# Supplementary material for: MitoRibo-Tag Mice Provide a Tool for In Vivo Studies of Mitoribosome Composition
Source: Cell Rep. 2019 Nov 5;29(6):1728–1738.e9. doi: 10.1016/j.celrep.2019.09.080 (PMC6859486; doi:10.1016/j.celrep.2019.09.080)
Supplement: Table S1. Label-free Quantitative Mass Spectrometry Data, Related to Figures 3, 4, 5, S1, S2, S3, S4, and S6 [file mmc2.xlsx]

## Sheet: MS method details mouse
Type of experiment	Genotype	Sample type	Liquid chromatography (LC) type	LC buffer B	LC gradient	Mass spectrometer (MS) instrument	MS parameters
CoIP	mL62-Flag (T/T)	Liver mitochondria	EASY-nLC 1000	100% ACN	3% to 25% (45min); 25% to 40% (5min)	Orbitrap Fusion	60K MS1; 300 to 1500 m/z; 5e5 AGC; 3sec top speed; 30K MS2; 27% NCE; 100ms inj. Time; 1e5 AGC; 45sec exclusion; parallelization = TRUE
CoIP	WT	Liver mitochondria	EASY-nLC 1000	100% ACN	3% to 25% (45min); 25% to 40% (5min)	Orbitrap Fusion	60K MS1; 300 to 1500 m/z; 5e5 AGC; 3sec top speed; 30K MS2; 27% NCE; 100ms inj. Time; 1e5 AGC; 45sec exclusion; parallelization = TRUE
CoIP	mL62-Flag (T/T)	Kidney mitochondria	EASY-nLC 1000	100% ACN	3% to 25% (45min); 25% to 40% (5min)	Orbitrap Fusion	60K MS1; 300 to 1500 m/z; 5e5 AGC; 3sec top speed; 30K MS2; 27% NCE; 100ms inj. Time; 1e5 AGC; 45sec exclusion; parallelization = TRUE
CoIP	WT	Kidney mitochondria	EASY-nLC 1000	100% ACN	3% to 25% (45min); 25% to 40% (5min)	Orbitrap Fusion	60K MS1; 300 to 1500 m/z; 5e5 AGC; 3sec top speed; 30K MS2; 27% NCE; 100ms inj. Time; 1e5 AGC; 45sec exclusion; parallelization = TRUE
CoIP	mL62-Flag (T/T)	Heart mitochondria	EASY-nLC 1000	100% ACN	3% to 25% (45min); 25% to 40% (5min)	Orbitrap Fusion	60K MS1; 300 to 1500 m/z; 5e5 AGC; 3sec top speed; 30K MS2; 27% NCE; 100ms inj. Time; 1e5 AGC; 45sec exclusion; parallelization = TRUE
CoIP	WT	Heart mitochondria	EASY-nLC 1000	100% ACN	3% to 25% (45min); 25% to 40% (5min)	Orbitrap Fusion	60K MS1; 300 to 1500 m/z; 5e5 AGC; 3sec top speed; 30K MS2; 27% NCE; 100ms inj. Time; 1e5 AGC; 45sec exclusion; parallelization = TRUE
Mitoproteome	mL62-Flag (T/T)	Heart mitochondria	EASY-nLC 1200	80% ACN	3% to 6% (10min); 6% to 25% (100min); 25% to 31% (10min); 31% to 60% (10min)	QExactive HF	60K MS1; 300 to 1800 m/z; 3e6 AGC; Top 10; 30K MS2; 25% NCE; 80ms inj. Time; 2e5 AGC; 45sec exclusion
Mitoproteome	WT	Heart mitochondria	EASY-nLC 1200	80% ACN	3% to 6% (10min); 6% to 25% (100min); 25% to 31% (10min); 31% to 60% (10min)	QExactive HF	60K MS1; 300 to 1800 m/z; 3e6 AGC; Top 10; 30K MS2; 25% NCE; 80ms inj. Time; 2e5 AGC; 45sec exclusion
Mitoproteome	mL62-Flag (T/T)	Kidney mitochondria	EASY-nLC 1200	80% ACN	3% to 6% (10min); 6% to 25% (100min); 25% to 31% (10min); 31% to 60% (10min)	QExactive HF	60K MS1; 300 to 1800 m/z; 3e6 AGC; Top 10; 30K MS2; 25% NCE; 80ms inj. Time; 2e5 AGC; 45sec exclusion
Mitoproteome	WT	Kidney mitochondria	EASY-nLC 1200	80% ACN	3% to 6% (10min); 6% to 25% (100min); 25% to 31% (10min); 31% to 60% (10min)	QExactive HF	60K MS1; 300 to 1800 m/z; 3e6 AGC; Top 10; 30K MS2; 25% NCE; 80ms inj. Time; 2e5 AGC; 45sec exclusion
Mitoproteome	mL62-Flag (T/T)	Liver mitochondria	EASY-nLC 1200	80% ACN	3% to 6% (10min); 6% to 25% (100min); 25% to 31% (10min); 31% to 60% (10min)	QExactive HF	60K MS1; 300 to 1800 m/z; 3e6 AGC; Top 10; 30K MS2; 25% NCE; 80ms inj. Time; 2e5 AGC; 45sec exclusion
Mitoproteome	WT	Liver mitochondria	EASY-nLC 1200	80% ACN	3% to 6% (10min); 6% to 25% (100min); 25% to 31% (10min); 31% to 60% (10min)	QExactive HF	60K MS1; 300 to 1800 m/z; 3e6 AGC; Top 10; 30K MS2; 25% NCE; 80ms inj. Time; 2e5 AGC; 45sec exclusion
CoIP	Mterf4 (L/L), Cre (+/+), mL62-FLAG (T/T) [control]	Heart mitochondria	EASY-nLC 1200	80% ACN	6% to 31% (45min); 31% to 50% (5min)	QExactive HF	60K MS1; 300 to 1800 m/z; 3e6 AGC; Top 10; 30K MS2; 25% NCE; 80ms inj. Time; 2e5 AGC; 45sec exclusion
CoIP	Mterf4 (L/L), Cre (+/Cre), mL62-FLAG (T/T) [kncok-outl]	Heart mitochondria	EASY-nLC 1200	80% ACN	6% to 31% (45min); 31% to 50% (5min)	QExactive HF	60K MS1; 300 to 1800 m/z; 3e6 AGC; Top 10; 30K MS2; 25% NCE; 80ms inj. Time; 2e5 AGC; 45sec exclusion

## Sheet: Fig S1 - Mouse heart LFQ
Protein IDs (Uniprot)	mL62-FLAG mitoprep_mouse heart_01	mL62-FLAG mitoprep_mouse heart_02	mL62-FLAG mitoprep_mouse heart_03	mL62-FLAG mitoprep_mouse heart_04	mL62-FLAG mitoprep_mouse heart_05	WT_mitoprep mouse_heart_01	WT_mitoprep mouse_heart_02	WT_mitoprep mouse_heart_03	WT_mitoprep mouse_heart_04	WT_mitoprep mouse_heart_05	Gene names (primary )	Gene names (synonym )	Protein name	MitoCarta2_List	New ribosome nomenclature	Category
A0A087WRE7;Q8R0N6	31.1884	31.1207	31.2025	31.252	31.2654	31.1152	31.1762	31.1877	31.1267	31.3389	ADHFE1		Hydroxyacid-oxoacid transhydrogenase, mitochondrial	1
A0A0A0MQ68;Q60759;D3Z4I2	31.5144	31.76	31.7538	31.4359	31.5148	31.4618	31.4774	31.7332	31.6473	31.7012	GCDH		Glutaryl-CoA dehydrogenase, mitochondrial	1
A0A0A6YVR9;P09925;V9GXE6;A0A0A6YVY3	29.6233	29.9665	29.8194	29.5988	29.6878	29.3426	29.2426	29.4744	29.4095	29.1854	SURF1	Surf-1	Surfeit locus protein 1	1
A0A0N4SUH8;Q9QZ23;D3Z285	31.738	31.2739	31.4596	31.4331	31.5954	31.6369	32.1104	31.639	31.7542	31.3506	NFU1	Hirip5	NFU1 iron-sulfur cluster scaffold homolog, mitochondrial	1
A0A0R3P9C8;Q9DC69	35.5422	35.7271	35.5075	35.4392	35.3438	34.9061	35.0867	35.412	35.0268	35.1503	NDUFA9		NADH dehydrogenase [ubiquinone] 1 alpha subcomplex subunit 9, mitochondrial	1
A0A0R4J023;Q9JLZ3;F6RT60;F6R307;A0A0R4J1L8;E9Q6L3;E9QMT1	34.8848	34.7812	34.7867	34.8811	34.993	34.824	35.0067	34.8317	35.0814	34.7869	AUH		Methylglutaconyl-CoA hydratase, mitochondrial	1
A0A0R4J083;P51174	37.5583	37.6478	37.6693	37.5855	37.5539	37.5546	37.5868	37.6537	37.6169	37.6206	ACADL		Long-chain-specific acyl-CoA dehydrogenase, mitochondrial	1
A0A0R4J094;Q3TC72	31.6811	31.988	32.2588	31.9646	31.9477	31.8552	32.0312	31.7818	31.9449	32.0001	FAHD2A		Fumarylacetoacetate hydrolase domain-containing 2A	1
A0A0R4J0L6;Q8BJZ4;A0A0N4SV23	30.6303	30.7032	30.7753	30.8492	30.6843	30.9569	30.9356	30.677	30.8792	30.7785	MRPS35		28S ribosomal protein S35, mitochondrial	1	mS35	28S small subunit
A0A0R4J0P1;Q9D7B6;D3YTT4;A0A1L1SUG2	30.6591	30.6959	31.0176	30.8235	30.8411	30.7224	30.5326	30.8427	30.7086	31.1207	ACAD8		Isobutyryl-CoA dehydrogenase, mitochondrial	1
A0A0R4J0S3;Q924D0;D3Z792	32.9323	32.7051	32.9603	32.9674	32.8258	32.936	33.0327	33.0139	33.1817	32.9955	RTN4IP1		Reticulon 4 interacting protein 1	1
A0A0R4J0T0;Q8K3A0;F6UL52;F6WN43	31.0208	30.8414	30.6045	31.1197	30.9933	31.0892	31.3767	31.184	31.2538	31.0299	HSCB		Iron-sulfur cluster co-chaperone protein HscB, mitochondrial	1
A0A0R4J0X2;Q8VC19;A0A1W2P873;D6RGR8;A0A1L1STE9;A0A1L1SUZ0;F6RYA6	28.0189	28.2854	28.2283	28.0388	28.1305	28.1903	28.3274	28.183	27.8669	28.14	ALAS1		5-aminolevulinate synthase, nonspecific, mitochondrial	1
A0A0R4J174;Q9QZH6;J3KMM6	31.487	31.4805	31.4143	31.0641	31.7585	31.1058	31.1218	31.2501	31.1712	31.3947	ECSIT	Sitpec	Evolutionarily conserved signaling intermediate in Toll pathway, mitochondrial	1
A0A0R4J1C5;Q91YY4;H3BLF0	26.8907	25.275	26.8156	26.7515	26.8362	25.3774	25.1966	25.1526	25.0724	26.6346	ATPAF2		ATP synthase mitochondrial F1 complex assembly factor 2	1
A0A0R4J1N9;P40630;D3Z0F3	34.0238	34.0448	34.0868	34.0491	34.2357	34.2461	34.4134	34.0462	34.2413	33.9061	TFAM	Hmgts	Transcription factor A, mitochondrial	1
A0A0R4J1R7;Q9CZL5	31.0143	30.8618	30.9074	30.8397	31.179	31.5794	31.3686	30.9816	31.1604	31.1002	PCBD2		Pterin-4-alpha-carbinolamine dehydratase 2	1
A0A0U1RP81;A0A0U1RNN9	27.7407	25.2975	25.2352	27.9688	25.1709	27.8804	27.7733	27.9356	27.6259	25.1178	IMMT		MICOS complex subunit MIC60	1
A0A140LIU4;P56392	33.3046	33.7735	33.8892	34.2417	33.0008	34.1638	34.2276	34.2099	34.3864	34.0107	COX7A1	Cox7a Cox7ah	Cytochrome c oxidase subunit 7A1, mitochondrial	1
A0A140T8J4;Q9R257	28.2246	27.0673	26.2702	28.0447	28.1602	28.0882	27.8321	28.0465	28.5759	28.8632	HEBP1		Heme-binding protein 1	1
A0A1B0GT26;O55003	27.7121	27.859	28.0106	27.7156	25.1935	27.9233	27.588	27.7234	28.0728	27.7636	BNIP3	Nip3	BCL2/adenovirus E1B 19 kDa protein-interacting protein 3	1
A0A1L1ST61;A0A1L1SV00;Q8R472;Q9JLR9;A0A1L1SR69	29.2629	30.3189	30.1752	29.6453	28.8627	29.1083	29.4764	29.8233	29.5068	28.9954	HIGD1A	Hig1	HIG1 domain family member 1A, mitochondrial	1
A0A1W2P7G5;A0A1W2P7J1;E9Q3H6;A0A1W2P8D4	32.0047	31.8872	32.0221	32.0862	32.0438	32.081	31.7542	32.341	32.3965	32.6232	COQ10A		Coenzyme Q10A	1
A0A1Y7VK19;Q9DCB8;A0A1Y7VM99;A0A1Y7VLA3	31.1014	30.927	31.0759	31.2336	31.2551	31.1699	31.2859	31.3283	31.3508	31.2372	ISCA2	Hbld1	Iron-sulfur cluster assembly 2 homolog, mitochondrial	1
A0A286YE01;Q80VI7;Q8JZU0;A0A286YCV5;A0A286YDW4	25.1065	27.9613	26.8023	26.8929	26.8709	26.9857	25.2191	26.7695	27.2135	27.0341	NUDT13		Nucleoside diphosphate-linked moiety X motif 13	1
A2AIL4	26.5421	26.8037	25.2578	26.5704	26.4963	26.3511	26.2273	26.5507	26.1656	26.5095	NDUFAF6		NADH dehydrogenase (ubiquinone) complex I, assembly factor 6	1
A2AJP9;A8Y5Q0;A2AJQ0;Q3UV70	30.3915	30.6317	30.4871	30.5747	30.5674	30.1585	30.6208	30.7122	30.6562	30.605	PDP1	Ppm2c	[Pyruvate dehydrogenase [acetyl-transferring]]-phosphatase 1, mitochondrial	1
A2AKU9	29.6671	31.2671	27.7576	30.4137	28.5031	29.2321	29.6345	29.3693	29.347	27.8411	ATP5C1		ATP synthase subunit gamma	1
A2APY7	28.1636	27.8379	28.0823	27.9208	27.6236	27.7172	28.1392	27.9248	28.2205	27.7913	NDUFAF5		Arginine-hydroxylase NDUFAF5, mitochondrial	1
A2AQ17;A0A0R4J081;Q9CWX2	30.0392	29.9463	29.8422	30.1245	30.2516	29.7754	29.9568	29.8377	29.9608	30.123	NDUFAF1	Cia30	Complex I intermediate-associated protein 30, mitochondrial	1
A6H611;A0A286YDC5;A0A286YCX4	27.3725	27.014	27.8005	27.5792	27.3991	27.3863	27.4788	27.6687	26.9743	28.0669	MIPEP		Mitochondrial intermediate peptidase	1
A6PWX7;A6PWX8;Q9CWU6;A6PWX5;A6PWX9;F6V305	26.5088	26.6148	26.6516	27.0604	26.7839	25.3996	26.9871	26.9606	27.1572	26.7655	UQCC1	Bfzb Uqcc	Ubiquinol-cytochrome-c reductase complex assembly factor 1	1
B1AXP6	30.2334	30.4472	30.7243	30.7075	30.4825	30.5719	30.3864	30.3782	30.4471	30.6041	TOMM5	Tom5	Mitochondrial import receptor subunit TOM5 homolog	1
B1B1D8;Q9D773;B1B1D7	31.7065	31.6496	31.7812	32.059	32.0796	32.1704	32.1356	31.8502	31.9524	31.6197	MRPL2		39S ribosomal protein L2, mitochondrial	1	uL2m	39S large subunit
B2RXT3;E9Q7L0	32.4616	32.7186	32.4128	32.6901	32.6504	32.3249	32.3221	32.7834	32.9425	33.0433	OGDHL		Ogdhl protein	1
B7ZMP1	27.4016	26.8722	27.0345	27.3776	26.843	27.1429	27.88	27.4148	27.2313	26.9596	XPNPEP3		Xaa-Pro aminopeptidase 3	1
D3YUM1;Q91YT0;D3Z1U9;D6RG60;D3Z0K1;D3YXX5	36.0364	36.3571	36.2717	36.5245	35.8609	36.3273	36.3195	36.3635	36.2931	36.3378	NDUFV1		NADH dehydrogenase [ubiquinone] flavoprotein 1, mitochondrial	1
D3YX27;Q9JIY5;D3YX28;F6TCV0;S4R1B3;F6XUR8;S4R1A8	30.1476	30.1285	30.0205	29.8404	30.2438	30.5766	30.0324	30.0714	30.4641	29.9726	HTRA2	Omi Prss25	Serine protease HTRA2, mitochondrial	1
D3YZN4;Q3ULF4;D3YXB7;F6W695;D3Z342;G3UX97;F6VTG4	28.9302	28.2573	28.8184	28.0144	29.7649	27.6273	25.7417	28.4066	27.8644	27.3437	SPG7		Paraplegin	1
D3Z041;P41216;D3Z457;D3YVF6;F6WNZ2;A0A1B0GRS8;Q5F2C5	35.486	35.623	35.618	35.6123	35.4846	35.3059	35.2197	35.5666	35.4352	35.5374	ACSL1	Acsl2 Facl2	Long-chain-fatty-acid--CoA ligase 1	1
D3Z2K2;Q9CR88	28.2009	27.9651	28.7367	28.6024	28.4159	28.3334	28.2893	28.5797	28.2734	28.4296	MRPS14		28S ribosomal protein S14, mitochondrial	1	uS14m	28S small subunit
D3Z7C0;Q9Z2Q5	30.97	30.0102	30.4713	30.9183	30.8613	30.7679	30.7899	30.4907	30.5519	30.6587	MRPL40	Nlvcf	39S ribosomal protein L40, mitochondrial	1	mL40	39S large subunit
D3Z7P3;D3Z7P4;F7B327	27.6578	27.6684	28.0254	28.092	26.9761	28.0234	28.0201	28.1138	28.0379	28.0756	GLS	Gls1 Kiaa0838	Glutaminase kidney isoform, mitochondrial	1
D3Z7Q2	31.1213	30.7857	30.8347	30.888	30.4702	30.8418	31.0169	30.7451	30.833	31.0163	SMIM20	1810013D10Rik	Small integral membrane protein 20	1
D3Z7X0;D3Z2B3;F6RGT6	32.9666	33.0469	33.1273	32.9339	32.9253	33.0226	33.1088	33.1032	32.7539	32.926	ACAD12		Acyl-Coenzyme A dehydrogenase family, member 12	1
E9PV44	30.8899	30.5571	27.9318	25.0518	30.7113	30.3563	30.9707	31.0381	30.9319	30.686	ATPIF1		ATPase inhibitor, mitochondrial	1
E9PZS8;Q61387	28.4682	28.4121	28.8171	28.5715	28.6595	28.061	28.5088	28.6023	28.3518	28.6302	COX7A2L	Cox7rp Scaf1 Silg81	Cytochrome c oxidase subunit 7A-related protein, mitochondrial	1
E9Q179;Q8C5Q4;D3YUN1;D3YV30	29.6922	29.3846	29.6615	29.4028	29.6011	29.6821	29.7993	29.6492	29.6293	29.5476	GRSF1		G-rich sequence factor 1	1
E9Q1L7;Q8VCE1;D3Z032;D3Z0T8	30.8092	30.81	30.5576	30.6832	31.0242	30.5969	30.6871	30.4834	30.883	30.6356	DNAJC28	ORF28	DnaJ homolog subfamily C member 28	1
E9Q800;E9QAY6;A0A0U1RQ14	33.1397	33.1598	32.9116	33.8198	33.75	33.2126	33.5356	33.2113	33.255	33.1185	IMMT		MICOS complex subunit MIC60	1
E9QJS0;G5E8U8;G5E8U5;Q80ZK0;D3Z6K5	29.6651	29.0453	25.7829	29.2272	28.7838	28.9126	29.4745	29.4898	29.5347	29.1702	MRPS10		28S ribosomal protein S10, mitochondrial	1	uS10m	28S small subunit
E9QPQ8;Q8JZS9;A0A140LHT6;A0A140LI38;A0A140LHD4;A0A140LI40;D3Z6C8	29.8552	29.6615	29.7774	28.9336	29.7706	29.5476	29.3037	28.9667	29.1809	29.5741	MRPL48		39S ribosomal protein L48, mitochondrial	1	mL48	39S large subunit
E9QPX3;Q9CXZ1	36.3677	36.5252	36.2418	36.3717	36.4064	36.1392	36.2425	36.0793	36.2333	36.0474	NDUFS4		NADH dehydrogenase [ubiquinone] iron-sulfur protein 4, mitochondrial	1
E9QQ96;Z4YJE4;A2AAJ9;H7BX05;A0A1W2P6H1;F6TJX7;F6X8F4;F7DCJ0	33.2495	33.3816	32.9039	32.1701	32.1684	31.8844	31.0196	31.8412	31.8264	31.664	OBSCN		Obscurin	1
F2Z471	30.1596	32.1044	30.6913	29.61	27.0661	32.3223	32.1294	30.4684	30.5065	30.4062	VDAC1		Voltage-dependent anion-selective channel protein 1	1
F6U775	29.612	29.5793	29.3758	28.9938	29.4693	29.4884	28.8247	28.9049	28.8196	29.2755	OPA1		Dynamin-like 120 kDa protein, mitochondrial (Fragment)	1
F6ZFT1;F8WJ64;Q9CR21	33.443	32.777	33.4839	33.2328	33.4492	32.8247	32.5986	33.0864	33.0824	33.54	NDUFAB1		Acyl carrier protein, mitochondrial	1
F7C846;D3Z3F4;P47802;D3YVW0;G3UXX9;G3UYJ5;G3XA75;G3UXB5	29.6358	29.0458	29.9634	29.3653	29.4704	29.4414	29.325	29.7784	29.4054	29.8303	MTX1		Metaxin-1	1
F8VQJ3;P02468;F6TLW1;F6SFQ3	32.4939	32.2333	32.0248	31.4164	31.5142	31.5892	30.9003	31.5486	31.4456	31.3121	LAMC1		Laminin subunit gamma-1	1
G3UVV4;P17710;D3YYR4;D3Z365;D3Z105;B4YB29;F6QD41	33.2846	33.6196	33.4534	33.2955	33.2508	33.1793	33.0714	33.3301	33.0769	33.1513	HK1		Hexokinase-1	1
G3UZY2;P97493;G3UX99;A2A439	30.7085	29.8382	30.233	30.6667	30.5565	31.3376	31.3272	31.0671	30.9971	30.8307	TXN2		Thioredoxin, mitochondrial	1
G3X9M0;Q9ER88;A0A0R4J1B9;G3UWZ6;G3UWM7;G3UWJ4;G3UZC0;G3UWR5;G3UYM6;G3UYP3	29.5441	29.0996	28.7377	28.9506	29.0526	29.0231	28.9039	29.1618	28.9757	29.2802	DAP3	Mrps29	28S ribosomal protein S29, mitochondrial	1	mS29	28S small subunit
G5E814;Q9D8B4	31.6257	32.2284	32.1692	32.437	31.5969	32.5266	32.2225	32.429	32.2606	32.3922	NDUFA11		MCG5603	1
G5E881;Q3TUH1;G3UWL8;D6RGT1;G3UYJ1	29.1458	29.1934	29.451	29.4912	29.7596	29.5102	29.1971	29.5261	29.0424	29.5323	TAMM41		Phosphatidate cytidylyltransferase, mitochondrial	1
G5E895;D3Z494;S4R2G9	30.5114	30.6918	30.6896	30.2912	30.4119	30.6087	30.5207	30.4103	30.3301	30.6908	AKR1B10		Aldo-keto reductase family 1, member B10 (aldose reductase)	1
G5E8R3;E9QPD7;Q05920;A0A286YCC5	32.4858	32.6049	32.492	32.2602	32.4639	32.6403	32.3762	32.6877	32.2127	32.2061	PCX		Pyruvate carboxylase	1
G5E8T9;Q99KB8;A0A0R4J052;E9PYA3;E9Q2H8;D3YWI0;D3YUX8	28.4704	28.8218	28.0612	29.3826	29.1524	29.0983	29.2901	28.7099	29.2206	28.5412	HAGH		Hydroxyacyl glutathione hydrolase	1
G5E902;E9PX16	25.1291	28.2277	26.4525	29.2302	27.8765	28.7564	29.8765	29.8382	29.2386	28.444	SLC25A3		MCG10343, isoform CRA_b	1
H3BLL2;Q811I0;V9GX21;H3BK16;H3BJP9;H3BLD0;H3BKR0	30.7037	30.8709	30.947	30.3129	30.8583	30.3691	30.3691	30.1097	30.3945	30.6725	ATPAF1		ATP synthase mitochondrial F1 complex assembly factor 1	1
H7BX88;P47934;F7BF80;A2AWJ5;A2AWE5	35.1245	35.1801	35.2831	35.3598	35.3211	34.8491	34.8804	35.0148	35.0564	35.2254	CRAT		Carnitine O-acetyltransferase	1
I3ITR1;Q9D924;A0A286YCW6	30.9294	30.8483	30.9465	30.8214	30.8691	30.9297	31.0404	30.7811	30.7558	30.9143	ISCA1	Hbld2	Iron-sulfur cluster assembly 1 homolog, mitochondrial	1
J3QMM7;K3W4M4;Q9CZ42;J3QN06;J3QPU6	29.4576	29.8442	29.5449	29.4233	29.2334	30.0564	29.8386	29.3443	29.7632	29.7419	NAXD	Carkd	ATP-dependent (S)-NAD(P)H-hydrate dehydratase	1
J3QMN4;A0A0U1RPV8;J3QMQ8;A0A0M3HEQ0;Q9JLT4;A0A0U1RQA4;D3Z0K8;A0A0M3HEP9;A0A0U1RPC6;Q9D8I4;A0A0U1RPS1;A0A0U1RPY5	31.9587	31.8837	32.0342	31.9549	32.0133	32.4953	32.1572	32.1158	32.134	32.0588	TXNRD2	Trxr2	Thioredoxin reductase 2, mitochondrial	1
O08528;E9Q5B5;E9Q9M6;E9Q3Z4;E9Q8S8;Q3TRM8	32.2504	31.8804	32.0279	31.4605	32.3841	31.5712	31.4262	31.7786	31.5812	31.6218	HK2		Hexokinase-2	1
O08600	31.6923	32.1218	31.9781	31.5801	32.0158	31.6643	31.4233	31.6438	31.4795	31.7252	ENDOG		Endonuclease G, mitochondrial	1
O08715	28.5314	29.1376	28.5099	29.2502	28.7102	28.9654	28.9671	29.0664	28.9624	29.0934	AKAP1	Akap	A-kinase anchor protein 1, mitochondrial	1
O08749	37.6254	37.6535	37.4523	37.6264	37.717	37.6669	37.646	37.6065	37.7517	37.6201	DLD		Dihydrolipoyl dehydrogenase, mitochondrial	1
O08807;B1AZS9	28.9275	25.8206	25.8323	28.6261	29.069	29.5703	29.2574	28.7264	25.0953	28.5209	PRDX4		Peroxiredoxin-4	1
O09111	33.5622	33.2002	33.9716	33.6608	33.7327	33.2585	33.275	33.4924	33.3113	33.5485	NDUFB11	Np15	NADH dehydrogenase [ubiquinone] 1 beta subcomplex subunit 11, mitochondrial	1
O09174	30.0657	30.1439	30.1519	30.1954	30.1425	30.0415	30.0209	29.9108	29.9739	30.1988	AMACR	Macr1	Alpha-methylacyl-CoA racemase	1
O35129;F6QPR1;F6Q8V7	36.1473	35.8836	35.9672	36.0959	36.2303	35.6411	36.0117	36.018	36.1325	35.7681	PHB2	Bap Bcap37 Rea	Prohibitin-2	1
O35143	35.4111	36.1102	35.3913	35.5476	35.9414	35.4673	35.5702	35.4133	35.501	35.3738	ATP5IF1	Atpi Atpif1 If1	ATPase inhibitor, mitochondrial	1
O35435;E9Q1V3;F6TCT7;D3YZY5;F6ZQJ5	30.8834	30.8698	30.8873	30.7778	30.8342	30.8513	30.6567	30.8262	30.921	30.4876	DHODH		Dihydroorotate dehydrogenase (quinone), mitochondrial	1
O35459;F7B227	36.2927	36.1357	36.2207	36.1908	36.1975	35.9829	36.2493	36.0183	36.1981	36.2082	ECH1		Delta(3,5)-Delta(2,4)-dienoyl-CoA isomerase, mitochondrial	1
O35680;E9PUY1	29.3972	29.3593	29.7964	29.2124	29.6406	30.2771	29.7824	29.658	29.8985	29.306	MRPS12	Rpms12	28S ribosomal protein S12, mitochondrial	1	uS12m	28S small subunit
O35683	30.7649	31.7167	31.0114	31.1937	30.9465	31.2833	30.9508	30.8846	30.8802	30.7623	NDUFA1		NADH dehydrogenase [ubiquinone] 1 alpha subcomplex subunit 1	1
O35855;O88374;A0A1B0GX27;A0A1B0GST1;A0A1B0GQY4	32.5769	32.112	32.7853	32.6134	32.5936	32.4592	32.2402	32.746	32.6147	32.8938	BCAT2	Bcatm Eca40	Branched-chain-amino-acid aminotransferase, mitochondrial	1
O35857	33.5964	33.754	33.641	33.6838	33.6025	33.6936	33.6963	33.5091	33.6044	33.4616	TIMM44	Mimt44 Tim44	Mitochondrial import inner membrane translocase subunit TIM44	1
O35943	28.0727	27.8701	28.4662	28.1673	28.3786	27.7787	28.0027	27.4698	27.6863	27.7302	FXN	Frda	Frataxin, mitochondrial	1
O35972;A0A1B0GSZ9;A0A1B0GQZ1	29.7133	29.2309	29.7318	29.3397	29.7526	29.0424	29.2233	29.2993	29.2474	29.3594	MRPL23	L23mrp	39S ribosomal protein L23, mitochondrial	1	uL23m	39S large subunit
O55028;A0A0U1RNL7;A0A0U1RPT4;D3Z7R0;A0A0U1RQ97;A0A0U1RQ50	29.5003	29.7023	29.7394	29.4823	29.8269	30.3486	29.8355	29.5629	29.792	29.8238	BCKDK		[3-methyl-2-oxobutanoate dehydrogenase [lipoamide]] kinase, mitochondrial	1
O55142	29.4999	29.5829	29.9282	29.8289	30.4545	30.4003	29.728	30.254	29.2605	29.6957	RPL35A		60S ribosomal protein L35a	1
O70325;S4R1E5	29.9457	30.7685	30.4135	30.195	30.0783	30.2521	30.3921	30.4454	30.2029	30.0233	GPX4		Phospholipid hydroperoxide glutathione peroxidase	1
O70571;A0A0N4SW53	29.9296	29.8408	29.6281	29.774	29.9401	30.3942	29.3178	30.107	29.7953	30.2234	PDK4		[Pyruvate dehydrogenase (acetyl-transferring)] kinase isozyme 4, mitochondrial	1
O88441	30.8899	30.9896	30.9876	31.0786	30.4063	30.7231	30.7199	30.9243	30.502	30.7195	MTX2		Metaxin-2	1
O88696	31.4961	31.241	31.2831	31.3745	31.322	31.4113	31.3061	31.3137	31.2893	31.4028	CLPP		ATP-dependent Clp protease proteolytic subunit, mitochondrial	1
O88967	30.574	30.0847	30.2697	29.6342	30.5129	29.6693	29.6056	29.7939	29.4751	29.5477	YME1L1		ATP-dependent zinc metalloprotease YME1L1	1
O88986;E9PWY6;A0A2R8VHE4	26.9806	25.8698	26.6147	27.2416	25.7204	27.5263	27.0679	27.4265	26.8927	27.8116	GCAT	Kbl	2-amino-3-ketobutyrate coenzyme A ligase, mitochondrial	1
P00405	33.4623	33.4818	33.5631	33.0166	33.5455	33.0628	32.6343	33.1692	32.7149	33.0792	MTCO2	COII COX2 mt-Co2	Cytochrome c oxidase subunit 2	1
P05202	37.5813	37.732	37.7684	37.7743	37.7253	37.7986	37.5821	37.7793	37.6885	37.836	GOT2	Got-2	Aspartate aminotransferase, mitochondrial	1
P06745;A0A0U1RQ72;A0A0U1RP97;A0A0U1RQ18;CON__Q3ZBD7	27.09	27.0492	27.4173	26.8372	25.77	25.9148	27.3775	26.6236	27.8005	25.1404	GPI	Gpi1	Glucose-6-phosphate isomerase	1
P08074;F6YNX9	26.4559	27.4872	27.5551	28.5214	27.2773	28.6391	28.2955	28.6528	28.6346	26.9168	CBR2		Carbonyl reductase [NADPH] 2	1
P08228	31.7692	32.387	31.8995	32.1335	32.1712	32.3143	32.4312	31.9185	32.621	32.4772	SOD1		Superoxide dismutase [Cu-Zn]	1
P08249;A0A0G2JF23;A0A0G2JGY4	38.9778	38.9897	38.8565	38.8054	38.9396	38.9915	38.9123	38.8604	38.9827	38.9436	MDH2	Mor1	Malate dehydrogenase, mitochondrial	1
P09103;E9Q8G8	30.0952	30.2226	30.2793	30.5689	30.7171	30.8674	30.6012	30.9748	30.1562	30.231	P4HB	Pdia1	Protein disulfide-isomerase	1
P09528	27.5372	26.6492	26.8957	26.6095	27.0099	25.9633	26.3857	25.1751	25.6265	27.5172	FTH1	Fth	Ferritin heavy chain	1
P09671	36.2821	36.2573	36.4283	36.0895	36.2939	36.4537	36.4074	36.3458	36.5753	36.3661	SOD2	Sod-2	Superoxide dismutase [Mn], mitochondrial	1
P0DJE0;A0A140LIS7;A0A140LIT5	29.4077	29.8116	29.6241	29.2607	29.4775	28.9661	29.5757	29.4897	29.0171	29.1926	PET100		Protein PET100 homolog, mitochondrial	1
P11352;A0A0A6YVV2;A0A0A6YY34	28.8821	29.2717	29.107	28.3586	28.5386	29.0666	28.9207	29.1864	28.99	28.7655	GPX1		Glutathione peroxidase 1	1
P12787	37.8564	37.6458	37.5182	37.7658	37.855	37.7284	37.697	37.6155	37.699	37.542	COX5A		Cytochrome c oxidase subunit 5A, mitochondrial	1
P14152;B1ATQ3	31.0174	31.3784	31.1625	30.7893	30.9699	31.2581	31.3214	31.2004	30.5741	31.0166	MDH1	Mor2	Malate dehydrogenase, cytoplasmic	1
P16332	33.2577	33.041	33.1444	33.0594	33.2568	33.2108	33.3003	33.2029	33.2289	33.0962	MUT		Methylmalonyl-CoA mutase, mitochondrial	1
P16858;A0A0A0MQF6;S4R1W1;A0A1D5RLD8;S4R257;V9GXA7;S4R1W8;S4R1N5;A0A0R4J0X7;S4R2G5;Q64467;V9GXK0	34.0723	33.8839	33.7393	33.6549	34.0032	33.1586	33.3544	33.2884	32.5391	33.0653	GAPDH	Gapd	Glyceraldehyde-3-phosphate dehydrogenase	1
P17665;B8JJA9	35.3928	35.784	35.2305	35.4127	35.3008	35.1377	34.9434	35.2709	35.0486	34.9051	COX7C	Cox7c1	Cytochrome c oxidase subunit 7C, mitochondrial	1
P17751;H7BXC3	31.315	31.5072	31.3904	31.3158	31.5641	31.7542	31.8073	31.5032	31.6969	31.3742	TPI1	Tpi	Triosephosphate isomerase	1
P19783;M0QWX7;D6RG40	36.3938	36.0184	36.3215	35.3465	36.7711	34.8926	34.8804	35.7268	35.125	35.5429	COX4I1	Cox4 Cox4a	Cytochrome c oxidase subunit 4 isoform 1, mitochondrial	1
P20108	35.1721	35.3438	35.296	34.8166	35.0569	35.1475	35.1288	35.0438	34.9782	34.8224	PRDX3	Aop1 Mer5	Thioredoxin-dependent peroxide reductase, mitochondrial	1
P24270;A2AL20;Q8BI29	30.7583	30.4248	30.1179	30.55	30.3285	30.8374	29.6552	30.3228	30.661	30.4201	CAT	Cas-1 Cas1	Catalase	1
P26443;F7CFA5	33.3474	33.4925	33.4404	33.5053	33.4173	33.5519	33.3526	33.6056	33.7564	33.4726	GLUD1	Glud	Glutamate dehydrogenase 1, mitochondrial	1
P29758;A0A1B0GS50	32.9452	32.8026	33.0677	32.8916	32.6881	33.0735	33.0452	33.2398	32.8882	33.0166	OAT		Ornithine aminotransferase, mitochondrial	1
P31786;Q4VWZ5;D3Z563;M0QWU8	30.4463	30.4309	30.5776	30.1205	30.4311	30.4552	30.4781	30.2193	30.3761	30.4876	DBI		Acyl-CoA-binding protein	1
P32020;A2APS4;A2APS5	31.9321	31.6844	31.4331	32.1455	32.3175	32.2131	31.4837	31.6274	32.3464	31.9911	SCP2	Scp-2	Non-specific lipid-transfer protein	1
P34914;A8JYK8	29.4832	29.2216	29.4319	30.008	29.6194	29.1172	29.4275	29.8915	29.6198	30.0367	EPHX2	Eph2	Bifunctional epoxide hydrolase 2	1
P35385	29.2902	29.8084	28.6754	27.6922	28.088	27.6959	27.5717	27.5208	27.1753	28.0362	HSPB7	Cvhsp Hsp25-2	Heat shock protein beta-7	1
P35486	36.7309	36.8283	36.8319	36.8346	36.6895	36.8987	36.8812	36.9422	37.0177	37.0028	PDHA1	Pdha-1	Pyruvate dehydrogenase E1 component subunit alpha, somatic form, mitochondrial	1
P36552	28.0825	28.1783	28.1738	27.6227	28.4352	26.731	28.2676	28.0441	27.7585	28.4595	CPOX	Cpo	Oxygen-dependent coproporphyrinogen-III oxidase, mitochondrial	1
P38060;V9GXD2;V9GWZ9;D3YVU9;Q8JZS7	31.5107	31.536	31.8839	31.6272	31.5978	31.5559	31.7409	31.7369	31.7309	31.6762	HMGCL		Hydroxymethylglutaryl-CoA lyase, mitochondrial	1
P38647	37.6951	37.7241	37.5833	37.5928	37.6746	37.8158	37.8699	37.6818	37.8257	37.4658	HSPA9	Grp75 Hsp74 Hspa9a	Stress-70 protein, mitochondrial	1
P42125	35.9703	35.9553	35.9187	35.9584	35.9653	36.0949	35.8959	35.9802	36.1068	35.9562	ECI1	Dci	Enoyl-CoA delta isomerase 1, mitochondrial	1
P43023	35.0773	35.1221	35.1446	35.1979	35.1111	35.2234	35.2808	35.1642	35.1872	35.2898	COX6A2		Cytochrome c oxidase subunit 6A2, mitochondrial	1
P45952;D6RFD7;D3Z2A5	37.5686	37.6031	37.5664	37.5738	37.6872	37.5006	37.4653	37.592	37.7283	37.7671	ACADM		Medium-chain specific acyl-CoA dehydrogenase, mitochondrial	1
P46656;A0A1L1STP5;A0A1L1SU91	31.3636	31.2728	31.4358	31.6251	31.6953	31.6764	31.7984	31.5619	31.7883	31.5585	FDX1		Adrenodoxin, mitochondrial	1
P47199;A0A0A6YXR4;A0A0A6YVS7;V9GXY8;D3YUG9;D3Z2X0;D3YWU6;D3Z4Q4;A0A0G2JFU5	28.7682	28.6876	28.8488	28.517	28.8501	28.8525	29.089	28.8067	29.0028	28.9759	CRYZ		Quinone oxidoreductase	1
P47738;A0A0G2JEU1;A0A0G2JF60;A0A0G2JFQ0;D3YYF3;G3UWP3;Q9JHW9	34.5335	34.3228	34.468	34.3916	34.4638	34.5714	34.3857	34.6146	34.5164	34.6421	ALDH2	Ahd-1 Ahd1	Aldehyde dehydrogenase, mitochondrial	1
P47791	28.3743	28.6544	28.7537	28.7132	26.555	28.8554	29.0534	28.7556	28.9753	28.0213	GSR	Gr1	Glutathione reductase, mitochondrial	1
P48771	33.1701	32.899	33.2108	33.3719	32.9863	33.7142	33.2358	33.1396	33.161	33.1232	COX7A2	Cox7a3 Cox7al	Cytochrome c oxidase subunit 7A2, mitochondrial	1
P48772	33.1541	33.1382	33.6528	33.022	33.0074	33.2026	33.1003	32.8581	33.6034	33.4921	COX8B	Cox8h	Cytochrome c oxidase subunit 8B, mitochondrial	1
P48962	37.5873	37.9288	37.8747	37.911	37.2729	37.746	37.6364	37.8988	37.8624	37.9369	SLC25A4	Anc1 Ant1	ADP/ATP translocase 1	1
P50171	33.3783	33.3577	33.5659	33.6925	33.6759	33.4813	33.6446	33.3847	33.696	33.7164	HSD17B8	H2-Ke6 Hke6	Estradiol 17-beta-dehydrogenase 8	1
P50544;B1AR28	37.4202	37.3079	37.4525	37.5066	37.3443	37.1475	37.1689	37.3148	37.2316	37.2559	ACADVL	Vlcad	Very long-chain specific acyl-CoA dehydrogenase, mitochondrial	1
P51660	29.9194	29.3569	29.7191	29.8046	30.2481	29.6688	29.1977	29.6614	29.7706	29.8188	HSD17B4	Edh17b4	Peroxisomal multifunctional enzyme type 2	1
P51881	37.6586	38.0931	37.9399	38.0364	37.3343	38.0262	38.0012	38.0639	37.9106	37.8995	SLC25A5	Ant2	ADP/ATP translocase 2	1
P52196	28.4603	28.0238	28.0942	28.3812	28.3946	27.978	28.4166	28.1234	28.5542	28.545	TST		Thiosulfate sulfurtransferase	1
P52503;A0A1Y7VM38;A0A1Y7VKP8	35.7348	35.8345	35.6712	36.1431	35.7677	36.0381	36.0627	35.7159	36.0307	35.6928	NDUFS6	Ip13	NADH dehydrogenase [ubiquinone] iron-sulfur protein 6, mitochondrial	1
P52825;A2A8E8;A2A8E7;A2A8E9	35.1012	35.0627	35.1193	35.2637	35.4165	34.7475	34.7739	35.0049	35.0763	35.1258	CPT2	Cpt-2	Carnitine O-palmitoyltransferase 2, mitochondrial	1
P53395	33.856	33.7719	33.8923	33.9217	33.7761	33.9452	33.9185	33.9013	34.0258	33.9414	DBT		Lipoamide acyltransferase component of branched-chain alpha-keto acid dehydrogenase complex, mitochondrial	1
P53702;G3UXK7	28.411	30.008	28.7414	28.851	27.9832	29.0453	28.8674	28.838	28.7602	28.3383	HCCS	Cchl	Cytochrome c-type heme lyase	1
P54071;D6RIL6;A0A0U1RP68;A0A0U1RPR1	37.8507	37.9118	38.1624	38.0095	37.8231	38.1201	38.0578	38.1818	38.1648	38.1409	IDH2		Isocitrate dehydrogenase [NADP], mitochondrial	1
P54116	27.347	27.6326	25.429	27.3959	27.4639	27.2548	27.3481	27.9617	27.1026	26.8631	STOM	Epb7.2 Epb72	Erythrocyte band 7 integral membrane protein	1
P56135;F8WHP8	35.5454	35.8417	35.9023	35.813	35.595	35.8389	35.6369	35.7107	35.6649	35.5723	ATP5J2		ATP synthase subunit f, mitochondrial	1
P56213	28.8939	28.6821	28.5471	28.8647	28.9483	28.9844	29.1222	28.6504	29.0129	28.9377	GFER	Alr	FAD-linked sulfhydryl oxidase ALR	1
P56375	28.936	29.0824	29.0331	29.045	29.2691	28.9564	29.18	28.8622	29.2638	29.0498	ACYP2	Acyp	Acylphosphatase-2	1
P56379;A0A1Y7VLP0	32.3927	34.8591	31.7583	29.9528	32.3747	31.8054	31.5902	31.5431	31.7541	31.7023	MP68		6.8 kDa mitochondrial proteolipid	1
P56380	28.9439	29.0053	29.0402	28.4086	28.9414	28.879	28.9724	28.4434	29.0466	29.2775	NUDT2	Apah1	Bis(5'-nucleosyl)-tetraphosphatase [asymmetrical]	1
P56382	36.667	37.0854	36.9069	36.8157	37.0704	36.7834	36.8056	36.7417	36.9924	36.5249	ATP5F1E	Atp5e	ATP synthase subunit epsilon, mitochondrial	1
P56391;A0A140LIU3	36.6023	36.9718	37.0442	37.2605	36.4183	37.268	37.083	37.1497	37.1715	37.2284	COX6B1	Cox6b	Cytochrome c oxidase subunit 6B1	1
P56393	33.614	33.6018	33.7149	32.864	34.198	32.6788	32.8502	33.2163	32.9936	33.7903	COX7B		Cytochrome c oxidase subunit 7B, mitochondrial	1
P56394	28.8063	28.3838	28.9352	25.0747	28.768	25.5676	25.7908	26.9488	28.3615	29.0333	COX17	Cox17a	Cytochrome c oxidase copper chaperone	1
P56395;G5E850;E0CY88	30.3835	30.5282	30.3543	30.675	30.2417	30.7775	30.3234	30.5771	30.1829	30.4963	CYB5A	Cyb5	Cytochrome b5	1
P56480	39.457	39.4799	39.3566	39.2814	39.4226	39.0537	39.3148	39.3095	39.2439	39.0508	ATP5F1B	Atp5b	ATP synthase subunit beta, mitochondrial	1
P58059;D3YVZ9	29.8802	29.9557	29.6905	29.7579	29.7372	29.9909	29.6791	29.5123	29.7174	29.5213	MRPS21	Rpms21	28S ribosomal protein S21, mitochondrial	1	bS21m	28S small subunit
P58064	30.2386	30.4941	30.5668	30.484	30.491	30.7754	30.9154	30.2528	30.4341	30.2075	MRPS6	Rpms6	28S ribosomal protein S6, mitochondrial	1	bS6m	28S small subunit
P58281;H7BX01;E0CXD1;P58682	34.5994	34.5919	34.5631	34.443	34.6918	34.4715	34.3105	34.485	34.4416	34.4663	OPA1		Dynamin-like 120 kDa protein, mitochondrial	1
P59017;A0A0N4SW24;A0A0N4SW63	30.9505	30.931	30.7668	30.8452	30.7519	30.2727	30.561	30.9625	30.6293	30.7849	BCL2L13	Mil1	Bcl-2-like protein 13	1
P59041	26.2533	25.4681	26.3627	26.0743	26.5358	27.3594	26.1667	25.863	25.6765	26.5437	DNAJC30	Wbscr18	DnaJ homolog subfamily C member 30	1
P60603	28.3969	27.9073	28.3381	29.8912	28.3391	28.7373	29.3383	29.4394	29.6416	29.6628	ROMO1		Reactive oxygen species modulator 1	1
P62073	32.0786	31.8472	32.1243	31.8748	32.1714	31.9766	32.1744	31.949	32.269	31.9264	TIMM10	Tim10	Mitochondrial import inner membrane translocase subunit Tim10	1
P62075;A0A1W2P756;A0A1W2P7H2	32.7489	32.1417	32.5326	32.3102	32.6204	32.4964	32.3508	32.3591	32.8785	32.7524	TIMM13	Tim13a Timm13a	Mitochondrial import inner membrane translocase subunit Tim13	1
P62077	31.3553	31.6002	31.4832	31.398	31.2394	31.9117	31.1295	31.0657	31.5473	31.2806	TIMM8B	Ddp2 Tim8b	Mitochondrial import inner membrane translocase subunit Tim8 B	1
P62245;F8WJ41;D3Z712;D3YVB4	27.8104	28.4499	28.5225	28.3996	28.4717	29.4024	28.7734	28.4071	27.6769	28.7251	RPS15A		40S ribosomal protein S15a	1
P62264;D3YVF4;D3Z7I1	29.9978	29.5733	28.8804	30.2118	30.3474	30.8463	30.8318	30.5609	29.7545	30.0179	RPS14		40S ribosomal protein S14	1
P62270;F6YVP7;A0A1Y7VKY1;S4R1N6	30.8774	30.4425	31.1885	30.7085	31.2789	31.6338	30.89	31.1861	30.3879	30.6385	RPS18		40S ribosomal protein S18	1
P62897;CON__P62894;P00015	35.2056	35.3709	35.2492	35.811	35.6516	35.3816	35.3604	34.97	35.3926	34.9578	CYCS		Cytochrome c, somatic	1
P63030;D3Z786;D3YWY6;D3Z5S0;E9Q0V4	33.0199	33.3527	33.4771	33.3126	32.4687	32.6482	33.0984	32.902	32.9608	32.699	MPC1	Brp44l	Mitochondrial pyruvate carrier 1	1
P63038;D3Z2F2;D3Z7J9	38.2096	38.1818	38.1463	38.0039	38.1731	38.346	38.4683	38.1434	38.2778	38.0236	HSPD1	Hsp60	60 kDa heat shock protein, mitochondrial	1
P67778;Q5SQG5	35.0177	35.1756	35.045	35.1418	35.038	34.9641	34.9933	35.0815	35.0058	34.93	PHB		Prohibitin	1
P70404	35.085	34.8682	35.0296	35.0189	35.0356	34.9054	34.8167	35.0998	34.8364	35.07	IDH3G		Isocitrate dehydrogenase [NAD] subunit gamma 1, mitochondrial	1
P85094	29.9435	30.415	30.1874	30.3324	29.8037	30.5486	30.6449	30.3568	30.5558	30.2234	ISOC2A	Isoc2	Isochorismatase domain-containing protein 2A	1
P97450;E9QAD6	36.8394	36.4493	36.6256	36.7454	36.8664	36.8554	36.7369	36.6096	36.8999	36.5973	ATP5J		ATP synthase-coupling factor 6, mitochondrial	1
P97478;A0A140LIF0;Q3TYT1	32.2299	32.115	32.3157	32.2154	32.2648	32.0002	31.9194	32.1858	32.0753	32.5235	COQ7		5-demethoxyubiquinone hydroxylase, mitochondrial	1
P97807;H3BKG7	37.2371	37.1256	37.2173	37.0826	37.1777	37.3008	37.3625	37.1683	37.3305	37.0758	FH	Fh1	Fumarate hydratase, mitochondrial	1
P97823;J3QP56;D3Z111;D3Z269;D3YUG4;J3QQ63	29.6497	29.3829	29.4718	29.3991	29.3779	29.6731	29.3099	29.7228	29.2265	29.9316	LYPLA1	Apt1 Pla1a	Acyl-protein thioesterase 1	1
P99028;Q9D2Q7	36.2998	36.4147	36.2656	36.417	36.4002	36.4921	36.4879	36.1263	36.5618	36.0791	UQCRH		Cytochrome b-c1 complex subunit 6, mitochondrial	1
P99029;H3BJQ7;G3UZJ4	35.5453	35.5736	35.5399	35.521	35.5676	35.8535	35.9109	35.6011	35.936	35.5825	PRDX5	Prdx6	Peroxiredoxin-5, mitochondrial	1
Q03265;D3Z6F5;D6RJ16	39.8665	39.8948	39.7997	39.8277	39.9144	39.651	39.6824	39.6813	39.6929	39.5908	ATP5F1A	Atp5a1	ATP synthase subunit alpha, mitochondrial	1
Q06185;Q8BTB6	37.4985	37.144	37.3628	37.405	37.561	37.2353	37.2692	37.3205	37.5205	37.3854	ATP5ME	Atp5i Atp5k Lfm-1 Lfm1	ATP synthase subunit e, mitochondrial	1
Q07417	34.4648	34.4123	34.6241	34.397	34.5851	34.6943	34.5304	34.6368	34.4921	34.7476	ACADS		Short-chain specific acyl-CoA dehydrogenase, mitochondrial	1
Q14C51;A0A0U1RQ61;A0A0U1RP36	28.8757	29.1323	28.8929	29.2137	29.0197	28.7899	29.0614	29.0385	28.9498	28.6326	PTCD3	Mrps39	Pentatricopeptide repeat domain-containing protein 3, mitochondrial	1	mS39	28S small subunit
Q2TPA8;B1AX78;B1AX77	34.2034	34.372	34.1505	34.4367	34.3264	34.5537	34.3549	34.33	34.6917	34.41	HSDL2		Hydroxysteroid dehydrogenase-like protein 2	1
Q3TC33;E0CYX9;E0CYP1;E0CXT2	28.4149	29.0968	28.6163	28.894	28.5474	28.3247	28.4735	28.7641	28.7901	28.8025	CCDC127		Coiled-coil domain-containing protein 127	1
Q3TCD4;Q9WUR2	33.7248	33.566	33.7791	33.834	33.8907	33.4891	33.5818	33.7161	33.7635	33.8126	ECI2	Peci	Enoyl-CoA delta isomerase 2, mitochondrial	1
Q3TL44;A0A1L1ST78;A0A1L1SQN7	28.6222	29.044	28.7135	28.4508	28.9261	28.1634	28.1772	28.1021	28.3035	28.3996	NLRX1		NLR family member X1	1
Q3TLP5;F6YTG0;F6Z5N5;E0CXC8	31.9637	31.8428	32.0804	32.0887	32.1695	31.8575	31.782	31.7991	32.2323	31.9749	ECHDC2	D4Ertd765e	Enoyl-CoA hydratase domain-containing protein 2, mitochondrial	1
Q3U276	30.4177	29.8321	30.3916	30.2691	30.1115	30.5597	30.6247	30.3152	30.3843	30.2438	SDHAF1	Lyrm8	Succinate dehydrogenase assembly factor 1, mitochondrial	1
Q3U3J1;P50136;A0A0U1RPK5	32.2789	32.493	32.2811	32.0577	32.2326	31.9486	32.065	32.3028	32.2902	32.4026	BCKDHA		2-oxoisovalerate dehydrogenase subunit alpha	1
Q3U422;A0A087WQ40	34.2476	34.0536	33.9997	34.3359	34.2437	34.2683	34.4455	34.2961	34.2111	34.0815	NDUFV3	1500032D16Rik	NADH dehydrogenase [ubiquinone] flavoprotein 3, mitochondrial	1
Q3U8Y1;Q9DCA2;A0A0U1RPK7	30.2666	29.9739	30.1046	30.5632	30.4737	30.36	30.6158	30.2913	30.5339	29.7952	MRPS11		28S ribosomal protein S11, mitochondrial	1	uS11m	28S small subunit
Q3UFY8	26.9984	27.7274	27.2551	28.1962	27.2509	28.238	28.523	28.1996	28.267	26.3417	TRMT10C	Mrpp1 Rg9mtd1	tRNA methyltransferase 10 homolog C	1
Q3UIU2;A2AP32	33.9218	33.9333	34.1333	34.1152	34.0937	33.7884	33.854	33.9007	33.9194	33.8324	NDUFB6	Gm137	NADH dehydrogenase [ubiquinone] 1 beta subcomplex subunit 6	1
Q3ULD5;Q6PD20	33.6087	33.7655	33.8104	33.7775	33.8151	33.57	33.5963	33.8007	33.6478	33.8305	MCCC2		Methylcrotonoyl-CoA carboxylase beta chain, mitochondrial	1
Q3URE1;A0A1D5RMC8	29.8584	29.981	29.9966	29.9074	29.684	30.1541	30.1697	29.6891	29.4506	29.8522	ACSF3		Acyl-CoA synthetase family member 3, mitochondrial	1
Q3URS9	29.1211	29.2588	29.4576	29.4321	29.2064	29.1498	29.1008	28.9949	28.8008	28.9403	CCDC51		Coiled-coil domain-containing protein 51	1
Q3UUI3	28.9074	28.989	28.7206	28.5061	29.0277	28.8406	29.0021	29.3283	29.2565	29.1908	THEM4	Ctmp	Acyl-coenzyme A thioesterase THEM4	1
Q3V384;F6VT60;E9Q4K2;F6RBS7	31.1274	31.1126	31.226	31.2942	30.8411	31.2025	31.4439	31.2607	31.2426	31.4693	AFG1L	Lace1	AFG1-like ATPase	1
Q4VAE3	26.9046	27.2871	27.0144	28.1223	27.056	27.3721	27.0445	27.6709	27.3394	27.2984	TMEM65		Transmembrane protein 65	1
Q505D7;A0A0U1RPB1	32.4151	32.3367	32.6323	32.024	32.6031	32.0099	31.95	32.3136	31.9075	32.2799	OPA3		Optic atrophy 3 protein homolog	1
Q544X6;P22315	32.5923	32.4974	32.6365	32.4353	32.5536	32.847	32.6359	32.6842	32.7114	32.7643	FECH		Ferrochelatase	1
Q59J78;A0A286YE33;A0A286YDL9;A0A286YE75	30.5613	30.4571	30.8647	30.2704	30.5749	29.8681	29.6915	30.0969	29.8526	29.9279	NDUFAF2	Ndufa12l	NADH dehydrogenase [ubiquinone] 1 alpha subcomplex assembly factor 2	1
Q5M8N4;A0A2I3BQS7;A0A2I3BRL7;A0A2I3BPM4;A0A2I3BQD5	30.5205	30.9609	30.8738	30.5041	30.6528	30.2771	30.4983	30.6431	30.3706	30.2883	SDR39U1		Epimerase family protein SDR39U1	1
Q5RL20;Q99N89	31.407	31.4482	31.004	31.5543	31.0012	31.3651	31.4825	31.3759	31.5258	30.7685	MRPL43		39S ribosomal protein L43, mitochondrial	1	mL43	39S large subunit
Q5SSK3;B7ZCA9;F7CPB7	27.5712	27.4386	27.5509	26.8708	27.0997	27.2734	27.4552	28.0637	27.5114	27.1433	TEFM		Transcription elongation factor, mitochondrial	1
Q5SUC9;Q5SUD5	31.7028	31.327	31.3459	31.3677	31.2767	31.8054	31.5856	31.5822	31.8559	31.4612	SCO1		Protein SCO1 homolog, mitochondrial	1
Q5U458;E9Q8B3;A2A8D1	31.4064	31.0539	31.5028	31.5353	31.5497	31.0736	31.3317	31.5573	31.2412	31.3602	DNAJC11		DnaJ homolog subfamily C member 11	1
Q5U5I3;Q99N85;D3Z603	30.4904	30.7161	30.4446	30.5088	30.273	30.3067	30.3036	30.0542	30.2355	30.007	MRPS18A		28S ribosomal protein S18a, mitochondrial	1	mL66	39S large subunit
Q5XJF6;P53026;D6RE43	29.7153	30.8008	29.4679	30.2029	30.1332	30.9959	30.4084	30.3988	29.5674	29.7477	RPL10A		Ribosomal protein	1
Q60597;Z4YJV4;Q5SVY0;Q5SVY1	36.361	36.4287	36.5874	36.5404	36.3248	36.3205	36.263	36.5913	36.261	36.656	OGDH	Kiaa4192	2-oxoglutarate dehydrogenase, mitochondrial	1
Q60649;Q8CCN6;E9PY58	31.4031	31.4817	31.4147	31.1441	31.3844	31.1468	31.141	30.9367	31.3991	31.0735	CLPB	Skd3	Caseinolytic peptidase B protein homolog	1
Q60930;A0A286YCR8;D3YZT5;D3YUN8	34.4683	34.6484	34.6467	34.4755	34.3052	34.5721	34.5994	34.6827	34.5217	34.7227	VDAC2	Vdac6	Voltage-dependent anion-selective channel protein 2	1
Q60931;J3QMG3	33.4095	33.4789	33.5894	33.3884	33.6176	33.6629	33.5806	33.5688	33.5106	33.5996	VDAC3		Voltage-dependent anion-selective channel protein 3	1
Q60932	36.9086	36.8099	36.8974	36.733	37.0647	36.7335	36.6707	36.7703	36.732	36.7434	VDAC1	Vdac5	Voltage-dependent anion-selective channel protein 1	1
Q60936;F7B1B6;A0A0A6YXD9;A0A0A6YXI0;E0CYD3;E0CYT4;E0CYG7;E0CZ05;E0CXT4;E0CXR6;E0CYC1;E0CXR1;E0CXI5;F6T0A8	34.2366	34.1495	34.3142	34.6852	34.4838	34.3687	34.3891	34.5599	34.4689	34.3256	COQ8A	Adck3 Cabc1	Atypical kinase COQ8A, mitochondrial	1
Q61102	27.096	27.0295	27.2548	26.2129	28.0655	26.5615	26.5694	26.7862	25.7589	26.8984	ABCB7	Abc7	ATP-binding cassette sub-family B member 7, mitochondrial	1
Q61171;D3Z4A4	29.2992	28.8731	28.7026	28.4545	28.6962	28.7122	29.1751	28.3968	28.0016	28.2297	PRDX2	Tdpx1 Tpx	Peroxiredoxin-2	1
Q61425	36.4058	36.509	36.2812	36.7378	36.3814	36.4816	36.6601	36.6013	36.9081	36.6898	HADH	Hadhsc Mschad Schad	Hydroxyacyl-coenzyme A dehydrogenase, mitochondrial	1
Q61578	30.5899	30.5641	30.7507	30.2496	30.874	30.5667	30.5043	30.5212	30.4212	30.4747	FDXR		NADPH:adrenodoxin oxidoreductase, mitochondrial	1
Q61733	30.6982	30.6088	30.6249	30.7818	31.051	30.7565	30.7925	30.4951	30.7668	30.7897	MRPS31	Imogn38	28S ribosomal protein S31, mitochondrial	1	mS31	28S small subunit
Q61941;Q8C9V5;Q8BGK0;E9Q8F4	37.7806	37.3466	37.6124	37.3694	38.0042	37.0287	36.8757	37.2217	36.8875	37.0835	NNT		NAD(P) transhydrogenase, mitochondrial	1
Q62425;A0A0N4SVQ1	36.531	36.6787	36.6772	36.6806	36.4709	36.4568	36.5191	36.5827	36.5055	36.4903	NDUFA4		Cytochrome c oxidase subunit NDUFA4	1
Q64433	36.5946	36.5798	36.5474	36.3187	36.5189	36.603	36.7334	36.4547	36.4806	36.3624	HSPE1		10 kDa heat shock protein, mitochondrial	1
Q64521;A2AQR0	31.4747	31.2243	31.0231	30.779	31.3145	31.1781	30.9043	31.5379	30.6765	30.976	GPD2	Gdm1	Glycerol-3-phosphate dehydrogenase, mitochondrial	1
Q6NVE9	28.028	28.3523	27.9116	28.3584	28.247	28.4251	28.63	28.149	28.4082	28.2636	PPTC7	Tapp2c	Protein phosphatase PTC7 homolog	1
Q6P3A8	28.411	28.4323	28.7789	28.8099	28.4651	29.3564	28.8616	29.2095	28.9865	29.0971	BCKDHB		2-oxoisovalerate dehydrogenase subunit beta, mitochondrial	1
Q6P8J7	38.7582	38.8589	38.8369	38.5086	38.649	38.7247	38.4489	38.4549	38.8291	38.5948	CKMT2		Creatine kinase S-type, mitochondrial	1
Q6PB66;F6V2A3	34.2309	34.2812	34.2099	34.1716	34.1839	34.1206	34.1371	34.1805	34.1425	34.2043	LRPPRC	Lrp130	Leucine-rich PPR motif-containing protein, mitochondrial	1
Q6PCP5;E0CYB9;E0CYI3;F7BC60	30.4993	30.8399	30.7665	30.7501	30.5098	30.6984	30.6127	30.3288	30.413	30.5457	MFF		Mitochondrial fission factor	1
Q6PE15;F6X5P5	27.1811	26.9197	27.0556	27.1771	27.4648	26.8119	26.6833	27.34	27.2221	27.9436	ABHD10		Mycophenolic acid acyl-glucuronide esterase, mitochondrial	1
Q6XPS7	30.1191	30.1777	30.0319	29.8497	30.0822	29.9441	29.8767	30.1059	29.7357	30.1063	THA1	Gly1	L-threonine aldolase	1
Q71RI9;A0A0G2JGE1;D6RJ70	31.0303	31.1889	31.0667	30.9361	31.0393	30.8735	30.7149	31.2241	31.0191	31.2898	KYAT3	Ccbl2 Kat3	Kynurenine--oxoglutarate transaminase 3	1
Q78IK2	31.823	33.1599	32.592	32.1487	32.7637	32.545	32.3471	32.4192	32.3535	32.7622	USMG5	Dapit	Up-regulated during skeletal muscle growth protein 5	1
Q78IK4	33.7742	33.9625	33.8944	34.0337	33.644	33.8221	33.8408	33.8421	33.8672	33.8204	APOOL	Fam121a Mic27	MICOS complex subunit Mic27	1
Q78J03	32.7488	32.929	32.7275	32.7764	32.8743	32.6637	32.9157	32.6578	32.9447	32.9658	MSRB2		Methionine-R-sulfoxide reductase B2, mitochondrial	1
Q78PY7;Q3TJ56;E9Q3E9	28.8248	28.5877	29.1281	29.5135	29.7307	30.2247	29.8303	30.1746	28.8462	29.0858	SND1		Staphylococcal nuclease domain-containing protein 1	1
Q791T5;D3YXC2	29.7247	29.477	29.8158	29.6158	29.7494	29.608	29.0782	29.6183	28.981	29.3542	MTCH1		Mitochondrial carrier homolog 1	1
Q791V5;A2AFW6;Q9D050;D6RCZ1	28.6151	29.1183	28.8421	28.7087	28.1652	28.376	28.5641	28.8176	28.1089	28.8076	MTCH2		Mitochondrial carrier homolog 2	1
Q7TMF3;A0A0R4J275;F6RBR6	35.9522	36.0033	35.988	36.1272	35.8953	36.1046	36.0597	35.8814	35.9367	35.8116	NDUFA12		NADH dehydrogenase [ubiquinone] 1 alpha subcomplex subunit 12	1
Q7TMG8;O55126;A0A0G2JEV1	34.9475	35.3122	35.0401	35.4181	34.8352	35.2561	35.2074	35.46	35.4731	35.337	NIPSNAP2	Gbas	Glioblastoma amplified sequence	1
Q7TNG8	29.7576	29.3997	29.8577	29.1966	29.6275	29.4933	29.6534	29.805	29.6889	29.5919	LDHD		Probable D-lactate dehydrogenase, mitochondrial	1
Q7TNL9	29.6294	31.7407	29.5945	29.4894	29.4828	29.5635	30.0319	29.9976	30.3146	29.5232	CHCHD10	Ndg2	Coiled-coil-helix-coiled-coil-helix domain-containing 10	1
Q7TNS2	31.4418	32.1076	32.1184	32.8749	31.2091	32.6796	32.8944	32.8508	33.0021	33.0523	MINOS1	Mic10	MICOS complex subunit Mic10	1
Q7TPD2	27.0344	26.7313	27.1099	27.1089	26.9846	27.1964	27.1964	27.2245	27.2806	27.2014	FAM185A		Protein FAM185A	1
Q80SZ7	27.5942	26.441	27.5557	27.2569	27.6483	26.526	27.1442	27.2982	26.468	27.814	GNG5	Gngt5	Guanine nucleotide-binding protein G(I)/G(S)/G(O) subunit gamma-5	1
Q80X85	30.296	30.4054	30.3238	30.0456	30.2852	30.1978	30.0121	30.1048	29.9329	30.3001	MRPS7		28S ribosomal protein S7, mitochondrial	1	uS7m	28S small subunit
Q80XN0;D3Z2Y8	33.5287	34.0005	33.8355	33.885	33.4389	33.7351	33.7889	33.8508	33.4216	33.0565	BDH1	Bdh	D-beta-hydroxybutyrate dehydrogenase, mitochondrial	1
Q80Y14;A0A1Y7VN70	30.8966	31.0865	31.1674	31.1664	31.0418	31.2456	31.2535	31.0332	31.3567	31.1621	GLRX5		Glutaredoxin-related protein 5, mitochondrial	1
Q80YD1;M0QWM4	29.4759	29.2732	29.1766	29.2453	29.4916	29.0633	29.1704	28.9296	28.8983	29.5898	SUPV3L1	Suv3l1	ATP-dependent RNA helicase SUPV3L1, mitochondrial	1
Q80ZS3	30.7116	30.5854	30.6706	30.6693	30.8858	30.7304	30.7642	30.4534	30.5479	30.626	MRPS26		28S ribosomal protein S26, mitochondrial	1	mS26	28S small subunit
Q811U4;D3Z5P8;D3Z4L5;F6XRI9	27.9699	27.9527	27.9631	27.853	27.7381	27.9368	27.6477	27.5059	27.732	27.8495	MFN1		Mitofusin-1	1
Q8BFP9	29.8481	29.5434	29.8162	29.5342	29.6239	29.6102	29.7117	29.7751	29.1426	29.9605	PDK1		[Pyruvate dehydrogenase (acetyl-transferring)] kinase isozyme 1, mitochondrial	1
Q8BFR5;A0A0U1RPC4;A0A0U1RNQ6	36.9608	36.8427	36.8315	36.8672	37.0466	36.9432	36.928	36.7782	36.9788	36.9335	TUFM		Elongation factor Tu, mitochondrial	1
Q8BG51	28.2847	28.8462	28.8537	28.6834	28.3718	28.6227	28.5868	28.5589	28.0706	28.6751	RHOT1	Arht1	Mitochondrial Rho GTPase 1	1
Q8BGA8;A0A140LHR8;Q6P8J0;A0A140LI83	30.1861	26.9009	26.6971	30.8354	30.9488	26.9789	30.3945	30.9049	31.6837	31.2844	ACSM5	Macs3	Acyl-coenzyme A synthetase ACSM5, mitochondrial	1
Q8BGA9;A0A2I3BQ74	28.3642	28.2884	28.2339	28.4662	25.3653	27.8198	27.9846	28.255	27.6637	27.7698	OXA1L		Mitochondrial inner membrane protein OXA1L	1		Mitoribosome assembly
Q8BGC4	30.9043	31.0608	31.4821	30.8634	30.6334	31.139	30.8623	31.2986	31.1919	31.2258	ZADH2	Ptgr3	Prostaglandin reductase-3	1
Q8BGD8	30.0877	30.3699	29.9529	29.9331	30.0947	29.8892	30.1924	29.7764	30.0433	30.0615	COA6		Cytochrome c oxidase assembly factor 6 homolog	1
Q8BGH2	31.9478	32.45	32.1495	31.9652	32.1231	31.8911	31.7443	31.9181	31.6735	31.7345	SAMM50		Sorting and assembly machinery component 50 homolog	1
Q8BGY7;D3Z4B5	32.1886	32.6293	32.1691	32.1446	32.1784	32.093	31.9154	31.9998	31.9456	32.0192	FAM210A		Protein FAM210A	1
Q8BH59;V9GXX9	34.5793	34.4853	34.6573	34.5986	34.8347	34.263	34.3233	34.4703	34.4611	34.2844	SLC25A12	Aralar1	Calcium-binding mitochondrial carrier protein Aralar1	1
Q8BH95	37.2448	37.1146	37.2085	37.1419	37.2125	37.3138	37.3158	37.1043	37.2973	37.1394	ECHS1		Enoyl-CoA hydratase, mitochondrial	1
Q8BHC4;B0QZX9	28.4718	28.4278	28.5248	28.5006	28.0144	28.1866	28.6646	28.837	28.6352	28.6026	DCAKD		Dephospho-CoA kinase domain-containing protein	1
Q8BIJ6;E9PWN2;E9PWN3	31.1358	31.5671	31.2749	31.436	31.2449	31.1218	31.2039	31.342	31.1705	31.2464	IARS2		Isoleucine--tRNA ligase, mitochondrial	1
Q8BK30	33.9781	34.2288	34.4937	33.8805	34.1968	34.1168	33.9897	33.7018	33.7815	33.6032	NDUFV3		NADH dehydrogenase [ubiquinone] flavoprotein 3, mitochondrial	1
Q8BK72	28.9894	29.0037	28.8719	29.0263	29.0269	29.0587	28.8083	28.8882	28.2465	28.7163	MRPS27		28S ribosomal protein S27, mitochondrial	1	mS27	28S small subunit
Q8BKY8;A0A1L1SUH9;A0A1L1SUB1	29.3678	29.3933	29.405	29.0279	29.3593	29.5913	29.3919	29.2454	29.4553	29.2941	MTERF2	Mterfd3	Transcription termination factor 2, mitochondrial	1
Q8BKZ9;A2AWH7;A2AWH8	35.1291	35.4118	35.2807	35.0854	35.2756	35.49	35.4646	35.0847	35.5048	35.0768	PDHX		Pyruvate dehydrogenase protein X component, mitochondrial	1
Q8BMF3;A0A140LHQ4	30.9476	31.3351	31.1518	31.0803	30.7617	30.8956	30.8474	31.1994	31.0581	31.2642	ME3		NADP-dependent malic enzyme, mitochondrial	1
Q8BMF4	36.4501	36.5039	36.4029	36.3864	36.4856	36.5293	36.4358	36.3638	36.5381	36.4769	DLAT		Dihydrolipoyllysine-residue acetyltransferase component of pyruvate dehydrogenase complex, mitochondrial	1
Q8BMS1	38.9487	38.881	38.8883	38.9665	38.896	38.903	38.8865	38.9116	39.0306	38.8906	HADHA		Trifunctional enzyme subunit alpha, mitochondrial	1
Q8BMS4	32.9067	32.8451	32.904	32.9455	32.9341	32.9354	33.1003	32.8692	33.1298	33.0332	COQ3		Ubiquinone biosynthesis O-methyltransferase, mitochondrial	1
Q8BP40	29.5449	28.8558	28.7357	28.9653	29.0435	28.966	28.6985	29.1236	29.2808	29.5243	ACP6	Acpl1 Lpap	Lysophosphatidic acid phosphatase type 6	1
Q8BQU3	28.4003	27.7933	27.934	27.7779	28.0011	28.479	28.6561	28.0516	28.2113	28.0782	SDHAF3	Acn9	Succinate dehydrogenase assembly factor 3, mitochondrial	1
Q8BU88	30.431	30.8089	30.4473	30.5867	30.679	30.685	30.5952	30.5509	30.2754	30.6048	MRPL22		39S ribosomal protein L22, mitochondrial	1	uL22m	39S large subunit
Q8BUY5	28.8799	28.7521	28.8973	28.1662	28.8661	28.638	28.357	28.3221	28.2057	28.3261	TIMMDC1		Complex I assembly factor TIMMDC1, mitochondrial	1
Q8BVI4;A0A0G2JGJ1;D3YWR7;D3Z1A1;D3Z099;A0A0G2JGY0	29.1104	28.6415	28.9038	29.0443	28.6935	28.9897	29.3086	29.2328	29.8468	29.6611	QDPR	Dhpr	Dihydropteridine reductase	1
Q8BVU5;A2AH27;A2AH28;A2AH29;A2AH30	28.2039	27.9548	26.4057	27.8903	27.7909	28.6873	28.6521	28.0386	28.5964	28.1526	NUDT9		ADP-ribose pyrophosphatase, mitochondrial	1
Q8BW75;E9Q3X6;E9PVL9	31.5504	31.6474	31.3738	31.6149	31.6245	30.938	30.8834	31.2398	31.1788	31.5182	MAOB		Amine oxidase [flavin-containing] B	1
Q8BWF0	33.1049	33.1731	33.3797	33.0676	33.1077	33.0902	32.9629	33.2279	33.2871	33.1864	ALDH5A1		Succinate-semialdehyde dehydrogenase, mitochondrial	1
Q8BWM0;A0A0A6YWP8	31.9098	32.1275	31.8474	31.821	31.9115	31.7069	31.6785	31.8374	31.4996	31.7635	PTGES2	Gbf1 Pges2	Prostaglandin E synthase 2	1
Q8BWT1	38.5832	38.362	38.524	38.5459	38.6453	38.4759	38.5167	38.527	38.722	38.6233	ACAA2		3-ketoacyl-CoA thiolase, mitochondrial	1
Q8BX10;A0A0G2JG95	28.1102	28.2331	28.6079	28.7381	28.8071	28.3632	27.9071	28.3365	28.0672	27.8779	PGAM5		Serine/threonine-protein phosphatase PGAM5, mitochondrial	1
Q8BYL4;E9PX65;F7BWC1	29.8827	29.6066	29.9983	29.7966	29.7062	29.5559	29.7376	29.8487	29.496	29.884	YARS2		Tyrosine--tRNA ligase, mitochondrial	1		Mitoribosome assembly
Q8BYM8;G3X975;A0A1B0GSP2;A0A1B0GR87;A0A1B0GRF1;A0A1B0GSW7	29.2652	29.1436	29.0203	28.6835	28.7097	29.2215	28.9313	29.1082	28.9098	28.8113	CARS2		Probable cysteine--tRNA ligase, mitochondrial	1
Q8C2Q8;Q91VR2;A2AKV3;A2AKV2;A2AKV1;A2AKV0	37.4099	37.4845	37.4687	37.6429	37.5354	37.4962	37.4794	37.4723	37.5863	37.3234	ATP5C1		ATP synthase subunit gamma	1
Q8C3X2	31.3321	31.361	31.2791	31.6735	31.1755	31.6408	31.4941	31.5673	31.4942	31.4194	CCDC90B		Coiled-coil domain-containing protein 90B, mitochondrial	1
Q8C3X4;G3UWY0;F6ZM03;A0A0J9YUM0	28.7775	28.5513	28.1653	28.8695	28.7966	29.1077	28.3094	28.9126	28.6457	28.1905	GUF1		Translation factor Guf1, mitochondrial	1
Q8C5H8;Z4YK42;A0A087WQI8	28.6335	28.5573	28.92	28.8004	28.8682	28.1944	28.3372	28.7456	28.4351	28.8564	NADK2	Mnadk Nadkd1	NAD kinase 2, mitochondrial	1
Q8C6I2	29.7804	29.7886	29.8218	29.3709	29.6449	30.0841	29.825	29.6335	29.4677	29.4389	SDHAF2	Pgl2 Sdh5	Succinate dehydrogenase assembly factor 2, mitochondrial	1
Q8CAK1;B2FDE8	30.9609	30.9616	31.1917	31.3286	31.0694	31.387	31.058	31.4031	31.3484	31.3355	IBA57		Putative transferase CAF17 homolog, mitochondrial	1
Q8CAQ8	37.6031	37.4329	37.5442	37.4481	37.7304	37.3134	37.2717	37.3948	37.3036	37.3037	IMMT	Mic60	MICOS complex subunit Mic60	1
Q8CBY0	29.7714	29.9672	29.3767	29.1253	29.2805	30.2697	28.6122	29.1184	28.8448	29.5934	GATC		Glutamyl-tRNA(Gln) amidotransferase subunit C, mitochondrial	1
Q8CC88	33.2998	33.4806	33.4182	33.4443	33.6743	33.2194	33.0264	33.2866	33.3715	33.555	VWA8	Kiaa0564	von Willebrand factor A domain-containing protein 8	1
Q8CEE7;A0A0R4J1N8;D3YVJ8	29.5428	30.0255	29.8271	29.6979	29.6644	29.3519	29.5159	29.6683	29.5644	29.4753	RDH13		Retinol dehydrogenase 13	1
Q8CG76	31.0087	30.9441	31.1443	30.9303	30.6943	31.2973	31.1505	31.2575	30.9623	31.2099	AKR7A2	Afar Akr7a5	Aflatoxin B1 aldehyde reductase member 2	1
Q8CGK3	34.8345	34.7824	34.9528	34.5659	34.735	34.6438	34.6944	34.757	34.635	34.5728	LONP1	Prss15	Lon protease homolog, mitochondrial	1
Q8CH41;A2ACU7;A0A0R4J176;Q3ULU4;Q8CH40;A0A0G2JE11;A2ACT8	26.8453	27.0069	26.8674	27.4354	26.6404	27.2081	26.6927	26.9988	26.7682	25.6655	NUDT6	Asfgf2b	Nucleoside diphosphate-linked moiety X motif 6	1
Q8CHT0	34.3801	34.4161	34.639	34.315	34.4239	34.5375	34.4428	34.4306	34.3725	34.8241	ALDH4A1		Delta-1-pyrroline-5-carboxylate dehydrogenase, mitochondrial	1
Q8JZN5;A0A0G2JDY4;A0A0G2JF25	31.3543	31.5624	31.5941	31.8273	31.4586	31.5407	31.4886	31.6124	31.399	31.5471	ACAD9		Acyl-CoA dehydrogenase family member 9, mitochondrial	1
Q8JZN7;H3BKJ1;H3BKL2;H3BL14	28.0446	28.3056	28.2308	29.0175	28.6668	28.4236	28.0729	28.6594	28.6726	28.5329	RHOT2	Arht2	Mitochondrial Rho GTPase 2	1
Q8JZQ2	33.1046	32.8159	32.8896	33.0353	33.4331	32.7172	32.8182	32.9888	32.8911	32.7089	AFG3L2		AFG3-like protein 2	1
Q8K009;D3Z6B9	28.429	28.1739	28.2282	27.8344	28.4294	25.4761	27.7287	27.7364	28.0057	28.2215	ALDH1L2		Mitochondrial 10-formyltetrahydrofolate dehydrogenase	1
Q8K0C8;A0A0G2JFK4;S4R231	29.1221	29.4907	28.9191	29.213	29.5932	29.4084	29.2241	29.1618	29.5269	29.1762	COX19		Cytochrome c oxidase assembly protein COX19	1
Q8K0D5	32.3201	32.4615	32.4229	32.184	32.3535	32.3815	32.2984	32.2702	32.2092	32.2832	GFM1	Efg Efg1 Gfm	Elongation factor G, mitochondrial	1		Mitoribosome assembly
Q8K0Z7	33.1374	32.8876	32.818	33.3461	33.0385	33.3846	33.5379	33.2176	33.5718	33.3562	TACO1	Ccdc44	Translational activator of cytochrome c oxidase 1	1
Q8K199;F8WHQ0;D6RJ47;D6RD08;D3YZZ0	30.7442	31.0989	30.762	31.2879	31.0669	31.4044	31.3127	30.7565	31.3964	31.0602	CMC2		COX assembly mitochondrial protein 2 homolog	1
Q8K1J6;A0A0N4SUW4;A0A0N4SV41	27.8648	27.7545	27.7243	27.7593	27.9705	27.7804	27.6619	27.8447	27.6325	27.4968	TRNT1		CCA tRNA nucleotidyltransferase 1, mitochondrial	1
Q8K1N1;E9QAC9;E9PXB0;A0A1W2P7I1;F7B2N8;A0A1W2P6P7	28.5086	25.3752	25.3358	28.2512	28.4881	27.2004	28.3075	28.4833	28.377	28.1778	PNPLA8	Ipla22 Ipla2g	Calcium-independent phospholipase A2-gamma	1
Q8K1R3	31.3468	31.5034	31.496	31.0861	31.5571	31.2531	31.2767	31.3741	31.1917	31.1572	PNPT1	Pnpase	Polyribonucleotide nucleotidyltransferase 1, mitochondrial	1
Q8K1Z0	35.1685	35.1953	35.0465	35.2894	35.3482	35.2848	35.1667	35.2609	35.5204	35.2602	COQ9		Ubiquinone biosynthesis protein COQ9, mitochondrial	1
Q8K215	31.6522	31.5227	31.2418	31.4349	31.6634	31.2235	31.6361	31.3015	31.3949	31.5582	LYRM4	Isd11	LYR motif-containing protein 4	1
Q8K2B3;A0A1Y7VJ55	37.0918	37.1558	37.1171	37.3282	37.0746	37.1551	36.9574	37.2568	37.0348	37.1755	SDHA		Succinate dehydrogenase [ubiquinone] flavoprotein subunit, mitochondrial	1
Q8K2C6;A0A1Y7VJY8;A0A1Y7VM56;A0A1Y7VK33;A0A1Y7VNW0	32.6642	32.6779	32.7446	32.7565	32.6486	32.9735	32.7564	32.8482	32.9874	32.9843	SIRT5	Sir2l5	NAD-dependent protein deacylase sirtuin-5, mitochondrial	1
Q8K2Q5;B1AXC8;Q3TFT3;B1AXC7;B1AXC5	30.9003	30.8233	31.0882	30.7233	31.0055	30.9722	30.9889	30.5641	30.715	30.6039	CHCHD7		Coiled-coil-helix-coiled-coil-helix domain-containing protein 7	1
Q8K2Y7	30.6838	30.4956	30.5995	30.567	30.7069	30.5218	30.5164	30.6221	30.5302	30.3648	MRPL47		39S ribosomal protein L47, mitochondrial	1	uL29m	39S large subunit
Q8K370	33.6726	33.8867	33.7221	33.6428	33.7702	33.916	33.8021	33.9435	33.5141	33.5964	ACAD10		Acyl-CoA dehydrogenase family member 10	1
Q8K3J1	35.4406	35.9207	35.5854	35.6629	35.1318	35.5835	35.5652	35.5366	35.5198	35.6207	NDUFS8		NADH dehydrogenase [ubiquinone] iron-sulfur protein 8, mitochondrial	1
Q8K411;A0A1Y7VMS3	31.8758	32.0652	31.8474	31.8311	31.8543	31.8821	31.7489	31.85	31.7453	31.8043	PITRM1	Kiaa1104 Ntup1	Presequence protease, mitochondrial	1
Q8K4F5;D3YYK0;A0A0J9YU40;A0A0J9YVC2;A0A0J9YV94	32.4606	32.8626	32.4657	32.4407	32.4276	32.9186	32.8645	32.743	32.8096	32.5918	ABHD11	Wbscr21	Protein ABHD11	1
Q8K4Z3	29.1201	29.6092	29.6246	29.4845	29.061	29.2939	29.6552	29.6971	29.7245	29.9866	NAXE	Aibp Apoa1bp	NAD(P)H-hydrate epimerase	1
Q8QZS1;E0CX19	33.8553	33.7953	34.1338	33.8893	34.0755	33.8113	33.8671	33.8746	33.8117	34.2341	HIBCH		3-hydroxyisobutyryl-CoA hydrolase, mitochondrial	1
Q8QZT1	37.8531	37.8053	37.7113	37.8416	37.9378	37.8926	37.9636	37.8545	38.057	37.8166	ACAT1		Acetyl-CoA acetyltransferase, mitochondrial	1
Q8R033	29.0387	28.8953	29.2923	28.7501	29.0917	29.42	29.4243	28.9183	28.8474	28.9186	LYRM2		LYR motif-containing protein 2	1
Q8R035;A2A6T4;D6RHR8	31.1359	30.9802	31.0792	31.0915	31.3087	30.7597	31.0908	30.9359	31.1474	30.8804	MRPL58	Ict1	Peptidyl-tRNA hydrolase ICT1, mitochondrial	1	mL62	39S large subunit
Q8R086	30.3925	30.3021	30.2253	29.8941	30.4088	29.9501	29.7898	30.0341	29.7782	30.0653	SUOX		Sulfite oxidase, mitochondrial	1
Q8R0F8	30.647	31.3466	31.2758	30.8844	30.4979	30.9872	31.0732	30.9912	30.9693	30.9034	FAHD1		Acylpyruvase FAHD1, mitochondrial	1
Q8R0Y8	30.0431	30.3931	30.1549	30.5016	30.2154	29.1142	30.1423	30.2928	30.2909	30.4199	SLC25A42		Mitochondrial coenzyme A transporter SLC25A42	1
Q8R104;A0A1B0GRY5;D3YVQ5;D3YTK6	27.8772	28.2278	27.9741	27.7034	27.8368	27.4502	27.4373	27.0144	27.5076	28.0147	SIRT3	Sir2l3	NAD-dependent protein deacetylase sirtuin-3	1
Q8R127;J3QNN5;F6S0R8	28.8122	28.6234	28.9004	29.0599	29.2025	28.4268	28.314	29.0653	28.2305	29.1034	SCCPDH		Saccharopine dehydrogenase-like oxidoreductase	1
Q8R164	31.2384	31.6264	31.443	31.4175	31.3156	31.4034	31.097	31.4688	31.4436	31.6971	BPHL		Valacyclovir hydrolase	1
Q8R1I1	34.4108	34.6044	34.4568	34.1211	34.2317	34.3035	34.2384	34.2503	33.9926	34.2486	UQCR10		Cytochrome b-c1 complex subunit 9	1
Q8R1S0;D3YW66;D6RG57;F6ZE40	32.7245	32.5712	32.7208	32.7737	32.5671	32.5259	32.6825	32.9633	32.88	32.8343	COQ6		Ubiquinone biosynthesis monooxygenase COQ6, mitochondrial	1
Q8R2K3;Q9CYR0;D3Z3Y3	33.2153	33.1506	33.078	32.9813	33.1784	33.3646	33.3992	32.9795	33.1391	32.8631	SSBP1		Single-stranded DNA binding protein 1	1
Q8R2L5;Q8BTZ9	28.383	28.2838	27.0931	29.1701	28.2642	28.2474	25.3895	25.6994	29.2751	28.6848	MRPS18C		28S ribosomal protein S18c, mitochondrial	1	bS18m	28S small subunit
Q8R2Q4;E9Q7N5;Q8C1C2;E0CY79;E0CXH2	30.4157	30.3768	30.7456	30.7071	30.576	30.3608	30.4144	30.4379	30.4128	30.3749	GFM2	Efg2	Ribosome-releasing factor 2, mitochondrial	1		Mitoribosome assembly
Q8R2Y8	28.551	29.0328	29.1536	29.0379	28.4659	28.6672	28.4745	28.6448	28.6376	28.2797	PTRH2	Pth2	Peptidyl-tRNA hydrolase 2, mitochondrial	1
Q8R3F5;A0A2R8W722;A0A2R8VHT7	29.4352	29.4337	29.602	29.569	29.5686	30.1208	30.1088	29.8834	29.8033	30.0499	MCAT	Mt	Malonyl-CoA-acyl carrier protein transacylase, mitochondrial	1
Q8R3Q6;F8WJI3;E9Q4B5	30.8114	30.8917	30.8745	30.7108	30.9774	30.7389	31.0875	30.5466	31.1559	31.1265	CCDC58		Coiled-coil domain-containing protein 58	1
Q8R4N0	33.7044	33.642	33.7113	33.6556	33.7111	33.8195	33.8365	33.6573	33.81	33.742	CLYBL	Clb	Citramalyl-CoA lyase, mitochondrial	1
Q8R5L1;O35658	30.848	31.0946	30.8685	30.6602	30.9208	30.6701	30.8012	30.7332	30.7492	30.9086	C1QBP		Complement component 1 Q subcomponent-binding protein, mitochondrial	1
Q8VCF0;S4R1W6	29.779	29.5534	29.8175	29.7873	29.8673	29.8012	29.7958	29.3733	29.5229	29.7155	MAVS	Ips1 Visa	Mitochondrial antiviral-signaling protein	1
Q8VCG1;Q9CQ43	31.7007	31.9446	31.8322	31.7718	31.6932	31.9264	32.0359	31.8015	32.0226	31.7076	DUT	Dutp	Deoxyuridine triphosphatase	1
Q8VCH0	29.2231	28.8296	28.7828	29.305	29.0586	29.4458	28.6607	29.0858	29.4723	29.221	ACAA1B	Acaa1	3-ketoacyl-CoA thiolase B, peroxisomal	1
Q8VCL2	28.7211	28.84	28.7947	28.8518	28.9281	28.2889	28.6295	28.9531	28.5467	29.0404	SCO2		Protein SCO2 homolog, mitochondrial	1
Q8VCW8	31.0349	30.747	30.874	31.1317	31.0256	31.2773	31.065	31.4837	31.5826	31.5051	ACSF2		Acyl-CoA synthetase family member 2, mitochondrial	1
Q8VDC0;A0A1L1SSW1;A0A1L1SUS6;A0A1L1SQK2	29.7027	29.5321	29.476	29.5096	29.5105	29.1019	29.1533	29.4446	29.1429	29.3651	LARS2		Probable leucine--tRNA ligase, mitochondrial	1
Q8VDT9	30.7378	30.119	30.3518	30.683	30.8322	30.5971	30.8028	30.7762	30.7438	30.4545	MRPL50		39S ribosomal protein L50, mitochondrial	1	mL50	39S large subunit
Q8VE22;Q3TI14;A7M7Q8;F7ARZ1;Q5SXC9	30.8865	31.0322	30.9319	30.8126	31.0124	30.9308	31.1513	30.973	31.1828	30.7737	MRPS23		28S ribosomal protein S23, mitochondrial	1	mS23	28S small subunit
Q8VE38;E9Q690;E9Q8U8;E9PZL5;F6XLU3;E9Q2B7;F6SAD4;E9Q4W0;A0A2I3BPV1	30.1481	30.2418	30.0269	29.8968	29.6735	29.8661	30.1855	30.4181	30.3861	30.4299	OXNAD1		Oxidoreductase NAD-binding domain-containing protein 1	1
Q8VEM8	32.4247	32.5136	32.6767	32.8154	32.6111	31.8243	31.6458	32.2558	31.8219	32.3404	SLC25A3		Phosphate carrier protein, mitochondrial	1
Q91V16	31.5316	31.5207	31.6704	31.5606	31.7185	31.5839	31.6362	31.2805	31.91	31.6968	ETFRF1	Lyrm5	Electron transfer flavoprotein regulatory factor 1	1
Q91VA6;F6SQH7	28.5726	27.9899	28.5756	28.1244	28.4391	27.9431	27.8604	27.9255	28.0311	28.2879	POLDIP2		Polymerase delta-interacting protein 2	1
Q91VA7;V9GXV0	35.2028	34.9147	34.9326	35.1511	35.056	35.0173	34.91	35.2425	35.0148	35.0574	IDH3B		Isocitrate dehydrogenase [NAD] subunit, mitochondrial	1
Q91VD9;A0A087WQR0;A0A087WP77;A0A087WQ77;A0A087WSU3;A0A087WR47	37.2053	37.2458	37.3716	37.2726	37.2147	37.0452	36.988	37.1482	36.9623	37.1514	NDUFS1		NADH-ubiquinone oxidoreductase 75 kDa subunit, mitochondrial	1
Q91VM9	33.3638	33.2651	33.2076	33.2862	33.3354	33.1982	33.2702	33.3886	33.4469	33.5336	PPA2		Inorganic pyrophosphatase 2, mitochondrial	1
Q91VN4	30.8957	31.3453	31.0527	31.0441	30.8629	31.1111	31.0011	31.0684	31.02	31.0346	CHCHD6	Mic25	MICOS complex subunit Mic25	1
Q91VT4;D3Z6C4	32.1911	32.0921	32.1308	32.5014	32.2399	32.285	32.192	32.2417	32.3446	32.5826	CBR4		Carbonyl reductase family member 4	1
Q91WD5;D3YXT0;A0A0A6YW30;A0A0A6YXD3	34.7609	34.8092	34.9562	34.8441	34.7906	34.6253	34.448	34.8318	34.615	34.807	NDUFS2		NADH dehydrogenase [ubiquinone] iron-sulfur protein 2, mitochondrial	1
Q91WK1	30.2422	29.969	30.3533	30.1925	30.4284	30.104	30.4916	30.2328	30.1893	29.9613	SPRYD4		SPRY domain-containing protein 4	1
Q91WK5	29.9004	29.5716	29.7395	29.6311	29.763	29.5516	29.5639	29.7233	30.1232	29.8141	GCSH		Glycine cleavage system H protein, mitochondrial	1
Q91WM2	27.0961	27.1257	25.5591	27.1914	27.3549	26.9584	27.3429	27.4113	27.3431	27.5044	HDHD5	Cecr5	Haloacid dehalogenase-like hydrolase domain-containing 5	1
Q91WS0	33.526	34.1434	34.1202	34.4424	33.3658	34.7132	34.6239	34.5015	34.4593	34.5027	CISD1	D10Ertd214e Zcd1	CDGSH iron-sulfur domain-containing protein 1	1
Q91XH5;Q64105;G3UXX3;G3UZ79	30.8855	30.9386	31.0496	30.7068	30.8801	31.0026	31.142	31.0639	30.7218	31.2334	SPR		Sepiapterin reductase	1
Q91YJ5;Q5M6W7;F6RR02;Q5M6W8;Q5M6W9	30.2251	30.452	30.5335	30.6487	30.3654	30.294	30.4077	30.2771	30.2271	30.3784	MTIF2		Translation initiation factor IF-2, mitochondrial	1		Mitoribosome assembly
Q91YM4;E9PUT1;Q5SWP1;Q5SWP0	28.7483	28.4265	28.4511	28.9007	28.8529	28.6117	28.6436	28.7795	28.7488	29.1211	TBRG4	Kiaa0948	FAST kinase domain-containing protein 4	1
Q91YP0	31.0221	30.5154	31.2461	30.5569	31.0778	30.9151	30.8998	31.0228	30.9593	30.9098	L2HGDH		L-2-hydroxyglutarate dehydrogenase, mitochondrial	1
Q91Z53;B1AXQ0	29.7465	29.3715	29.283	29.8145	30.1042	30.3599	29.3896	30.012	30.3461	30.168	GRHPR	Glxr	Glyoxylate reductase/hydroxypyruvate reductase	1
Q91ZA3;H3BL62;H3BK61;D3YZC0;D3YWM4;H3BJR0;H3BKW6	35.2174	35.268	35.2382	34.9531	35.2377	35.2568	35.1317	35.1307	35.2841	35.1797	PCCA		Propionyl-CoA carboxylase alpha chain, mitochondrial	1
Q91ZE0	25.5485	25.1609	25.5384	25.9731	25.2358	25.6952	27.2066	25.5696	25.3827	25.5132	TMLHE	Tmlh	Trimethyllysine dioxygenase, mitochondrial	1
Q920A7	29.7613	29.7261	29.6854	29.3563	29.8216	29.452	28.8355	29.5655	29.3661	29.6061	AFG3L1		AFG3-like protein 1	1
Q921G7;Q6PF96	36.9098	36.9906	36.9477	37.1848	37.0205	36.8764	36.8352	36.9394	36.9773	37.0233	ETFDH		Electron transfer flavoprotein-ubiquinone oxidoreductase, mitochondrial	1
Q921H8;H3BKL5;H3BJZ9;H3BKA1;H3BJC1	28.9242	29.0542	28.7161	28.5185	29.0022	28.5991	28.2583	28.5248	28.7627	28.5091	ACAA1A	Acaa1	3-ketoacyl-CoA thiolase A, peroxisomal	1
Q921H9	29.2193	29.077	28.4179	29.0159	29.0621	29.1475	29.1607	29.3398	29.6911	29.8577	COA7	Selrc1	Cytochrome c oxidase assembly factor 7	1
Q921S7	27.664	28.3447	27.83	27.8722	27.6234	27.2245	27.7892	28.1017	27.888	27.7583	MRPL37		39S ribosomal protein L37, mitochondrial	1	mL37	39S large subunit
Q922A3;Q3UQ84;E9Q7H6;Q3TP97;A0A0G2JFR0;A0A0G2JF63;A0A0G2JGW2;A0A0G2JF59;A0A0G2JFT3;A0A0G2JGZ2;A0A0G2JFW1	26.6896	25.5977	26.5501	26.5932	25.9701	25.6749	26.6514	26.5543	25.2685	26.3222	TARS2	Tarsl1	Threonine--tRNA ligase, mitochondrial	1
Q922B1	33.8263	34.0323	33.9701	34.135	33.9251	34.1815	34.2333	34.1834	34.2133	34.1713	MACROD1	Lrp16	O-acetyl-ADP-ribose deacetylase MACROD1	1
Q922Q1;E0CZH6	29.6817	29.651	29.7018	29.8789	29.7657	29.8466	29.6591	29.9004	29.5378	29.5337	2019-03-02	Mg87 Mosc2	Mitochondrial amidoxime reducing component 2	1
Q923X4;B7ZC40	29.0696	28.4413	29.0355	29.1977	29.5182	28.9509	29.5098	29.0855	29.382	29.0636	GLRX2	Grx2	Glutaredoxin-2, mitochondrial	1
Q924T2	28.0796	28.358	28.1195	28.479	28.2759	27.8882	28.0944	28.3555	28.1603	28.392	MRPS2		28S ribosomal protein S2, mitochondrial	1	uS2m	28S small subunit
Q924X2;F6QXT4;E9Q393	32.3592	32.6171	32.4943	32.4584	32.536	31.8883	31.7641	32.2348	31.783	32.3144	CPT1B		Carnitine O-palmitoyltransferase 1, muscle isoform	1
Q925I1;H3BK90;H3BKI6;V9GWS5;V9GWS6	32.3505	31.8861	32.3473	31.9376	32.7012	31.671	31.4273	31.6923	31.5152	31.5136	ATAD3	Atad3a Kiaa1273	ATPase family AAA domain-containing protein 3	1
Q99J25	27.0669	27.6767	27.5218	27.4831	26.9767	27.3188	27.577	27.2877	26.7367	25.7148	MRM1		rRNA methyltransferase 1, mitochondrial	1
Q99J39	29.9753	30.5566	30.4644	29.8724	30.5071	30.6868	30.5605	30.4326	30.4125	30.4045	MLYCD		Malonyl-CoA decarboxylase, mitochondrial	1
Q99J47;Z4YKT6	27.2915	27.4428	27.4818	27.4416	27.3396	27.6254	27.25	27.6282	27.2404	27.2011	DHRS7B	Sdr32c1	Dehydrogenase/reductase SDR family member 7B	1
Q99J99;A0A2R8VHT1;A0A2R8VHE5	29.8235	29.8989	29.8128	29.5549	29.6721	29.6618	29.5195	29.6002	30.0545	29.9616	MPST		3-mercaptopyruvate sulfurtransferase	1
Q99JB2;A2AG39;F6WI02;A2AG41	30.7561	30.3492	30.5985	30.7266	30.7338	30.3506	30.5061	30.4365	30.519	30.4023	STOML2	Slp2	Stomatin-like protein 2, mitochondrial	1
Q99JR6;Q3V3C7;Q3V3F1;A0A087WSM7	31.6079	31.0911	31.5833	31.7193	31.7606	31.5693	31.5105	31.4528	31.6949	31.6963	NMNAT3		Nicotinamide/nicotinic acid mononucleotide adenylyltransferase 3	1
Q99JT1;Q8BW84;Q3TLZ6	28.9611	29.0834	28.7709	28.6438	27.1975	28.7223	28.78	28.5665	28.6493	28.6543	GATB	Pet112 Pet112l	Glutamyl-tRNA(Gln) amidotransferase subunit B, mitochondrial	1
Q99JY0;D3YXU1	38.6533	38.4419	38.55	38.62	38.6343	38.2722	38.4512	38.4753	38.5625	38.5205	HADHB		Trifunctional enzyme subunit beta, mitochondrial	1
Q99KI0;A0A2R8W744;A0A2R8VHM8	39.0669	39.0129	39.0269	38.9817	39.0554	39.1362	39.1304	39.101	39.2217	39.0389	ACO2		Aconitate hydratase, mitochondrial	1
Q99KK9;G5E823	28.738	28.7417	28.1394	28.8705	28.2052	29.0638	28.7032	27.8704	28.4557	28.9225	HARS2	Harsl	Probable histidine--tRNA ligase, mitochondrial	1
Q99KR7;Q9QZH3	35.9997	35.8795	35.9794	35.8478	36.0953	35.7861	35.919	35.9926	36.148	36.0915	PPIF		Peptidyl-prolyl cis-trans isomerase F, mitochondrial	1
Q99L04	28.229	28.3233	28.7103	28.7739	28.4011	26.4946	28.6666	28.5435	28.6121	29.2593	DHRS1	D14ertd484e	Dehydrogenase/reductase SDR family member 1	1
Q99L13	33.311	33.5309	33.4832	33.8845	33.5393	33.5806	33.6609	33.5259	33.8174	33.7269	HIBADH		3-hydroxyisobutyrate dehydrogenase, mitochondrial	1
Q99LB2;A0A2I3BRG8;Q9D2U3;A0A2I3BPY3;A0A2I3BQ25;A0A2I3BRQ8	34.0817	34.0488	33.9194	34.0425	34.0148	34.2803	34.2027	34.1986	34.1882	34.1498	DHRS4	D14Ucla2	Dehydrogenase/reductase SDR family member 4	1
Q99LC3;A0A087WR38	35.4382	35.8011	35.6385	35.6317	35.4578	35.5087	35.352	35.527	35.3374	35.5672	NDUFA10		NADH dehydrogenase [ubiquinone] 1 alpha subcomplex subunit 10, mitochondrial	1
Q99LC5	38.3221	38.0892	38.1664	38.2811	38.3551	38.363	38.4478	38.2579	38.4794	38.2532	ETFA		Electron transfer flavoprotein subunit alpha, mitochondrial	1
Q99LP6	34.0252	34.2871	34.3154	34.1186	34.1709	34.3419	34.5103	34.2713	34.335	33.8701	GRPEL1		GrpE protein homolog 1, mitochondrial	1
Q99LX0;A2A813;A2A815;A2A817;A2A816	32.2352	32.2046	32.1908	32.2995	32.3337	32.5659	32.6557	32.5371	32.8615	32.4348	PARK7		Protein/nucleic acid deglycase DJ-1	1
Q99LY9;B1ARW4	35.8122	36.2001	35.9378	36.1162	36.0613	36.3728	36.0545	35.918	36.2185	35.7635	NDUFS5		NADH dehydrogenase [ubiquinone] iron-sulfur protein 5	1
Q99M04;A0A0M3HEP3;A0A0G2JFF7	30.1095	29.8409	29.6964	29.9786	29.93	30.2774	30.1729	30.0296	29.928	29.8686	LIAS	Lip1	Lipoyl synthase, mitochondrial	1
Q99M87	32.3513	32.6026	32.5371	32.2445	32.604	32.6243	32.5845	32.3262	32.4138	32.3533	DNAJA3	Tid1	DnaJ homolog subfamily A member 3, mitochondrial	1
Q99MN9;E9Q1J7;D3YZC1;A0A087WQV1	33.403	33.3402	33.4396	33.4617	33.2392	33.3048	33.4437	33.4695	33.539	33.5367	PCCB		Propionyl-CoA carboxylase beta chain, mitochondrial	1
Q99MR8;A0A0G2JF64;A0A0G2JFQ5	34.5746	34.5239	34.647	34.464	34.8167	34.427	34.5467	34.4924	34.5784	34.4782	MCCC1	Mcca	Methylcrotonoyl-CoA carboxylase subunit alpha, mitochondrial	1
Q99N15;A2AFQ2;O08756	34.3684	34.4174	34.3034	34.3242	34.3695	34.5013	34.4734	34.4669	34.3925	34.3433	HSD17B10	Hadh2 Hsd17b10/Schad	17beta-hydroxysteroid dehydrogenase type 10/short chain L-3-hydroxyacyl-CoA dehydrogenase	1
Q99N84;G3UX79;G3UYQ9;G3UYX8	29.798	30.1829	29.9995	30.0037	30.1155	29.9551	29.7289	29.8475	29.7684	29.8258	MRPS18B		28S ribosomal protein S18b, mitochondrial	1	mS40	28S small subunit
Q99N87;B2FDG7	29.8353	30.3588	30.1588	29.8204	29.9999	29.7716	30.0399	29.7946	29.7108	29.9361	MRPS5		28S ribosomal protein S5, mitochondrial	1	uS5m	28S small subunit
Q99N91	29.7682	29.4708	29.4593	29.6274	29.9999	29.3645	29.8488	29.6125	29.6244	29.6172	MRPL34		39S ribosomal protein L34, mitochondrial	1	bL34m	39S large subunit
Q99N92	30.871	30.997	30.5039	31.0504	30.93	30.9163	30.8743	30.8689	30.9498	30.4965	MRPL27		39S ribosomal protein L27, mitochondrial	1	bL27m	39S large subunit
Q99N93	29.4049	29.1241	29.5894	29.2416	29.4655	29.6238	29.4416	29.3092	29.1542	29.317	MRPL16		39S ribosomal protein L16, mitochondrial	1	uL16m	39S large subunit
Q99N94;Q3UK02	31.3662	31.5065	31.1941	31.267	31.3412	31.1329	31.2557	31.064	31.2905	30.9941	MRPL9		39S ribosomal protein L9, mitochondrial	1	bL9m	39S large subunit
Q99N95;D3Z456;F6W7C7;A0A1L1SU47	30.9173	31.1114	31.0964	30.7958	30.9305	30.9108	30.981	30.9681	30.77	30.8257	MRPL3		39S ribosomal protein L3, mitochondrial	1	uL3m	39S large subunit
Q99N96;Q9D3F3	31.3859	31.4139	31.1558	31.4611	31.4214	31.5784	31.7207	31.4524	31.5098	31.1347	MRPL1		39S ribosomal protein L1, mitochondrial	1	uL1m	39S large subunit
Q99NB1	33.4268	33.5453	33.6529	33.4334	33.182	33.2804	33.3255	33.6142	33.5113	33.7739	ACSS1	Acas2 Acas2l	Acetyl-coenzyme A synthetase 2-like, mitochondrial	1
Q9CPP6;D3YTQ8	35.8258	35.5259	35.5639	35.9169	35.7349	35.8688	35.9232	35.742	35.6981	35.6133	NDUFA5		NADH dehydrogenase [ubiquinone] 1 alpha subcomplex subunit 5	1
Q9CPQ1;A0A0G2JDA6	37.5637	37.6099	37.5675	37.5583	37.521	37.5863	37.5871	37.5187	37.6202	37.6939	COX6C		Cytochrome c oxidase subunit 6C	1
Q9CPQ3;A0A2R8VHM4;A0A2R8VHJ4	29.8642	29.6088	29.5757	29.7115	29.6215	29.4941	29.3701	29.597	29.5392	29.308	TOMM22	Tom22	Mitochondrial import receptor subunit TOM22 homolog	1
Q9CPQ8;J3QNM7	35.7453	35.4648	35.4815	35.49	35.564	35.593	35.437	35.3237	35.5405	35.5153	ATP5L		ATP synthase subunit g, mitochondrial	1
Q9CPR5;A0A0A6YVP4;F8WHN1	30.7441	30.6937	30.893	30.572	30.7185	30.4274	30.5515	30.6941	30.3771	30.647	MRPL15		39S ribosomal protein L15, mitochondrial	1	uL15m	39S large subunit
Q9CPU2	32.8644	31.4022	32.8864	32.3758	32.1891	32.1562	32.0902	32.2156	32.0852	32.0178	NDUFB2		NADH dehydrogenase [ubiquinone] 1 beta subcomplex subunit 2, mitochondrial	1
Q9CPV3;A0A1W2P6M3;A0A1W2P7E4	28.7521	28.7618	28.7183	28.4304	28.7906	28.6623	28.5552	28.2175	28.5562	26.4971	MRPL42	D10Ertd322e Mrps32	39S ribosomal protein L42, mitochondrial	1	mL42	39S large subunit
Q9CPV4;E9Q197;F6ZTG3;E9Q055;E9Q2R6;F7BB55	31.139	31.1461	31.3416	31.0475	31.1831	31.5207	31.5025	31.2927	31.2736	31.2574	GLOD4		Glyoxalase domain-containing protein 4	1
Q9CPW2;A0A1L1SV24	28.1806	28.3446	28.285	28.1781	28.4106	28.4576	28.322	28.2666	28.422	27.9523	FDX2	Fdx1l	Ferredoxin-2, mitochondrial	1
Q9CPW3	28.7743	28.2165	28.2441	25.6055	28.5221	25.9408	26.3614	28.5464	27.1159	28.6023	MRPL54		39S ribosomal protein L54, mitochondrial	1	mL54	39S large subunit
Q9CPX7	30.3921	30.3393	30.6557	30.2685	30.506	30.5129	30.2835	30.4334	30.1085	30.6889	MRPS16	Rpms16	28S ribosomal protein S16, mitochondrial	1	bS16m	28S small subunit
Q9CPX8	32.1058	32.3745	32.298	32.1108	31.8787	31.5824	31.2121	31.838	31.8649	31.876	UQCR11	Uqcr	Cytochrome b-c1 complex subunit 10	1
Q9CPY1	30.0243	29.9367	29.1957	30.0004	29.6788	30.1975	30.031	30.3334	30.0269	29.5688	MRPL51	Mrp64	39S ribosomal protein L51, mitochondrial	1	mL51	39S large subunit
Q9CPY7;A0A0G2JEM7	32.1058	32.6382	31.9467	32.3051	32.1462	32.5744	32.4499	32.4935	32.4531	32.1707	LAP3	Lapep	Cytosol aminopeptidase	1
Q9CPZ8;A0A1L1SUP3	31.0951	31.174	30.509	30.5201	31.051	31.0047	30.687	30.7216	30.8938	30.8666	CMC1		COX assembly mitochondrial protein homolog	1
Q9CQ06;A0A0A6YXP0	30.7238	31.0894	31.0128	30.8461	30.8407	31.511	31.4083	30.906	31.0774	30.8055	MRPL24		39S ribosomal protein L24, mitochondrial	1	uL24m	39S large subunit
Q9CQ40	29.8971	29.5969	29.9933	30.1156	30.3189	30.4818	30.4651	30.0837	30.2291	29.7669	MRPL49		39S ribosomal protein L49, mitochondrial	1	mL49	39S large subunit
Q9CQ54;A0A0U1RPJ5	35.203	35.212	34.8766	34.968	35.2471	34.9609	34.7219	34.8661	34.9037	34.9142	NDUFC2		NADH dehydrogenase [ubiquinone] 1 subunit C2	1
Q9CQ62	36.2473	36.148	36.296	36.5118	36.1918	36.4818	36.3781	36.4073	36.5838	36.6421	DECR1		2,4-dienoyl-CoA reductase, mitochondrial	1
Q9CQ69;I7HPX6	36.4549	36.5904	36.6144	36.3254	36.4581	36.0309	35.9376	35.9881	36.0903	36.3578	UQCRQ		Cytochrome b-c1 complex subunit 8	1
Q9CQ75	36.7064	36.3976	36.4036	36.5444	36.7878	36.27	36.2929	36.2858	36.4791	36.5351	NDUFA2		NADH dehydrogenase [ubiquinone] 1 alpha subcomplex subunit 2	1
Q9CQ91;D3Z670	32.1589	32.615	32.163	31.8598	32.2094	31.9653	31.7989	32.0126	31.9966	31.9228	NDUFA3		NADH dehydrogenase [ubiquinone] 1 alpha subcomplex subunit 3	1
Q9CQ92;G3X9U9;D3YZ32	27.4684	27.9386	28.2055	28.1763	28.7349	27.5686	27.6016	27.7275	27.4989	27.8819	FIS1	Ttc11	Mitochondrial fission 1 protein	1
Q9CQA3	37.1657	37.2244	37.2977	37.411	37.1032	37.312	37.3045	37.3967	37.4608	37.1898	SDHB		Succinate dehydrogenase [ubiquinone] iron-sulfur subunit, mitochondrial	1
Q9CQA6;Q05BF0;A0A286YDP8	29.4969	29.2124	29.1599	29.8177	30.101	29.821	29.5482	29.8321	29.8029	29.7865	CHCHD1	Mrps37	Coiled-coil-helix-coiled-coil-helix domain-containing protein 1	1	mS37	28S small subunit
Q9CQB4;Q9D855	37.3411	37.4325	37.2122	37.3679	37.437	37.1999	37.2189	37.1112	37.4272	37.1918	UQCRB		Cytochrome b-c1 complex subunit 7	1
Q9CQC7	35.7868	35.6239	35.6995	35.7963	35.6089	35.5034	35.6076	35.5148	35.598	35.5079	NDUFB4		NADH dehydrogenase [ubiquinone] 1 beta subcomplex subunit 4	1
Q9CQE3;D3Z198;D3YWF8;D3YX95	29.8469	29.4014	28.9357	29.198	29.7344	29.0476	29.4877	28.9792	29.2363	29.6657	MRPS17	Rpms17	28S ribosomal protein S17, mitochondrial	1	uS17m	28S small subunit
Q9CQF0	31.3721	31.4271	31.4981	31.5621	31.5724	31.652	31.7532	31.4429	31.6899	31.1748	MRPL11		39S ribosomal protein L11, mitochondrial	1	uL11m	39S large subunit
Q9CQF8	30.1285	30.2931	30.5686	30.7311	30.4821	30.9505	30.8626	30.5628	30.768	30.2201	MRPL57	Mrp63	Ribosomal protein 63, mitochondrial	1	mL63	39S large subunit
Q9CQH3;D3Z568;D3YX99;D3Z6W9;F6Y6V5;F8WI84;F6VXF9	34.3622	34.172	34.4267	34.0671	34.3861	34.1094	33.8335	34.0724	33.8255	34.1024	NDUFB5		NADH dehydrogenase [ubiquinone] 1 beta subcomplex subunit 5, mitochondrial	1
Q9CQJ1	29.1252	29.7622	29.3715	28.8682	28.7753	29.7027	29.7733	28.9729	29.6383	29.3426	HIGD2A		HIG1 domain family member 2A	1
Q9CQJ8	34.5196	34.8991	34.7443	35.1175	34.1982	35.0711	35.0145	35.1473	35.1779	35.0725	NDUFB9		NADH dehydrogenase [ubiquinone] 1 beta subcomplex subunit 9	1
Q9CQL5	29.7014	29.5369	29.3796	29.4391	29.7429	29.404	29.6949	29.5985	29.8457	29.4798	MRPL18		39S ribosomal protein L18, mitochondrial	1	uL18m	39S large subunit
Q9CQL6	27.3823	28.0783	28.061	28.1132	26.6377	27.8784	28.1541	28.3146	28.2421	27.9765	MRPL35		39S ribosomal protein L35, mitochondrial	1	bL35m	39S large subunit
Q9CQN1	32.5512	32.7076	32.8734	32.3577	32.7046	32.5687	32.4256	32.4539	32.2265	32.4596	TRAP1	Hsp75	Heat shock protein 75 kDa, mitochondrial	1
Q9CQN3	30.6805	30.7932	30.4625	30.6383	31.1273	30.5869	30.331	30.3286	30.6486	31.5752	TOMM6	Obtp Tom6	Mitochondrial import receptor subunit TOM6 homolog	1
Q9CQN7;A0A0A6YXF9	30.6766	30.7612	30.6616	30.4812	30.896	30.776	30.9542	30.5194	30.7856	30.5855	MRPL41		39S ribosomal protein L41, mitochondrial	1	mL41	39S large subunit
Q9CQP0;Q8R0E2	30.668	29.8563	30.1373	30.3544	30.8227	30.0401	30.5793	30.4243	30.5959	30.5402	MRPL33		39S ribosomal protein L33, mitochondrial	1	bL33m	39S large subunit
Q9CQQ7;A0A0G2JGX3	36.6324	36.381	36.7295	36.3923	36.695	36.124	36.0342	36.3579	36.1565	36.5346	ATP5F1		ATP synthase F(0) complex subunit B1, mitochondrial	1
Q9CQR4	35.8298	35.9639	35.7573	35.6525	35.5519	35.9453	35.9903	35.7992	35.7914	35.8177	ACOT13	Them2	Acyl-coenzyme A thioesterase 13	1
Q9CQV1;A0A1L1SQA2;D6RI93	31.0851	30.9541	31.2691	30.9797	31.1231	30.6632	30.926	30.7994	30.6589	30.9423	PAM16	Magmas Tim16 Timm16	Mitochondrial import inner membrane translocase subunit TIM16	1
Q9CQV7;D3Z5K6;G3X8S1	31.4231	31.339	31.6105	31.4706	31.4182	31.1631	31.3312	31.0994	31.3644	31.459	DNAJC19	Tim14 Timm14	Mitochondrial import inner membrane translocase subunit TIM14	1
Q9CQX2	29.7234	29.2544	29.7458	30.0367	30.1161	29.1732	29.8642	29.5035	29.7356	29.6439	CYB5B	Cyb5m	Cytochrome b5 type B	1
Q9CQX8	34.2705	34.3887	34.3061	34.1862	34.0675	34.4458	34.5164	34.0869	34.4158	34.214	MRPS36		28S ribosomal protein S36, mitochondrial	1
Q9CQY6;D3Z4C9;D3Z4D6	30.7048	31.2285	30.9889	31.0178	30.4839	30.8515	31.0496	30.9353	31.1318	30.6876	UQCC2	Mnf1	Ubiquinol-cytochrome-c reductase complex assembly factor 2	1
Q9CQZ5;A0A2R8W6V1;A0A2R8VI90;A0A2R8VHX1	36.4667	36.3065	36.5423	36.4966	36.7042	36.2859	36.3957	36.3659	36.3987	36.3287	NDUFA6		NADH dehydrogenase [ubiquinone] 1 alpha subcomplex subunit 6	1
Q9CQZ6	34.8075	35.0024	34.8527	34.6013	34.6114	34.8367	34.822	34.7202	34.7345	34.6669	NDUFB3		NADH dehydrogenase [ubiquinone] 1 beta subcomplex subunit 3	1
Q9CR10	28.4321	28.5965	28.6526	28.4628	28.5867	28.9007	28.994	28.8131	28.6726	29.2024	OXLD1		Oxidoreductase-like domain-containing protein 1	1
Q9CR13	27.8119	27.7021	28.0341	28.1818	26.3453	28.0502	28.0262	28.2077	28.4386	28.0016	FMC1		Protein FMC1 homolog	1
Q9CR24;D3Z5H8	29.1991	29.052	29.3263	29.2934	28.9794	29.4503	29.1808	29.0965	28.8584	29.4449	NUDT8		Nucleoside diphosphate-linked moiety X motif 8	1
Q9CR59	30.8199	30.5106	30.9071	30.8246	30.7008	31.0561	31.1284	30.8269	30.8543	30.3921	GADD45GIP1	Mrpl59	Growth arrest and DNA damage-inducible proteins-interacting protein 1	1	mL64	39S large subunit
Q9CR61	32.8756	33.0293	33.2102	33.1953	32.824	33.0849	33.1378	33.1202	33.0111	33.0847	NDUFB7		NADH dehydrogenase [ubiquinone] 1 beta subcomplex subunit 7	1
Q9CR62;Q5SX46;Q5SX48	35.4125	35.5239	35.6289	35.3093	35.5618	35.1538	35.0262	35.3014	35.2158	35.3238	SLC25A11		Mitochondrial 2-oxoglutarate/malate carrier protein	1
Q9CR68	37.209	37.2825	37.177	37.0741	37.2481	36.8659	36.8856	36.9285	37.0666	36.9471	UQCRFS1		Cytochrome b-c1 complex subunit Rieske, mitochondrial	1
Q9CR98;A0A0N4SWI4	31.7037	31.942	31.5942	31.4887	31.9582	31.782	31.5003	31.2646	31.7603	31.5394	FAM136A		Protein FAM136A	1
Q9CRA7;A0A1Y7VK84;A0A1Y7VIP0	26.7687	27.0053	26.8849	26.648	26.9751	25.573	26.746	26.7352	27.1088	27.3396	ATP5S	Atpw	ATP synthase subunit s, mitochondrial	1
Q9CRB8	32.3076	32.2227	32.1629	32.3589	32.5348	32.1231	32.1246	32.1584	31.988	32.096	MTFP1	Mtp18	Mitochondrial fission process protein 1	1
Q9CRB9	35.7656	35.9716	35.9697	36.0465	35.8745	35.8065	35.8426	35.9675	35.8544	35.8565	CHCHD3	Mic19	MICOS complex subunit Mic19	1
Q9CRD0;A0A0J9YUB6;A0A0J9YUK7;A0A0J9YTV7;A0A0J9YTV6	32.3299	32.386	32.574	32.3286	32.3372	32.5505	32.6283	32.3098	32.4742	32.514	OCIAD1	Asrij	OCIA domain-containing protein 1	1
Q9CWD8;F7D3P0	29.4236	29.1519	29.3688	29.1224	29.7774	29.434	29.7757	28.8776	29.6762	29.0435	NUBPL		Iron-sulfur protein NUBPL	1
Q9CWE0;D3YW54;D6RCX5;D3Z0X8	31.3034	31.2467	31.2421	31.2739	31.3421	31.5434	31.5442	31.2285	31.4699	31.0638	MTFR1L	Fam54b	Mitochondrial fission regulator 1-like	1
Q9CWG8	29.4115	28.6547	28.825	29.027	29.6742	28.903	27.7737	29.0966	28.6226	29.4089	NDUFAF7		Protein arginine methyltransferase NDUFAF7, mitochondrial	1
Q9CXD6	29.9211	29.7132	30.2752	29.8658	30.3208	30.3406	29.7817	29.8995	29.5272	30.1907	MCUR1	Ccdc90a	Mitochondrial calcium uniporter regulator 1	1
Q9CXI0;F6X4L9	31.9015	31.8409	31.9636	31.7838	31.7508	31.8572	31.6541	31.8351	31.5574	31.9275	COQ5	D5Ertd33e	2-methoxy-6-polyprenyl-1,4-benzoquinol methylase, mitochondrial	1
Q9CXJ1	28.6098	28.3648	28.7799	28.6124	28.352	28.1478	28.1401	28.7001	28.434	28.4043	EARS2	Kiaa1970	Probable glutamate--tRNA ligase, mitochondrial	1
Q9CXJ4;F6ZFC5	30.8176	31.1609	30.6856	30.6664	31.3815	30.3964	30.372	30.7023	30.2349	30.6641	ABCB8		ATP-binding cassette sub-family B member 8, mitochondrial	1
Q9CXT8;D3Z1T9	30.5756	30.1703	30.7778	30.7552	30.4698	30.8421	30.5949	30.6801	30.5053	30.8644	PMPCB		Mitochondrial-processing peptidase subunit beta	1
Q9CXU4;Q9WTQ8;A0A2I3BS49	26.9126	25.5771	27.6659	27.2363	27.6031	27.5787	27.4132	27.3426	27.3307	27.3145	TIMM23	Tim23	Mitochondrial import inner membrane translocase subunit Tim23	1
Q9CXV1	27.8135	28.9495	29.0484	29.3912	28.9856	29.1362	29.1786	29.2679	29.2622	29.7396	SDHD		Succinate dehydrogenase [ubiquinone] cytochrome b small subunit, mitochondrial	1
Q9CXW2	31.2855	30.9411	31.3687	31.1757	31.4944	31.5552	31.344	31.024	31.1398	30.9153	MRPS22	Rpms22	28S ribosomal protein S22, mitochondrial	1	mS22	28S small subunit
Q9CY16	30.1205	29.8421	29.6065	29.957	30.0583	30.4838	30.5564	30.3212	30.3379	30.0365	MRPS28		28S ribosomal protein S28, mitochondrial	1	bS1m	28S small subunit
Q9CY73	30.3391	30.6569	30.31	29.956	30.6125	30.3461	30.1193	29.8359	30.1045	29.9698	MRPL44		39S ribosomal protein L44, mitochondrial	1	mL44	39S large subunit
Q9CYK1	27.8973	26.4092	26.3738	25.6555	26.8085	27.6864	27.4553	27.7136	27.6129	27.3921	WARS2		Tryptophan--tRNA ligase, mitochondrial	1
Q9CZ13;A0A0A6YW82;A0A0A6YWX6;A0A0A6YVZ0	37.5451	37.4998	37.6346	37.5902	37.5516	37.4195	37.3532	37.5821	37.3132	37.4697	UQCRC1		Cytochrome b-c1 complex subunit 1, mitochondrial	1
Q9CZ83	30.1456	30.3716	30.3553	30.0586	30.369	30.2522	30.1656	29.9732	29.9645	30.1546	MRPL55		39S ribosomal protein L55, mitochondrial	1	bL31m	39S large subunit
Q9CZD5;D3Z0H9;D3YWL2	29.5032	29.1894	28.8087	29.4021	29.3088	29.1392	29.7209	29.2785	29.596	28.973	MTIF3		Translation initiation factor IF-3, mitochondrial	1		Mitoribosome assembly
Q9CZN7;G3UZ26;G3UYY1	30.9874	30.9774	31.0074	30.7945	30.882	31.0059	30.6333	30.7742	30.6808	31.2459	SHMT2		Serine hydroxymethyltransferase, mitochondrial	1
Q9CZN8	25.6563	27.6816	27.4701	26.9384	26.5227	27.359	26.9846	27.2384	27.3827	26.9896	QRSL1		Glutamyl-tRNA(Gln) amidotransferase subunit A, mitochondrial	1
Q9CZR8;Q9CX33;D3Z4M7	32.7701	32.7685	32.7954	32.611	32.7306	32.7341	32.7258	32.6589	32.7228	32.7937	TSFM		Elongation factor Ts, mitochondrial	1
Q9CZS1;G3UYH1	30.5063	30.1207	30.0834	30.3411	30.3434	29.8762	29.6382	30.0081	30.1098	30.5372	ALDH1B1	Aldhx	Aldehyde dehydrogenase X, mitochondrial	1
Q9CZU6;Q80X68	36.2434	36.505	36.3923	36.3949	36.0982	36.0527	36.2031	36.5424	36.2687	36.3687	CS		Citrate synthase, mitochondrial	1
Q9CZW5	32.0284	31.9109	32.1885	32.2829	31.9864	32.4721	32.3312	32.2321	32.264	32.342	TOMM70	D16Wsu109e Tomm70a	Mitochondrial import receptor subunit TOM70	1
Q9D023;E9PY67;Q3V1C1;G5E869	32.9287	33.1277	32.9359	33.387	33.068	33.1288	33.2029	33.0977	33.2074	33.0066	MPC2	Brp44	Mitochondrial pyruvate carrier 2	1
Q9D051	36.0505	36.3421	36.1951	36.1593	35.8932	36.1256	36.2148	36.3495	36.1375	36.265	PDHB		Pyruvate dehydrogenase E1 component subunit beta, mitochondrial	1
Q9D0B5	26.4974	26.7526	26.5721	26.755	26.905	27.5901	27.3426	26.8119	27.5079	26.9668	TSTD3		Thiosulfate sulfurtransferase/rhodanese-like domain-containing protein 3	1
Q9D0G0	29.7827	30.2442	29.9325	29.9374	30.0409	29.9018	29.756	29.6759	29.648	30.0464	MRPS30		28S ribosomal protein S30, mitochondrial	1	mL65	39S large subunit
Q9D0K2;Q3UJQ9	35.7626	35.8573	35.9773	35.842	35.9435	35.5855	35.8297	35.8349	35.8053	35.7628	OXCT1	Oxct Scot	Succinyl-CoA:3-ketoacid coenzyme A transferase 1, mitochondrial	1
Q9D0M3;A0A2R8VHK1	35.7975	36.1547	35.8505	36.0646	35.7037	35.9077	35.5939	35.8269	35.8478	36.0135	CYC1		Cytochrome c1, heme protein, mitochondrial	1
Q9D0Q7;F6QAU7	30.4354	30.4068	30.4909	30.1735	30.7236	30.458	30.0371	30.2325	29.952	30.2803	MRPL45		39S ribosomal protein L45, mitochondrial	1	mL45	39S large subunit
Q9D0R2;A0A2I3BPK8	28.3649	28.5262	28.5214	26.4464	28.7314	28.3864	26.8208	25.7487	28.026	28.209	TARS		Threonine--tRNA ligase, cytoplasmic	1
Q9D0S9	34.1327	34.3709	33.9511	34.0536	34.1038	34.4239	34.5039	34.3782	34.5882	34.0306	HINT2		Histidine triad nucleotide-binding protein 2, mitochondrial	1
Q9D113	25.7059	27.9809	27.6628	28.0933	27.6682	29.148	28.4965	26.5298	28.3502	28.2238	DNLZ	D2Bwg1335e	DNL-type zinc finger protein	1
Q9D125	28.7489	29.1334	29.2809	29.2466	29.0312	29.1446	29.2227	29.0032	29.0151	28.8776	MRPS25	Rpms25	28S ribosomal protein S25, mitochondrial	1	mS25	28S small subunit
Q9D172;A0A1W2P7B6	37.0128	36.8518	37.1023	37.0583	37.1365	37.4494	37.356	37.1974	37.4493	37.1048	GATD3A	D10Jhu81e	Glutamine amidotransferase-like class 1 domain-containing protein 3A, mitochondrial	1
Q9D173	28.4756	25.8469	25.8093	28.9129	25.2718	28.4139	28.5949	28.7952	28.5307	28.9618	TOMM7		Mitochondrial import receptor subunit TOM7 homolog	1
Q9D1B9;F6U4U1	31.604	31.936	31.6099	31.7201	31.7742	31.6155	31.7497	31.534	31.7309	31.3401	MRPL28		39S ribosomal protein L28, mitochondrial	1	bL28m	39S large subunit
Q9D1C3	31.8802	31.8782	31.8854	31.4676	32.0311	31.3333	31.3513	31.6478	31.6039	31.921	PYURF	Pigy Prey	Protein preY, mitochondrial	1
Q9D1H6;A2AJX3	31.5839	31.4122	31.5918	31.2793	31.3326	31.5252	31.4265	31.1804	31.045	31.1794	NDUFAF4	Hrpap20	NADH dehydrogenase [ubiquinone] 1 alpha subcomplex assembly factor 4	1
Q9D1H8	30.7105	30.5854	30.6809	30.6644	30.6766	30.6639	30.9156	30.7121	30.7153	30.3543	MRPL53		39S ribosomal protein L53, mitochondrial	1	mL53	39S large subunit
Q9D1I5;A0A0U1RQ27	32.9726	32.8662	32.8259	33.0309	32.5624	33.03	33.3618	32.9574	33.1552	32.7315	MCEE		Methylmalonyl-CoA epimerase, mitochondrial	1
Q9D1I6	31.0513	30.7699	30.9208	30.5977	31.0974	30.7877	30.9647	30.5639	30.6393	30.761	MRPL14		39S ribosomal protein L14, mitochondrial	1	uL14m	39S large subunit
Q9D1L0;D3Z5B1;B2RPU8	30.9141	31.3295	30.6409	30.7473	30.9048	30.9285	31.119	31.0477	31.1573	30.9625	CHCHD2		Coiled-coil-helix-coiled-coil-helix domain-containing protein 2	1
Q9D1N9	29.3699	29.762	29.7589	29.1173	29.2446	28.778	29.0451	29.2659	28.8505	29.1258	MRPL21	D9Wsu149	39S ribosomal protein L21, mitochondrial	1	bL21m	39S large subunit
Q9D1P0;F7CXG9;G5E909	30.7307	30.6545	30.9331	30.5807	30.7495	30.4004	30.6738	30.675	30.4091	30.6546	MRPL13		39S ribosomal protein L13, mitochondrial	1	uL13m	39S large subunit
Q9D1R9;A0A0G2JEY6;A0A0G2JGY8	30.3503	30.8017	30.4255	30.2565	30.9156	31.2508	30.4451	30.7239	29.8728	30.1371	RPL34		60S ribosomal protein L34	1
Q9D273;D3Z1G7	31.6831	31.8024	31.8767	31.5613	31.7364	32.158	31.9084	31.6713	31.963	31.6004	MMAB		Cob(I)yrinic acid a,c-diamide adenosyltransferase, mitochondrial	1
Q9D2G2	36.0706	35.9663	35.9954	35.9737	36.1485	35.8678	36.1083	35.9239	36.0857	36.0059	DLST		Dihydrolipoyllysine-residue succinyltransferase component of 2-oxoglutarate dehydrogenase complex, mitochondrial	1
Q9D2R6;E9Q6W2	30.7695	30.609	30.7702	30.6054	30.9779	30.8365	30.6175	30.4493	30.2772	30.5668	COA3	Ccdc56	Cytochrome c oxidase assembly factor 3 homolog, mitochondrial	1
Q9D2R8;Q8R2K5	29.2554	28.922	29.6436	25.2478	29.3015	29.0778	28.9931	29.1757	26.5514	29.0968	MRPS33	Gdap3	28S ribosomal protein S33, mitochondrial	1	mS33	28S small subunit
Q9D338	29.9737	30.0754	30.1131	29.9923	30.1827	30.2172	30.2456	29.8286	29.981	29.8667	MRPL19		39S ribosomal protein L19, mitochondrial	1	bL19m	39S large subunit
Q9D3D9;D3Z7S4	36.0704	35.8346	35.853	36.0159	36.0452	35.8945	36.1459	36.1366	36.1529	35.729	ATP5F1D	Atp5d	ATP synthase subunit delta, mitochondrial	1
Q9D404	29.8859	30.0912	30.2408	30.1317	30.0519	30.3594	30.0684	30.163	30.2802	30.1425	OXSM		3-oxoacyl-[acyl-carrier-protein] synthase, mitochondrial	1
Q9D5T0	31.7718	32.0563	31.9826	31.9734	31.6332	32.0296	31.9617	31.9765	31.7625	31.7921	ATAD1		ATPase family AAA domain-containing protein 1	1
Q9D6J5;Q3V406;F6VCY0	33.5364	33.7353	33.7465	33.4845	33.3372	33.2473	33.2679	33.5065	33.371	33.4892	NDUFB8		NADH dehydrogenase [ubiquinone] 1 beta subcomplex subunit 8, mitochondrial	1
Q9D6J6;M0QWP9;D6RGN4	36.3434	36.0961	36.2964	36.3718	36.3248	36.3136	36.4266	36.3498	36.4826	36.1003	NDUFV2		NADH dehydrogenase [ubiquinone] flavoprotein 2, mitochondrial	1
Q9D6K8	30.7676	31.3039	31.1189	31.0497	30.6109	30.7801	30.6467	30.9709	30.7463	30.835	FUNDC2	Hcbp6	FUN14 domain-containing protein 2	1
Q9D6M3;E9PY45;E9PV90;E9Q6M6;A0A0J9YTY6;Q80X52;E9Q579;A0A0J9YUX4;V9GWS2;A0A0J9YUJ4;A0A0J9YVJ3;Q9DB41;G3UX09;G3UY41;V9GWV4	30.9324	30.9592	30.8959	30.7685	30.6118	30.6589	30.627	30.9501	30.9438	31.0657	SLC25A22	Gc1	Mitochondrial glutamate carrier 1	1
Q9D6R2;A0A1L1STE6;A0A1L1SQF9	36.8297	36.8643	36.8066	36.9344	36.7018	37.0065	36.8676	36.8893	36.8715	37.0148	IDH3A		Isocitrate dehydrogenase [NAD] subunit alpha, mitochondrial	1
Q9D6S7	32.7566	32.9395	32.9277	32.9271	32.8626	33.1025	32.9971	32.7957	32.9136	32.4673	MRRF		Ribosome-recycling factor, mitochondrial	1		Mitoribosome assembly
Q9D6T9	29.3503	28.6354	29.5057	29.176	29.1969	29.7436	29.4199	29.5498	29.2994	28.7461	MRPS36		28S ribosomal protein S36, mitochondrial	1
Q9D6U8	33.7498	33.8428	34.0381	33.8514	33.8836	33.7618	33.8049	33.8067	33.9029	33.9573	FAM162A	E2ig5	Protein FAM162A	1
Q9D6Y7;A0A1B0GT40	30.4318	30.3393	30.5138	29.9614	30.4632	29.8197	30.2603	30.2208	29.9465	30.2822	MSRA		Mitochondrial peptide methionine sulfoxide reductase	1
Q9D7J4	30.9631	31.4352	31.6384	31.7875	30.8302	31.5608	31.6681	31.3457	31.5853	31.2236	COX20	Fam36a	Cytochrome c oxidase assembly protein COX20, mitochondrial	1
Q9D7J9	31.849	31.5234	31.605	30.9501	31.177	31.5242	31.7762	31.6937	31.4121	31.4733	ECHDC3		Enoyl-CoA hydratase domain-containing protein 3, mitochondrial	1
Q9D7N3;A0A0J9YU02	31.1099	31.4887	31.1958	31.3866	31.1953	31.2878	31.4328	31.3327	31.5442	30.9779	MRPS9		28S ribosomal protein S9, mitochondrial	1	uS9m	28S small subunit
Q9D7N6;A0A0A6YXW4	29.5942	29.7305	29.3088	30.1368	29.6731	30.1744	30.4925	29.9225	29.9949	29.2961	MRPL30		39S ribosomal protein L30, mitochondrial	1	uL30m	39S large subunit
Q9D7P6;D3Z7W0;D3Z0K9	31.5754	31.8267	31.734	31.5017	31.6593	31.4006	31.7607	31.6917	31.7236	31.5568	ISCU	Nifun	Iron-sulfur cluster assembly enzyme ISCU, mitochondrial	1
Q9D880	31.2618	31.2819	31.6113	31.3356	31.3521	30.9371	30.9492	31.1747	30.9763	31.0957	TIMM50	Tim50	Mitochondrial import inner membrane translocase subunit TIM50	1
Q9D881;P19536;F7C106;A0A0A6YVR0	36.971	36.9513	36.9772	37.035	36.8905	37.091	36.8877	36.7783	37.0077	36.889	COX5B		Cytochrome c oxidase subunit 5B, mitochondrial	1
Q9D8P4;H3BJT9;H3BIZ3;A0A1B0GSV1	30.7333	30.1654	30.2092	30.3346	30.7012	30.3867	30.4801	30.4668	30.3411	30.5041	MRPL17		39S ribosomal protein L17, mitochondrial	1	bL17m	39S large subunit
Q9D8S4;A0A1L1SS58;A0A1L1SQJ5;A0A1L1SS70	28.1629	27.985	27.9668	27.8449	27.9418	27.976	28.4229	28.2389	28.2544	28.171	REXO2	Smfn	Oligoribonuclease, mitochondrial	1
Q9D8S9	30.6414	30.5813	30.5545	30.3927	30.6283	30.3205	30.7231	30.4988	30.5138	30.5107	BOLA1		BolA-like protein 1	1
Q9D8T7;F8WHU8;F7DE82	33.7884	33.7538	33.7344	33.6888	33.6212	33.5318	33.6606	33.5478	33.9881	33.5332	SLIRP		SRA stem-loop-interacting RNA-binding protein, mitochondrial	1
Q9D8Y1;D6RG44	29.8282	28.9512	29.2432	29.48	28.5609	26.562	30.2014	29.5695	30.2436	29.1799	TMEM126A		Transmembrane protein 126A	1
Q9D8Z2	28.1677	28.6258	28.0844	27.9479	27.4585	28.2363	28.2663	27.8766	28.4396	28.4903	TRIAP1	15e1.1	TP53-regulated inhibitor of apoptosis 1	1
Q9DA03;D6RD13	31.2966	31.0653	31.4179	30.8418	31.2261	31.5645	31.0199	30.8666	30.8621	31.0648	LYRM7	MZM1L	Complex III assembly factor LYRM7	1
Q9DAT5;F7CNH0	26.4913	27.46	27.6607	27.3088	27.2717	27.263	27.6735	25.3461	26.8932	27.3018	TRMU	Mtu1 Trmt1	Mitochondrial tRNA-specific 2-thiouridylase 1	1
Q9DB15	33.7393	33.8401	33.572	33.7798	33.9009	33.8944	33.8919	33.7131	33.8082	33.5154	MRPL12	Rpml12	39S ribosomal protein L12, mitochondrial	1	bL12m	39S large subunit
Q9DB20;F7D3P8;F6XVM5	38.6037	38.3916	38.4809	38.5598	38.6706	38.333	38.4967	38.339	38.4307	38.3076	ATP5O	D12Wsu28e	ATP synthase subunit O, mitochondrial	1
Q9DB73	28.9381	29.7889	29.6276	28.9862	29.0984	28.6147	28.3837	29.1726	28.272	29.0007	CYB5R1	Nqo3a2	NADH-cytochrome b5 reductase 1	1
Q9DB77;A0A140LI98	38.158	38.096	38.1229	38.1999	38.2883	37.8957	38.0971	38.0005	38.1062	37.9418	UQCRC2		Cytochrome b-c1 complex subunit 2, mitochondrial	1
Q9DBL1;E9Q5L3;A0A140LHL4	32.0778	32.3484	32.2152	32.038	32.0306	32.3045	32.3561	32.2138	32.3528	32.1866	ACADSB		Short/branched chain specific acyl-CoA dehydrogenase, mitochondrial	1
Q9DC61;A2AIW9	31.0982	31.3369	31.2225	31.2641	31.2212	31.3344	31.7409	31.6203	31.4288	31.3467	PMPCA	Inpp5e	Mitochondrial-processing peptidase subunit alpha	1
Q9DC70	33.8742	34.6459	34.221	34.6013	33.5305	34.1792	34.3864	34.4724	34.4202	34.4141	NDUFS7		NADH dehydrogenase [ubiquinone] iron-sulfur protein 7, mitochondrial	1
Q9DC71	31.1225	31.1487	31.0204	31.0506	31.1349	30.9183	31.2453	31.1695	31.1264	30.8612	MRPS15	Rpms15	28S ribosomal protein S15, mitochondrial	1	uS15m	28S small subunit
Q9DCC8;A0A1D5RLZ6	29.0491	29.5545	29.5744	29.3295	29.2326	29.6332	29.4681	29.0011	29.3338	29.8641	TOMM20		Mitochondrial import receptor subunit TOM20 homolog	1
Q9DCJ5	36.2428	36.4283	36.4988	36.6037	36.2836	36.5448	36.5341	36.4596	36.6235	36.5606	NDUFA8		NADH dehydrogenase [ubiquinone] 1 alpha subcomplex subunit 8	1
Q9DCJ7	28.6135	28.5877	29.0846	28.2024	28.858	28.6954	28.4509	28.0892	28.2849	28.4067	AURKAIP1	Aip Akip Mrps38	Aurora kinase A-interacting protein	1	mS38	28S small subunit
Q9DCM0	31.2335	31.3194	31.4492	31.5189	31.2002	31.7441	31.9019	31.6503	31.8273	31.7369	ETHE1	Hsco	Persulfide dioxygenase ETHE1, mitochondrial	1
Q9DCM2;A0A0N4SVE5	33.2894	32.8924	32.9762	32.8841	33.042	32.6983	32.682	32.8665	32.7739	33.0811	GSTK1		Glutathione S-transferase kappa 1	1
Q9DCN2;F2Z456;A0A0A0MQM3	27.7369	28.3561	28.2305	27.8011	27.8134	26.2887	26.6423	27.5855	26.2566	28.1615	CYB5R3	Dia1	NADH-cytochrome b5 reductase 3	1
Q9DCS3	32.054	32.3936	32.1224	32.0907	31.8991	32.2621	32.2335	32.2861	32.1959	32.0823	MECR	Nrbf1	Enoyl-[acyl-carrier-protein] reductase, mitochondrial	1
Q9DCS9;D3YUK4	35.3935	35.7466	35.6067	35.6328	35.439	35.5554	35.513	35.5133	35.588	35.3661	NDUFB10		NADH dehydrogenase [ubiquinone] 1 beta subcomplex subunit 10	1
Q9DCT2	35.5374	35.6003	35.5557	35.3715	35.6007	35.2082	35.4161	35.3063	35.203	35.2023	NDUFS3		NADH dehydrogenase [ubiquinone] iron-sulfur protein 3, mitochondrial	1
Q9DCU6;A0A1L1SRY8;A0A1L1SSY9;A0A1L1SU24;A0A1L1STN5;A0A1L1SV70	27.1239	27.5745	27.4117	27.3783	27.1358	27.4917	27.8496	27.9065	27.3332	27.5938	MRPL4		39S ribosomal protein L4, mitochondrial	1	uL4m	39S large subunit
Q9DCV4;A2AGJ2	32.8154	32.8722	32.6142	32.6684	32.7275	32.6591	32.3402	32.5703	32.7457	32.7054	RMDN1	Fam82b	Regulator of microtubule dynamics protein 1	1
Q9DCW4;A0A0N4SVE0;A0A0U1RNP5;A0A0U1RNR3;A0A0N4SWE9;A0A0U1RNK9;A0A0U1RQB4	38.1193	38.0277	38.1078	37.9073	38.1854	38.2618	38.1034	37.9321	38.241	38.0605	ETFB		Electron transfer flavoprotein subunit beta	1
Q9DCW5;P43024	33.9064	33.6029	33.9827	33.9685	33.6433	33.2746	34.1044	34.2111	33.9786	33.8076	COX6A1	Cox6al	Cytochrome c oxidase subunit 6A1, mitochondrial	1
Q9DCX2;B1ASE2	37.7951	37.5095	37.7873	37.8198	37.8651	37.6766	37.7923	37.6566	37.8884	37.5534	ATP5H		ATP synthase subunit d, mitochondrial	1
Q9DCZ4	31.4625	31.7137	31.7213	31.6822	31.2223	31.5785	31.7831	31.5901	31.6907	31.5821	APOO	Fam121b Mic23 Mic26	MICOS complex subunit Mic26	1
Q9EP89;A0A1L1SVF9	29.2807	29.4345	29.4514	29.6915	29.4294	29.8186	29.5496	29.1322	29.6173	29.2447	LACTB	Lact1	Serine beta-lactamase-like protein LACTB, mitochondrial	1
Q9EQ20;A0A1Y7VJ32	35.2306	35.3346	35.3456	35.1794	35.3192	35.2701	35.2593	35.2455	35.3325	35.2771	ALDH6A1		Methylmalonate-semialdehyde dehydrogenase [acylating], mitochondrial	1
Q9EQI8	29.7989	30.2806	29.7895	30.0334	29.8504	30.2615	30.2148	29.9776	30.0686	29.8109	MRPL46		39S ribosomal protein L46, mitochondrial	1	mL46	39S large subunit
Q9ERI6	28.0353	27.7461	27.8174	28.1426	27.7651	28.2015	27.8803	28.3356	27.6948	28.1877	RDH14		Retinol dehydrogenase 14	1
Q9ERS2	34.8009	34.6788	34.8681	34.6735	34.5863	34.3797	34.4436	34.5796	34.376	34.5852	NDUFA13	Grim19	NADH dehydrogenase [ubiquinone] 1 alpha subcomplex subunit 13	1
Q9ESW4;A0A0J9YU24	27.654	28.4477	27.5797	28.235	27.4775	27.3201	27.4014	27.752	27.2357	27.4919	AGK	Mulk	Acylglycerol kinase, mitochondrial	1
Q9JHI5	35.0753	35.2844	35.3263	35.153	34.8492	35.3749	35.3467	35.5555	35.3595	35.3913	IVD		Isovaleryl-CoA dehydrogenase, mitochondrial	1
Q9JHS4	30.7514	30.7209	30.8387	30.7485	30.9332	30.8181	30.8185	30.6014	30.7485	30.772	CLPX		ATP-dependent Clp protease ATP-binding subunit clpX-like, mitochondrial	1
Q9JHW2	30.5221	30.7239	30.6111	30.6221	30.5519	30.864	30.7136	30.7316	30.7251	30.74	NIT2	D16Ertd502e	Omega-amidase NIT2	1
Q9JI39	27.5502	26.4412	27.4169	27.7559	27.2342	28.3394	26.6752	27.5132	26.632	27.7333	ABCB10		ATP-binding cassette sub-family B member 10, mitochondrial	1
Q9JIK9	30.406	30.2254	30.4526	30.0977	30.2787	30.2967	30.335	30.3759	30.3189	30.3539	MRPS34	Tce2	28S ribosomal protein S34, mitochondrial	1	mS34	28S small subunit
Q9JIQ3;A0A0G2JGS0;Q8R1D8;D3Z3K5;D3Z2Q3	28.3478	29.0679	28.1224	28.3244	28.1646	28.456	29.3598	27.6123	27.5654	27.7708	DIABLO	Smac	Diablo homolog, mitochondrial	1
Q9JJL8;A0A140LIM8	27.7229	28.3405	28.1565	28.162	27.9109	28.0722	28.1412	28.1247	27.9894	27.8329	SARS2	Sarsm	Serine--tRNA ligase, mitochondrial	1
Q9JK42	31.6061	31.1828	31.3627	31.1897	31.1577	30.9693	30.9241	31.4871	31.1832	31.4471	PDK2		[Pyruvate dehydrogenase (acetyl-transferring)] kinase isozyme 2, mitochondrial	1
Q9JKF7	30.647	30.6594	30.5267	30.5748	30.4605	30.4275	30.6126	30.5748	30.4361	30.5228	MRPL39		39S ribosomal protein L39, mitochondrial	1	mL39	39S large subunit
Q9JKL4;A0A0A6YVW1	29.4766	28.7377	29.4945	29.4768	28.8776	30.1232	29.8293	29.8083	29.1603	29.8459	NDUFAF3		NADH dehydrogenase [ubiquinone] 1 alpha subcomplex assembly factor 3	1
Q9QX60;A0A0U1RPX3;Q504N4	26.917	26.5286	27.0575	26.6623	26.8067	25.936	26.5195	26.6817	26.6728	26.7312	DGUOK	Dgk	Deoxyguanosine kinase, mitochondrial	1
Q9QXX4	34.398	34.3464	34.3297	34.3581	34.255	34.0653	34.1598	34.2299	34.0611	34.1459	SLC25A13	Aralar2	Calcium-binding mitochondrial carrier protein Aralar2	1
Q9QYA2;G3UY77	29.7294	29.2253	29.0771	29.3547	30.2595	29.045	29.4443	29.8589	29.7913	29.3776	TOMM40	Mom35 Tom40	Mitochondrial import receptor subunit TOM40 homolog	1
Q9QYR9	34.8678	34.8545	34.8044	34.8859	34.7329	34.7068	34.9129	35.0655	34.8814	34.9664	ACOT2	Mte1	Acyl-coenzyme A thioesterase 2, mitochondrial	1
Q9R0H0	29.4533	25.4736	25.4345	29.2837	30.0366	29.8989	28.9471	29.4509	29.9882	28.9411	ACOX1	Acox Paox	Peroxisomal acyl-coenzyme A oxidase 1	1
Q9R0X4;Q32MW3	31.0501	31.3265	30.8207	30.8758	30.8303	30.5147	30.8157	30.9157	30.7894	30.7781	ACOT9	Acate2	Acyl-coenzyme A thioesterase 9, mitochondrial	1
Q9R112;F6ZKZ3;H3BLH2	31.2999	31.6722	31.6149	31.0834	30.9818	31.3242	31.2849	31.4289	31.3106	31.2175	SQOR	Sqrdl	Sulfide:quinone oxidoreductase, mitochondrial	1
Q9WTP6	32.9008	32.9139	32.912	32.4862	32.9247	32.9913	32.9665	32.7786	33.2218	33.0206	AK2		Adenylate kinase 2, mitochondrial	1
Q9WTP7;F6RP11	33.6198	33.6195	33.743	33.6548	33.6176	33.7443	33.9942	33.7939	33.8946	33.699	AK3	Ak3l Ak3l1 Akl3l	GTP:AMP phosphotransferase AK3, mitochondrial	1
Q9WU79;A0A0R4J1T9;F6PYI8;F6XMC0;F6YFQ5;E9PUR5	27.7552	28.3577	28.0883	27.5424	27.0349	27.6378	27.9754	28.3803	27.6342	27.5739	PRODH	Pro1	Proline dehydrogenase 1, mitochondrial	1
Q9WUM5;A0A0N4SVU4	37.4309	37.4599	37.5369	37.4793	37.5109	37.2636	37.4537	37.427	37.7015	37.356	SUCLG1		Succinate--CoA ligase [ADP/GDP-forming] subunit alpha, mitochondrial	1
Q9WUR9;F6TEU8;A2ARF6;A2ARF5	32.7832	33.2805	33.0098	32.9383	32.8181	32.9273	33.0071	33.0342	33.4268	33.0745	AK4	Ak-4 Ak3b Ak3l1	Adenylate kinase 4, mitochondrial	1
Q9WV96;D3YVK5;A0A1B0GSU2;D3YVK4;D6RG99;A0A1B0GRJ5;A0A1B0GRP8;D3YVK6;D6RJ48	29.7295	29.5069	29.4802	29.5302	29.3914	29.4722	29.5287	29.5173	29.4708	29.4359	TIMM10B	Fxc1 Tim9b Timm9b	Mitochondrial import inner membrane translocase subunit Tim10 B	1
Q9WV98;A0A1Y7VIZ6;A0A1Y7VL11	32.26	32.2585	32.2951	32.4304	32.511	32.7619	32.5161	32.4197	32.6533	32.1835	TIMM9	Tim9 Tim9a Timm9a	Mitochondrial import inner membrane translocase subunit Tim9	1
Q9WVA2;Q4FZG7	32.3934	32.2626	32.3056	32.4745	32.2395	32.5338	32.2576	32.1721	32.6308	32.2935	TIMM8A1	Ddp1 Tim8a Timm8a	Mitochondrial import inner membrane translocase subunit Tim8 A	1
Q9WVL0	30.1824	29.9792	30.3577	30.5897	30.403	30.3998	30.4901	30.3481	30.4634	30.5933	GSTZ1	Maai	Maleylacetoacetate isomerase	1
Q9Z0V7;A2AES1	27.4171	27.4878	27.545	27.1538	27.2222	27.0434	27.0153	27.0844	26.4979	26.8255	TIMM17B	Tim17b	Mitochondrial import inner membrane translocase subunit Tim17-B	1
Q9Z0X1;B1AU25	35.9417	35.7349	35.873	35.7452	35.9337	35.6374	35.5239	35.5661	35.5124	35.6032	AIFM1	Aif Pdcd8	Apoptosis-inducing factor 1, mitochondrial	1
Q9Z1J3;V9GXS4;F7CZD1;F6TXD3;A6QRH3	31.5263	31.5074	31.9369	31.601	31.7076	31.5777	31.486	31.6707	31.5039	31.5656	NFS1	Nifs	Cysteine desulfurase, mitochondrial	1
Q9Z1P6;G3UXZ4	36.6343	36.7572	36.7829	36.8826	36.6921	36.6595	36.616	36.5264	36.7534	36.4378	NDUFA7		NADH dehydrogenase [ubiquinone] 1 alpha subcomplex subunit 7	1
Q9Z2G9;Q3U816	28.6184	28.3369	28.4123	28.1943	28.5157	28.7916	28.53	28.4372	28.7803	28.6996	HTATIP2	Cc3 Tip30	Oxidoreductase HTATIP2	1
Q9Z2I0	33.2742	33.0339	33.2201	33.2331	33.2158	33.0182	32.7577	32.9583	32.7595	32.9009	LETM1		Mitochondrial proton/calcium exchanger protein	1
Q9Z2I8	34.5436	34.254	34.5242	34.538	34.5663	34.288	34.4761	34.4255	34.6091	34.4615	SUCLG2		Succinate--CoA ligase [GDP-forming] subunit beta, mitochondrial	1
Q9Z2I9	37.0781	37.2019	37.0304	37.0706	37.0997	37.0058	36.8731	36.9871	37.1221	37.204	SUCLA2		Succinate--CoA ligase [ADP-forming] subunit beta, mitochondrial	1
Q9Z2Y8;A0A1B0GRP7;Q6P8V7;A0A1B0GRR5;Q80ZV3;A0A1B0GSP5;A0A1B0GQY5;A0A1B0GSA1	31.8356	31.6566	31.8435	31.9155	31.6964	31.9229	32.1299	31.9533	32.1169	31.8333	PLPBP	Prosc	Pyridoxal phosphate homeostasis protein	1
Q9Z2Z6	33.1838	33.1037	33.1612	33.6302	33.1607	32.6524	32.9287	33.2938	33.2146	33.4793	SLC25A20	Cac Cact	Mitochondrial carnitine/acylcarnitine carrier protein	1
S4R2K0;S4R2R8	25.301	26.5759	26.4425	27.0203	25.4958	26.6018	26.7306	27.1691	27.0002	27.1553	PDF		Peptide deformylase	1		Mitoribosome assembly
Z4YKM2;B2RWE3;B1AR13	32.7991	33.2678	33.3669	32.905	32.5588	33.0061	32.6764	32.9347	33.1271	32.7743	CISD3	Mel-13 Mel13	CDGSH iron-sulfur domain-containing protein 3, mitochondrial	1

## Sheet: Fig S1- Mouse liver LFQ
Protein IDs (Uniprot)	mL62-FLAG mitoprep_mouse liver_01	mL62-FLAG mitoprep_mouse liver_02	mL62-FLAG mitoprep_mouse liver_03	mL62-FLAG mitoprep_mouse liver_04	mL62-FLAG mitoprep_mouse liver_05	WT_mitoprep mouse_liver_01	WT_mitoprep mouse_liver_02	WT_mitoprep mouse_liver_03	WT_mitoprep mouse_liver_04	WT_mitoprep mouse_liver_05	Gene names (primary)	Gene names (synonym)	Protein name	MitoCarta2_List	New ribosome nomenclature	Category
A0A087WRE7;Q8R0N6	32.9188	32.8226	32.9488	32.8148	32.916	32.8421	32.9476	32.9422	32.7502	32.8151	ADHFE1		Hydroxyacid-oxoacid transhydrogenase, mitochondrial	1
A0A0A0MQ68;Q60759;D3Z4I2	35.2177	35.1716	35.2872	34.8604	35.0732	34.918	34.8449	34.9639	34.9755	35.1364	GCDH		Glutaryl-CoA dehydrogenase, mitochondrial	1
A0A0A6YVR9;P09925;V9GXE6;A0A0A6YVY3	30.066	30.0656	29.437	29.3896	29.3341	29.4575	29.4678	30.0316	29.6979	29.7531	SURF1	Surf-1	Surfeit locus protein 1	1
A0A0G2JE08;A0A0G2JFB2;Q80VL1;A0A0G2JFE0;A0A0G2JFP5;A0A0G2JEH9	28.125	28.0869	28.5608	28.5678	28.3237	28.3397	28.5738	28.8732	28.2914	27.8293	TDRKH	Tdrd2	Tudor and KH domain-containing protein	1
A0A0N4SUH8;Q9QZ23;D3Z285	32.0273	31.679	31.4979	32.0343	31.5641	31.7668	31.8476	32.172	31.8443	31.8688	NFU1	Hirip5	NFU1 iron-sulfur cluster scaffold homolog, mitochondrial	1
A0A0R3P9C8;Q9DC69	32.7558	32.9847	32.9872	32.8442	32.8524	33.2044	32.8905	32.8278	33.3546	33.3402	NDUFA9		NADH dehydrogenase [ubiquinone] 1 alpha subcomplex subunit 9, mitochondrial	1
A0A0R4J023;Q9JLZ3;F6RT60;F6R307;A0A0R4J1L8;E9Q6L3;E9QMT1	34.0956	34.3264	34.3297	34.1943	34.3056	34.3119	34.4484	34.2065	34.3922	34.212	AUH		Methylglutaconyl-CoA hydratase, mitochondrial	1
A0A0R4J083;P51174	35.7989	35.706	35.8064	35.2974	35.4527	35.8931	35.6486	35.5038	35.2722	35.4235	ACADL		Long-chain-specific acyl-CoA dehydrogenase, mitochondrial	1
A0A0R4J094;Q3TC72	32.251	32.1638	32.3818	32.2842	32.242	32.0566	32.0723	32.3261	32.0544	32.1455	FAHD2A		Fumarylacetoacetate hydrolase domain-containing 2A	1
A0A0R4J0I6;Q80XL6;D3YTQ5;A0A087WSI8;F6U473	33.04	32.9409	33.2964	32.6189	32.9763	32.8448	32.4849	32.6415	33.0551	33.204	ACAD11		Acyl-CoA dehydrogenase family member 11	1
A0A0R4J0L6;Q8BJZ4;A0A0N4SV23	31.855	32.2892	31.7627	32.5664	32.2942	31.9488	32.0881	32.2829	32.3156	32.3379	MRPS35		28S ribosomal protein S35, mitochondrial	1	mS35	28S small subunit
A0A0R4J0P1;Q9D7B6;D3YTT4;A0A1L1SUG2	31.2817	31.2017	31.5959	30.9506	31.3463	31.3022	30.9996	31.0916	31.1728	31.5101	ACAD8		Isobutyryl-CoA dehydrogenase, mitochondrial	1
A0A0R4J0S3;Q924D0;D3Z792	31.3199	31.2541	31.3733	31.3848	31.8285	31.1425	31.0257	31.3134	30.9684	31.387	RTN4IP1		Reticulon 4 interacting protein 1	1
A0A0R4J0T0;Q8K3A0;F6UL52;F6WN43	29.0158	29.0971	28.2345	29.4239	28.8972	28.8302	28.6416	29.3321	28.8801	28.5269	HSCB		Iron-sulfur cluster co-chaperone protein HscB, mitochondrial	1
A0A0R4J0X2;Q8VC19;A0A1W2P873;D6RGR8;A0A1L1STE9;A0A1L1SUZ0;F6RYA6	28.9941	29.1496	28.9148	28.6217	28.2112	29.1857	29.4453	28.2169	27.7728	28.4184	ALAS1		5-aminolevulinate synthase, nonspecific, mitochondrial	1
A0A0R4J174;Q9QZH6;J3KMM6	31.2693	31.4606	31.5425	31.5714	31.9039	31.3002	31.1134	31.2237	31.2403	31.4155	ECSIT	Sitpec	Evolutionarily conserved signaling intermediate in Toll pathway, mitochondrial	1
A0A0R4J1H2;Q8QZY2;E0CZG7;E0CXF4	33.2726	32.9242	32.8008	32.7333	32.6851	33.4105	33.3926	33.3304	33.1484	33.1721	GLYCTK		Glycerate kinase	1
A0A0R4J1N9;P40630;D3Z0F3	34.7587	34.7515	34.6325	34.7973	34.4393	34.795	34.7976	34.8807	34.6365	34.5408	TFAM	Hmgts	Transcription factor A, mitochondrial	1
A0A0R4J1R7;Q9CZL5	33.1849	33.5274	33.271	33.3594	33.1966	33.4728	33.3831	33.4234	33.1745	32.9999	PCBD2		Pterin-4-alpha-carbinolamine dehydratase 2	1
A0A0R4J1X1;E9QLB8;Q566J8	26.8257	26.0973	26.101	26.156	26.0173	27.0091	26.9242	26.7991	26.0584	26.6304	COQ8B	Adck4	Atypical kinase COQ8B, mitochondrial	1
A0A0U1RP81;A0A0U1RNN9	31.1817	31.116	31.1931	31.4393	31.7504	31.0868	31.1846	31.3588	31.2816	31.1257	IMMT		MICOS complex subunit MIC60	1
A0A140T8J4;Q9R257	33.7795	33.3639	33.1587	33.7446	33.7009	33.9076	33.965	33.8046	33.5118	33.5329	HEBP1		Heme-binding protein 1	1
A0A1B0GT26;O55003	29.7188	29.2963	28.8731	29.0397	29.2216	28.3022	28.9644	29.7862	28.7491	29.1906	BNIP3	Nip3	BCL2/adenovirus E1B 19 kDa protein-interacting protein 3	1
A0A1L1ST61;A0A1L1SV00;Q8R472;Q9JLR9;A0A1L1SR69	28.0487	28.7423	28.8493	28.3708	28.5897	28.2136	28.3327	28.011	28.2745	27.9376	HIGD1A	Hig1	HIG1 domain family member 1A, mitochondrial	1
A0A1Y7VK19;Q9DCB8;A0A1Y7VM99;A0A1Y7VLA3	30.7811	30.7522	30.5186	30.9957	30.7042	30.8253	30.9513	30.9663	30.9924	31.0117	ISCA2	Hbld1	Iron-sulfur cluster assembly 2 homolog, mitochondrial	1
A2A848	32.1842	31.7363	32.4408	32.5053	32.9407	32.8763	32.6303	32.2637	33.1933	33.1744	ACOX1		Peroxisomal acyl-coenzyme A oxidase 1 (Fragment)	1
A2AHX9;Q9QWX2;Q64373;A2AHX8;A2AHX7	27.5498	27.8372	27.3994	26.1768	27.3127	26.0724	26.1922	27.9198	26.8021	26.1434	BCL2L1	Bcl2l Bclx	Bcl-2-like protein 1	1
A2AQ17;A0A0R4J081;Q9CWX2	30.1686	30.3744	30.0539	30.4136	30.3853	30.1186	30.1013	29.9016	30.1406	29.9448	NDUFAF1	Cia30	Complex I intermediate-associated protein 30, mitochondrial	1
A2AS89	35.1548	35.0416	35.588	34.6893	35.0579	35.1445	35.1442	35.038	34.8505	35.0491	AGMAT		Agmatinase, mitochondrial	1
A2ATU0	31.3897	31.1177	31.5495	31.4179	31.9987	31.0728	31.0369	31.1408	31.786	31.8107	DHTKD1	Kiaa1630	Probable 2-oxoglutarate dehydrogenase E1 component DHKTD1, mitochondrial	1
A6H611;A0A286YDC5;A0A286YCX4	27.8165	27.6347	27.83	27.8101	26.1087	27.6141	28.0965	28.1103	27.6344	28.4644	MIPEP		Mitochondrial intermediate peptidase	1
B1AV77;B1ATI0;P47740	33.7173	33.5938	33.6738	33.0526	33.9213	34.0798	33.5345	33.55	33.5109	33.4952	ALDH3A2	Ahd-3 Ahd3 Aldh3 Aldh4	Fatty aldehyde dehydrogenase	1
B1AXP6	30.4317	30.2271	30.4337	29.6738	30.2664	29.9859	30.0532	30.3554	30.3817	30.5148	TOMM5	Tom5	Mitochondrial import receptor subunit TOM5 homolog	1
B1B1D8;Q9D773;B1B1D7	32.5328	32.4957	32.7122	32.6582	32.7528	32.7121	32.8075	32.7697	33.0257	32.87	MRPL2		39S ribosomal protein L2, mitochondrial	1	uL2m	39S large subunit
B7ZMP1	29.5168	29.7675	29.775	29.4623	29.3989	29.1161	29.3828	29.4278	29.5042	29.7386	XPNPEP3		Xaa-Pro aminopeptidase 3	1
D3YUM1;Q91YT0;D3Z1U9;D6RG60;D3Z0K1;D3YXX5	34.3731	34.2451	34.3994	34.1852	34.1411	34.0333	33.9246	34.1398	34.5682	34.6946	NDUFV1		NADH dehydrogenase [ubiquinone] flavoprotein 1, mitochondrial	1
D3YX27;Q9JIY5;D3YX28;F6TCV0;S4R1B3;F6XUR8;S4R1A8	30.8731	30.676	30.7591	31.0517	31.2755	31.3558	31.2268	31.012	30.8226	30.413	HTRA2	Omi Prss25	Serine protease HTRA2, mitochondrial	1
D3YZN4;Q3ULF4;D3YXB7;F6W695;D3Z342;G3UX97;F6VTG4	26.2682	30.9206	31.1666	31.3878	31.2515	31.8651	31.5036	26.1385	30.8842	30.9987	SPG7		Paraplegin	1
D3Z041;P41216;D3Z457;D3YVF6;F6WNZ2;A0A1B0GRS8;Q5F2C5	35.4113	35.4883	35.7745	35.5203	35.847	35.4336	35.3161	35.28	35.7378	35.8788	ACSL1	Acsl2 Facl2	Long-chain-fatty-acid--CoA ligase 1	1
D3Z2K2;Q9CR88	29.9343	29.7189	29.9996	29.6347	30.2097	29.6709	29.9533	29.6296	30.0167	30.0743	MRPS14		28S ribosomal protein S14, mitochondrial	1	uS14m	28S small subunit
D3Z7C0;Q9Z2Q5	31.6117	31.5546	31.5912	31.9662	31.7234	31.8016	32.0214	31.9568	32.0059	31.6996	MRPL40	Nlvcf	39S ribosomal protein L40, mitochondrial	1	mL40	39S large subunit
D3Z7Q2	28.864	29.3486	28.9798	29.3811	29.0813	29.144	28.6177	28.968	28.9841	29.0225	SMIM20	1810013D10Rik	Small integral membrane protein 20	1
D3Z7X0;D3Z2B3;F6RGT6	29.9345	29.6243	30.0946	30.0032	30.2206	29.9236	30.1368	29.8299	29.6581	29.5003	ACAD12		Acyl-Coenzyme A dehydrogenase family, member 12	1
E9PY03;Q8K557	28.1027	28.3026	28.0306	28.635	28.2905	28.1314	29.0259	28.5341	28.6982	28.606	TSTD1		Thiosulfate sulfurtransferase (rhodanese)-like domain-containing 1	1
E9PYC6;E9Q858;E9PUY9;E9PYA9;E9PVM6;E9Q7A8	28.7508	28.7219	29.3689	28.9511	29.6645	28.4494	28.502	29.0988	29.2086	29.2643	ECI2		Enoyl-CoA delta isomerase 2, mitochondrial (Fragment)	1
E9PZ91;O89106;E9PVU9;F6SV10;E9Q3M6	30.1171	30.484	30.1616	30.4448	30.3483	30.3568	30.4024	30.3379	30.1607	30.3825	FHIT		Bis(5'-adenosyl)-triphosphatase	1
E9Q179;Q8C5Q4;D3YUN1;D3YV30	29.9934	29.8193	30.0332	30.0164	30.3988	30.0099	30.3072	30.0816	30.3293	30.1039	GRSF1		G-rich sequence factor 1	1
E9Q1L7;Q8VCE1;D3Z032;D3Z0T8	28.3698	28.3376	28.2214	28.4302	28.3836	28.6324	28.4141	28.5106	28.4768	28.6283	DNAJC28	ORF28	DnaJ homolog subfamily C member 28	1
E9QJS0;G5E8U8;G5E8U5;Q80ZK0;D3Z6K5	30.783	30.324	30.3595	30.649	30.7199	30.5215	30.4753	30.5061	30.5314	30.4839	MRPS10		28S ribosomal protein S10, mitochondrial	1	uS10m	28S small subunit
E9QLB2;Q3UFF7	29.8854	29.2921	29.2801	28.9715	29.9986	29.3403	29.5665	29.7354	28.6067	29.627	LYPLAL1		Lysophospholipase-like protein 1	1
E9QM77;F6U2C2;O70305;F7B6X4;A0A286YDU2	27.684	27.7655	26.1218	28.196	26.1296	27.8118	27.3967	26.1594	28.2262	28.1483	ATXN2		Ataxin-2	1
E9QPQ8;Q8JZS9;A0A140LHT6;A0A140LI38;A0A140LHD4;A0A140LI40;D3Z6C8	30.9483	31.1264	31.0327	31.1635	31.2547	30.6548	30.9122	31.0701	30.8707	30.8833	MRPL48		39S ribosomal protein L48, mitochondrial	1	mL48	39S large subunit
E9QPX3;Q9CXZ1	34.5989	34.926	34.4989	35.1717	34.7515	34.6453	34.7027	34.6862	35.2043	34.9208	NDUFS4		NADH dehydrogenase [ubiquinone] iron-sulfur protein 4, mitochondrial	1
F6RPJ9;Q9JHR7	26.2888	26.1182	27.764	26.6595	27.7712	26.3026	26.2129	26.1061	26.8241	26.5713	IDE		Insulin-degrading enzyme	1
F6U775	28.2334	28.6961	28.759	28.5367	28.918	28.2304	28.5713	28.2023	28.6447	28.6553	OPA1		Dynamin-like 120 kDa protein, mitochondrial (Fragment)	1
F6ZFT1;F8WJ64;Q9CR21	32.0258	32.0174	32.2739	31.964	32.1008	32.4495	32.4599	31.7716	32.583	32.3474	NDUFAB1		Acyl carrier protein, mitochondrial	1
F7C846;D3Z3F4;P47802;D3YVW0;G3UXX9;G3UYJ5;G3XA75;G3UXB5	30.0474	30.4452	30.4809	30.2718	30.1339	29.4875	29.6652	29.7929	29.9709	30.2583	MTX1		Metaxin-1	1
G3UZY2;P97493;G3UX99;A2A439	32.7098	31.9886	32.1857	32.3641	32.0171	32.6578	32.9144	33.0869	32.3873	32.1794	TXN2		Thioredoxin, mitochondrial	1
G3X9M0;Q9ER88;A0A0R4J1B9;G3UWZ6;G3UWM7;G3UWJ4;G3UZC0;G3UWR5;G3UYM6;G3UYP3	29.9453	29.8384	30.0162	29.8224	29.896	29.4881	29.8224	29.7892	29.9388	30.0157	DAP3	Mrps29	28S ribosomal protein S29, mitochondrial	1	mS29	28S small subunit
G5E814;Q9D8B4	30.516	30.3748	29.9889	30.1888	29.7539	30.0288	30.0951	30.2325	30.4091	30.6056	NDUFA11		MCG5603	1
G5E881;Q3TUH1;G3UWL8;D6RGT1;G3UYJ1	28.3578	27.7438	27.7959	28.0536	27.2801	28.3192	28.1562	28.1824	28.0926	27.9407	TAMM41		Phosphatidate cytidylyltransferase, mitochondrial	1
G5E8R3;E9QPD7;Q05920;A0A286YCC5	37.5697	37.4631	37.7405	37.1793	37.7297	37.5658	37.3739	37.3678	37.5189	37.7083	PCX		Pyruvate carboxylase	1
G5E8T9;Q99KB8;A0A0R4J052;E9PYA3;E9Q2H8;D3YWI0;D3YUX8	34.2445	33.859	34.0853	33.8493	33.9872	34.2268	34.2555	34.4689	34.2405	33.9191	HAGH		Hydroxyacyl glutathione hydrolase	1
H3BLL2;Q811I0;V9GX21;H3BK16;H3BJP9;H3BLD0;H3BKR0	29.1321	28.4444	28.2841	28.6236	28.5925	28.6611	28.7058	29.184	29.3478	29.337	ATPAF1		ATP synthase mitochondrial F1 complex assembly factor 1	1
H7BWY3;Q3UEG6;D3YZ49	33.2726	33.1222	33.4468	33.4997	33.8583	32.945	33.062	32.7481	33.28	33.4183	AGXT2		Alanine--glyoxylate aminotransferase 2, mitochondrial	1
H7BX88;P47934;F7BF80;A2AWJ5;A2AWE5	30.5695	30.5701	30.6464	30.2735	30.9485	30.5374	30.3792	30.1157	31.0064	31.0323	CRAT		Carnitine O-acetyltransferase	1
I3ITR1;Q9D924;A0A286YCW6	29.3678	29.7246	29.8433	29.8506	29.7958	29.5087	29.692	29.4515	29.3509	29.582	ISCA1	Hbld2	Iron-sulfur cluster assembly 1 homolog, mitochondrial	1
J3QMM7;K3W4M4;Q9CZ42;J3QN06;J3QPU6	30.2202	29.6721	30.043	29.5156	29.7192	29.4544	29.4121	30.0441	29.3368	29.7102	NAXD	Carkd	ATP-dependent (S)-NAD(P)H-hydrate dehydratase	1
J3QMN4;A0A0U1RPV8;J3QMQ8;A0A0M3HEQ0;Q9JLT4;A0A0U1RQA4;D3Z0K8;A0A0M3HEP9;A0A0U1RPC6;Q9D8I4;A0A0U1RPS1;A0A0U1RPY5	32.827	32.5249	32.2175	32.0166	32.0116	32.3962	32.5791	32.7115	32.2242	32.328	TXNRD2	Trxr2	Thioredoxin reductase 2, mitochondrial	1
O08600	32.7608	32.7096	32.8281	32.5017	32.9254	33.0525	33.0132	32.872	32.6221	32.8839	ENDOG		Endonuclease G, mitochondrial	1
O08715	30.5337	30.733	30.8014	30.7663	30.492	30.403	30.2413	30.5754	30.9358	31.0425	AKAP1	Akap	A-kinase anchor protein 1, mitochondrial	1
O08749	37.1438	37.3355	36.9842	37.2938	37.0621	37.3254	37.2655	37.4109	37.3153	37.1094	DLD		Dihydrolipoyl dehydrogenase, mitochondrial	1
O08807;B1AZS9	33.3938	33.814	34.0087	33.4358	33.2994	33.7475	33.8095	33.3517	33.3232	33.49	PRDX4		Peroxiredoxin-4	1
O09111	31.5907	31.6667	31.8185	31.5469	31.5723	31.5686	31.4695	31.6505	31.8973	32.1389	NDUFB11	Np15	NADH dehydrogenase [ubiquinone] 1 beta subcomplex subunit 11, mitochondrial	1
O09174	33.6816	33.5129	33.7592	33.7733	33.8426	33.8376	33.6522	33.6662	33.9437	34.0274	AMACR	Macr1	Alpha-methylacyl-CoA racemase	1
O35129;F6QPR1;F6Q8V7	36.3499	36.3918	36.332	36.3952	36.4426	36.8852	36.7735	36.5063	36.4624	36.4067	PHB2	Bap Bcap37 Rea	Prohibitin-2	1
O35143	33.7399	34.111	33.6655	33.1266	33.1632	33.7898	33.6907	34.1191	32.9625	33.2663	ATP5IF1	Atpi Atpif1 If1	ATPase inhibitor, mitochondrial	1
O35386	33.5147	33.5209	33.3064	34.4365	34.3654	33.3738	33.1656	33.5499	34.1406	33.9954	PHYH	Ln1 Lnap1 Pahx	Phytanoyl-CoA dioxygenase, peroxisomal	1
O35423	32.5981	32.5053	32.8619	31.213	31.5835	31.9819	32.2992	32.4008	32.1351	31.5751	AGXT	Agxt1	Serine--pyruvate aminotransferase, mitochondrial	1
O35435;E9Q1V3;F6TCT7;D3YZY5;F6ZQJ5	30.4128	29.5999	30.0746	29.4174	29.7483	29.8761	29.9955	30.3556	27.9898	29.2883	DHODH		Dihydroorotate dehydrogenase (quinone), mitochondrial	1
O35459;F7B227	35.5147	35.7602	35.6021	35.4286	35.2421	36.16	35.7002	35.6566	35.6399	35.4967	ECH1		Delta(3,5)-Delta(2,4)-dienoyl-CoA isomerase, mitochondrial	1
O35465;F6WP10;D3Z597	31.6077	31.3545	31.4687	31.4715	30.7308	30.0849	30.9425	31.7118	31.57	31.6571	FKBP8	Fkbp38 Sam11	Peptidyl-prolyl cis-trans isomerase FKBP8	1
O35680;E9PUY1	31.5557	31.125	30.866	31.1945	31.2673	31.3327	31.4498	31.4046	31.5971	31.1836	MRPS12	Rpms12	28S ribosomal protein S12, mitochondrial	1	uS12m	28S small subunit
O35857	33.9614	34.0013	33.9965	34.058	33.7972	33.4572	33.5202	34.0989	33.875	33.7795	TIMM44	Mimt44 Tim44	Mitochondrial import inner membrane translocase subunit TIM44	1
O35943	28.2233	28.921	28.7078	26.7049	28.9216	28.4994	28.8712	28.562	28.7594	28.9432	FXN	Frda	Frataxin, mitochondrial	1
O35972;A0A1B0GSZ9;A0A1B0GQZ1	29.2767	29.7934	29.8373	29.942	29.7207	29.2606	29.1437	28.9942	29.3869	29.4898	MRPL23	L23mrp	39S ribosomal protein L23, mitochondrial	1	uL23m	39S large subunit
O55125;Q5SVG6	34.283	34.4166	34.6743	33.9939	34.3179	34.2235	34.1253	34.0534	34.377	34.5128	NIPSNAP1		Protein NipSnap homolog 1	1
O55142	34.6191	34.2319	34.326	34.4756	34.2958	34.1085	34.2466	34.3641	34.292	34.7006	RPL35A		60S ribosomal protein L35a	1
O70325;S4R1E5	31.0409	31.4664	30.8747	31.4379	31.2697	31.0713	30.7921	30.6584	30.8423	30.7153	GPX4		Phospholipid hydroperoxide glutathione peroxidase	1
O88441	29.375	29.9109	30.0356	30.0484	29.7387	29.1456	29.3159	29.2665	29.7119	29.5591	MTX2		Metaxin-2	1
O88587;D3Z227	28.9349	28.371	28.8923	30.0713	30.502	28.5109	28.6578	28.4862	29.3427	29.5453	COMT	Comt1	Catechol O-methyltransferase	1
O88696	32.3542	32.2783	32.4796	32.3022	32.0018	32.5776	32.5032	32.2781	32.3218	32.2593	CLPP		ATP-dependent Clp protease proteolytic subunit, mitochondrial	1
O88844;A0A087WPT4;A0A087WRS9;D3YVY3;A0A087WRM4	33.8386	33.7604	33.9042	33.9848	33.7761	33.6465	33.4186	33.7178	34.0667	33.6273	IDH1		Isocitrate dehydrogenase [NADP] cytoplasmic	1
O88967	30.8881	30.5596	30.7025	30.4329	31.1375	31.5823	31.5699	30.8627	30.5995	30.5482	YME1L1		ATP-dependent zinc metalloprotease YME1L1	1
O88986;E9PWY6;A0A2R8VHE4	32.9915	32.6468	33.0355	31.7692	32.1779	32.5371	32.6015	32.666	32.1567	32.304	GCAT	Kbl	2-amino-3-ketobutyrate coenzyme A ligase, mitochondrial	1
P00405	31.7912	31.5995	32.0513	30.8351	32.1749	32.0236	31.839	31.3059	31.2332	31.4955	MTCO2	COII COX2 mt-Co2	Cytochrome c oxidase subunit 2	1
P05202	37.8287	37.7681	37.9018	37.4886	37.5723	37.3449	37.4397	37.7316	37.6451	37.7616	GOT2	Got-2	Aspartate aminotransferase, mitochondrial	1
P06801;Q3TQP6	31.0098	30.8955	30.6904	30.9004	30.9981	30.896	30.7894	30.2665	31.0104	31.8822	ME1	Mod-1 Mod1	NADP-dependent malic enzyme	1
P08228	34.1699	34.5275	34.2605	34.6144	34.4702	34.6921	34.1508	34.824	34.6963	34.1973	SOD1		Superoxide dismutase [Cu-Zn]	1
P08249;A0A0G2JF23;A0A0G2JGY4	38.004	38.3254	38.0006	38.2687	37.8969	38.1087	38.15	38.1494	38.0569	37.8159	MDH2	Mor1	Malate dehydrogenase, mitochondrial	1
P09103;E9Q8G8	37.7802	37.6469	37.5609	37.8894	37.8313	37.9049	37.8943	37.7519	38.0115	37.8098	P4HB	Pdia1	Protein disulfide-isomerase	1
P09528	29.7168	29.1854	28.78	27.7997	28.1515	29.7542	29.15	29.6354	29.1016	27.9159	FTH1	Fth	Ferritin heavy chain	1
P09671	36.1183	36.1957	36.1269	36.1324	36.1592	36.3204	36.3934	36.2481	36.018	36.0815	SOD2	Sod-2	Superoxide dismutase [Mn], mitochondrial	1
P0DJE0;A0A140LIS7;A0A140LIT5	28.9222	28.7765	28.7801	27.4242	28.6103	28.7671	29.5003	28.2803	29.7255	29.4823	PET100		Protein PET100 homolog, mitochondrial	1
P11352;A0A0A6YVV2;A0A0A6YY34	35.5199	35.7619	35.6367	35.419	35.272	35.5011	35.4527	35.5711	34.8994	34.7138	GPX1		Glutathione peroxidase 1	1
P11725;Q8R1A8	37.2461	37.157	37.2535	36.789	36.899	37.0682	37.1676	37.1936	36.8437	36.9554	OTC		Ornithine carbamoyltransferase, mitochondrial	1
P11930	30.812	30.5404	30.633	30.2899	30.3112	30.1025	30.4199	30.6874	30.4949	30.4313	NUDT19	D7Rp2e	Nucleoside diphosphate-linked moiety X motif 19	1
P12710	34.2449	34.2098	34.0809	35.1294	34.6685	34.3429	34.3858	34.5583	35.0398	34.7757	FABP1	Fabpl	Fatty acid-binding protein, liver	1
P12787	37.2278	36.9581	36.7764	37.0986	36.8534	37.215	37.1651	37.4083	37.1728	36.8673	COX5A		Cytochrome c oxidase subunit 5A, mitochondrial	1
P14152;B1ATQ3	33.0624	32.857	32.7703	33.5058	33.1936	32.6498	32.7042	32.9876	33.3472	32.8637	MDH1	Mor2	Malate dehydrogenase, cytoplasmic	1
P16332	34.743	34.5956	34.7079	34.4491	34.7273	34.6126	34.8189	34.8157	34.8208	34.8648	MUT		Methylmalonyl-CoA mutase, mitochondrial	1
P16858;A0A0A0MQF6;S4R1W1;A0A1D5RLD8;S4R257;V9GXA7;S4R1W8;S4R1N5;A0A0R4J0X7;S4R2G5;Q64467;V9GXK0	32.0215	31.6696	31.6071	32.4178	31.8859	32.081	32.0884	32.2571	32.2289	32.21	GAPDH	Gapd	Glyceraldehyde-3-phosphate dehydrogenase	1
P17665;B8JJA9	33.9292	33.5252	33.7526	33.6663	33.8221	33.9217	33.7998	33.5499	33.8967	34.0055	COX7C	Cox7c1	Cytochrome c oxidase subunit 7C, mitochondrial	1
P17751;H7BXC3	31.5164	31.9322	31.377	31.8191	31.5484	31.8058	31.7428	31.9558	31.45	31.2842	TPI1	Tpi	Triosephosphate isomerase	1
P19096;A0A0U1RNJ1	26.936	26.8398	26.4629	27.0326	26.6495	26.5081	26.7723	27.191	27.7228	27.2318	FASN		Fatty acid synthase	1
P19783;M0QWX7;D6RG40	33.3755	33.3009	33.4781	33.0315	34.8738	35.0359	34.5196	32.7843	32.935	32.9688	COX4I1	Cox4 Cox4a	Cytochrome c oxidase subunit 4 isoform 1, mitochondrial	1
P20108	35.0635	35.4254	35.0676	35.1896	35.292	35.5561	35.5059	35.098	34.9922	34.8984	PRDX3	Aop1 Mer5	Thioredoxin-dependent peroxide reductase, mitochondrial	1
P23589	31.7719	31.5484	31.3288	31.0934	31.6487	31.6197	31.5593	31.6221	31.1772	31.5415	CA5A	Ca5 Car5 Car5a	Carbonic anhydrase 5A, mitochondrial	1
P24270;A2AL20;Q8BI29	38.7412	38.7014	38.8737	38.8083	38.8834	38.8192	38.8686	38.8293	39.0993	38.7842	CAT	Cas-1 Cas1	Catalase	1
P26443;F7CFA5	38.366	38.3087	38.3316	37.846	38.0201	38.1718	38.0183	38.1805	37.8338	38.0814	GLUD1	Glud	Glutamate dehydrogenase 1, mitochondrial	1
P29758;A0A1B0GS50	36.7567	36.465	36.5728	36.518	36.8777	36.087	36.537	36.6659	36.3797	36.4629	OAT		Ornithine aminotransferase, mitochondrial	1
P31786;Q4VWZ5;D3Z563;M0QWU8	34.7601	34.6051	34.1264	34.9261	34.6196	34.9488	34.8657	34.9786	34.9653	34.7752	DBI		Acyl-CoA-binding protein	1
P32020;A2APS4;A2APS5	37.7342	37.7136	37.5607	39.2094	39.1071	37.9072	37.549	37.7926	39.2295	38.8188	SCP2	Scp-2	Non-specific lipid-transfer protein	1
P34914;A8JYK8	34.0009	33.6971	34.1468	34.3169	34.3471	33.9309	33.5918	33.8237	34.3509	34.2694	EPHX2	Eph2	Bifunctional epoxide hydrolase 2	1
P35486	34.2911	34.255	34.1935	34.2701	34.3833	34.2545	34.0998	34.2421	34.5885	34.63	PDHA1	Pdha-1	Pyruvate dehydrogenase E1 component subunit alpha, somatic form, mitochondrial	1
P36552	32.7734	32.6949	32.8144	33.0403	33.3782	32.6662	32.4213	32.7808	32.5798	32.9934	CPOX	Cpo	Oxygen-dependent coproporphyrinogen-III oxidase, mitochondrial	1
P38060;V9GXD2;V9GWZ9;D3YVU9;Q8JZS7	34.8758	35.4173	35.4171	35.7241	35.6162	35.2491	35.2556	35.2752	35.6161	35.5117	HMGCL		Hydroxymethylglutaryl-CoA lyase, mitochondrial	1
P38647	38.4891	38.6132	38.4421	38.6377	38.4963	38.6023	38.6919	38.6985	38.6109	38.4414	HSPA9	Grp75 Hsp74 Hspa9a	Stress-70 protein, mitochondrial	1
P40142;A0A286YE28;E0CY51	30.4938	29.9502	29.9417	30.7545	30.4185	30.2653	29.9537	30.2299	29.6472	29.5822	TKT		Transketolase	1
P42125	35.4888	35.5153	35.4796	35.4323	35.602	35.4745	35.3875	35.5268	35.3474	35.4085	ECI1	Dci	Enoyl-CoA delta isomerase 1, mitochondrial	1
P45952;D6RFD7;D3Z2A5	36.3828	36.5498	36.4009	36.4184	36.5723	36.5476	36.239	36.2804	36.4018	36.4669	ACADM		Medium-chain specific acyl-CoA dehydrogenase, mitochondrial	1
P46656;A0A1L1STP5;A0A1L1SU91	34.9877	35.6129	35.5324	36.0629	35.9055	35.1885	35.1718	35.7428	35.7054	35.4956	FDX1		Adrenodoxin, mitochondrial	1
P47199;A0A0A6YXR4;A0A0A6YVS7;V9GXY8;D3YUG9;D3Z2X0;D3YWU6;D3Z4Q4;A0A0G2JFU5	33.7235	33.7138	33.507	33.4129	33.4959	33.7677	33.4904	33.4009	33.4729	33.262	CRYZ		Quinone oxidoreductase	1
P47738;A0A0G2JEU1;A0A0G2JF60;A0A0G2JFQ0;D3YYF3;G3UWP3;Q9JHW9	37.9118	37.9734	38.0443	37.8105	37.7607	37.8703	37.9741	38.0322	37.8276	37.8846	ALDH2	Ahd-1 Ahd1	Aldehyde dehydrogenase, mitochondrial	1
P47791	32.1051	32.0049	31.887	32.0192	31.9937	32.3019	32.4486	32.3458	32.0942	32.2518	GSR	Gr1	Glutathione reductase, mitochondrial	1
P48771	34.4685	34.5434	34.6399	34.5762	34.2153	33.7947	34.2037	34.3504	34.4055	34.7178	COX7A2	Cox7a3 Cox7al	Cytochrome c oxidase subunit 7A2, mitochondrial	1
P48962	26.4126	28.4146	28.1579	29.7103	27.3329	29.6647	28.2112	26.5223	28.3493	28.3931	SLC25A4	Anc1 Ant1	ADP/ATP translocase 1	1
P50171	34.4991	34.7955	34.6444	35.0529	34.9208	34.5131	34.573	34.4671	34.7794	34.7452	HSD17B8	H2-Ke6 Hke6	Estradiol 17-beta-dehydrogenase 8	1
P50544;B1AR28	36.0596	36.2651	36.104	35.8298	35.6348	36.3649	36.179	36.1227	36.0509	35.8994	ACADVL	Vlcad	Very long-chain specific acyl-CoA dehydrogenase, mitochondrial	1
P51660	36.3997	36.3335	36.4802	36.864	36.8951	36.5077	36.2061	36.4689	37.0262	36.7573	HSD17B4	Edh17b4	Peroxisomal multifunctional enzyme type 2	1
P51881	37.082	37.2511	37.2046	37.0562	36.8161	36.7215	36.8057	37.2221	36.9755	37.0987	SLC25A5	Ant2	ADP/ATP translocase 2	1
P52196	34.9362	34.642	35.0756	34.1148	34.4667	34.6191	34.6723	34.838	34.1749	34.5269	TST		Thiosulfate sulfurtransferase	1
P52503;A0A1Y7VM38;A0A1Y7VKP8	34.8548	34.9391	34.5502	35.109	34.5831	34.5309	34.586	34.9539	35.0486	34.6922	NDUFS6	Ip13	NADH dehydrogenase [ubiquinone] iron-sulfur protein 6, mitochondrial	1
P52825;A2A8E8;A2A8E7;A2A8E9	34.3449	34.3056	34.4315	33.8929	34.2721	34.2483	33.8162	34.1045	34.0891	34.2909	CPT2	Cpt-2	Carnitine O-palmitoyltransferase 2, mitochondrial	1
P53395	35.5247	35.2602	35.4883	35.0894	35.2927	35.3542	35.3403	35.3695	35.1595	35.1191	DBT		Lipoamide acyltransferase component of branched-chain alpha-keto acid dehydrogenase complex, mitochondrial	1
P54071;D6RIL6;A0A0U1RP68;A0A0U1RPR1	35.7614	35.6933	35.7488	34.9518	35.0136	35.436	35.5347	35.7747	35.0067	35.0371	IDH2		Isocitrate dehydrogenase [NADP], mitochondrial	1
P54116	27.3027	27.1678	27.2761	27.2799	27.444	28.2386	27.2147	26.8758	26.6676	26.1642	STOM	Epb7.2 Epb72	Erythrocyte band 7 integral membrane protein	1
P54869	36.8549	37.1189	37.0115	36.8196	36.968	37.0619	36.6493	36.769	37.0301	37.1604	HMGCS2		Hydroxymethylglutaryl-CoA synthase, mitochondrial	1
P55096;A0A0G2JDI9	30.7112	30.6041	30.8697	30.5793	31.1302	30.7492	30.333	30.1985	30.8542	31.0887	ABCD3	Pmp70 Pxmp1	ATP-binding cassette sub-family D member 3	1
P56135;F8WHP8	34.5446	34.192	34.4404	34.1808	34.2991	34.1886	34.1526	34.2705	34.1659	34.4288	ATP5J2		ATP synthase subunit f, mitochondrial	1
P56213	32.0513	32.2836	32.3266	32.3683	32.2483	32.0437	32.08	32.1152	32.0947	32.1409	GFER	Alr	FAD-linked sulfhydryl oxidase ALR	1
P56379;A0A1Y7VLP0	27.9048	32.5614	32.0422	32.3981	28.6003	31.3627	31.8087	27.8027	27.7369	30.3932	MP68		6.8 kDa mitochondrial proteolipid	1
P56380	28.4794	29.0549	28.6845	28.4359	28.6375	28.8423	28.6171	28.6856	28.2787	28.3837	NUDT2	Apah1	Bis(5'-nucleosyl)-tetraphosphatase [asymmetrical]	1
P56382	35.9166	36.5536	36.3236	36.3432	36.4207	36.1063	35.9276	36.0506	35.952	35.9212	ATP5F1E	Atp5e	ATP synthase subunit epsilon, mitochondrial	1
P56391;A0A140LIU3	36.4854	36.7863	36.6399	36.8067	36.6399	36.1968	36.5138	36.5769	36.8238	36.6447	COX6B1	Cox6b	Cytochrome c oxidase subunit 6B1	1
P56393	28.721	31.9573	31.9668	31.5455	31.2537	31.0928	31.3011	30.4804	30.7792	30.6831	COX7B		Cytochrome c oxidase subunit 7B, mitochondrial	1
P56394	28.7506	28.5819	28.5395	26.3342	28.6794	26.0935	27.8388	28.6326	26.0795	27.7963	COX17	Cox17a	Cytochrome c oxidase copper chaperone	1
P56395;G5E850;E0CY88	36.0104	36.1861	36.1145	35.7394	35.2441	35.2047	35.4139	35.9915	35.8754	35.8857	CYB5A	Cyb5	Cytochrome b5	1
P56480	38.5173	38.7449	38.637	38.7603	38.6061	38.8631	38.7598	38.6934	38.7269	38.6054	ATP5F1B	Atp5b	ATP synthase subunit beta, mitochondrial	1
P58059;D3YVZ9	30.5801	30.9966	30.9258	31.1003	31.2754	31.2588	31.3742	31.0669	31.5615	31.5035	MRPS21	Rpms21	28S ribosomal protein S21, mitochondrial	1	bS21m	28S small subunit
P58064	31.2311	31.6127	31.2715	32.0035	31.8898	31.7547	31.8343	31.508	31.8275	31.6721	MRPS6	Rpms6	28S ribosomal protein S6, mitochondrial	1	bS6m	28S small subunit
P58281;H7BX01;E0CXD1;P58682	33.9042	33.7324	33.716	33.6671	33.8548	33.9692	33.8017	34.0652	33.7761	33.7471	OPA1		Dynamin-like 120 kDa protein, mitochondrial	1
P59017;A0A0N4SW24;A0A0N4SW63	29.7859	30.1257	29.9291	30.2294	30.1623	29.7143	29.6173	29.6389	30.0387	30.3752	BCL2L13	Mil1	Bcl-2-like protein 13	1
P61922;F7C9G3;Q3TUE8;F6RN86	34.3826	34.1826	34.295	33.9203	33.9386	33.7854	33.9092	34.3124	34.115	34.2693	ABAT	Gabat	4-aminobutyrate aminotransferase, mitochondrial	1
P62073	32.1134	32.2946	32.2994	32.6186	32.7943	32.2854	32.0734	32.2153	32.6603	32.5046	TIMM10	Tim10	Mitochondrial import inner membrane translocase subunit Tim10	1
P62075;A0A1W2P756;A0A1W2P7H2	34.119	34.0798	33.9845	34.179	34.3274	34.2524	34.3342	34.1796	34.13	34.2117	TIMM13	Tim13a Timm13a	Mitochondrial import inner membrane translocase subunit Tim13	1
P62077	32.4549	32.2176	32.1405	32.708	32.2334	32.4496	32.4971	32.4628	32.4953	32.4025	TIMM8B	Ddp2 Tim8b	Mitochondrial import inner membrane translocase subunit Tim8 B	1
P62245;F8WJ41;D3Z712;D3YVB4	33.5736	33.3776	33.7188	33.3898	33.573	33.3007	33.6435	33.4256	33.2634	33.4806	RPS15A		40S ribosomal protein S15a	1
P62264;D3YVF4;D3Z7I1	34.5595	34.261	34.4941	34.7904	34.7399	34.4801	34.6221	34.629	34.4763	34.4713	RPS14		40S ribosomal protein S14	1
P62270;F6YVP7;A0A1Y7VKY1;S4R1N6	35.4401	35.3156	35.5355	35.6721	35.7221	35.4856	35.4613	35.4165	35.3198	35.3071	RPS18		40S ribosomal protein S18	1
P62897;CON__P62894;P00015	33.3349	33.7962	33.44	34.406	33.9375	33.5967	33.7321	33.9909	34.0072	33.5176	CYCS		Cytochrome c, somatic	1
P63030;D3Z786;D3YWY6;D3Z5S0;E9Q0V4	32.0383	32.5867	32.5219	31.6025	31.6477	32.2118	32.0764	32.1431	31.1236	31.4277	MPC1	Brp44l	Mitochondrial pyruvate carrier 1	1
P63038;D3Z2F2;D3Z7J9	39.391	39.4971	39.3291	39.5046	39.3492	39.5604	39.6724	39.5805	39.4008	39.1963	HSPD1	Hsp60	60 kDa heat shock protein, mitochondrial	1
P67778;Q5SQG5	35.357	35.2232	35.3712	35.156	35.2718	35.4713	35.3339	35.3272	35.143	35.0554	PHB		Prohibitin	1
P70349;B0R1E3	28.6781	28.0849	28.2121	29.0269	28.3803	27.7445	28.6788	28.8848	28.0811	28.1793	HINT1	Hint Pkci Pkci1 Prkcnh1	Histidine triad nucleotide-binding protein 1	1
P70404	31.2575	31.0479	31.4045	30.2084	30.6801	31.0459	30.7182	31.0581	30.3884	30.7684	IDH3G		Isocitrate dehydrogenase [NAD] subunit gamma 1, mitochondrial	1
P80313;A0A0N4SV00;A0A0N4SV22	28.5697	29.2369	28.7719	28.9546	28.7513	29.3579	29.345	28.9572	28.5866	28.6247	CCT7	Ccth	T-complex protein 1 subunit eta	1
P85094	32.5312	32.4732	32.6836	32.2944	32.1965	31.9357	31.9053	32.3983	32.2973	32.1926	ISOC2A	Isoc2	Isochorismatase domain-containing protein 2A	1
P97450;E9QAD6	35.8449	35.8574	35.6326	35.9094	35.7943	35.9051	36.0528	36.1116	36.0211	35.9313	ATP5J		ATP synthase-coupling factor 6, mitochondrial	1
P97478;A0A140LIF0;Q3TYT1	31.1087	31.1065	31.0928	31.3212	31.2219	30.6275	30.9839	30.4825	31.2857	31.45	COQ7		5-demethoxyubiquinone hydroxylase, mitochondrial	1
P97742	31.8726	31.8111	32.3142	31.1423	31.9237	32.0401	31.282	31.5625	31.3647	31.6691	CPT1A	Cpt-1 Cpt1	Carnitine O-palmitoyltransferase 1, liver isoform	1
P97807;H3BKG7	36.248	36.3513	36.2655	36.7252	36.425	36.4671	36.6169	36.4757	36.5754	36.3707	FH	Fh1	Fumarate hydratase, mitochondrial	1
P97823;J3QP56;D3Z111;D3Z269;D3YUG4;J3QQ63	30.646	30.4303	30.7489	30.3029	30.3276	30.3978	30.5499	30.723	30.2867	30.6828	LYPLA1	Apt1 Pla1a	Acyl-protein thioesterase 1	1
P99028;Q9D2Q7	35.124	35.4445	34.9824	35.5294	35.0804	35.1872	35.1617	35.1251	35.317	35.1068	UQCRH		Cytochrome b-c1 complex subunit 6, mitochondrial	1
P99029;H3BJQ7;G3UZJ4	35.3791	35.3494	35.2434	35.7699	35.4723	35.6566	35.7467	35.7894	35.4917	35.2093	PRDX5	Prdx6	Peroxiredoxin-5, mitochondrial	1
Q03265;D3Z6F5;D6RJ16	38.7292	38.9406	38.972	38.7471	38.8612	39.0497	38.9264	38.8036	38.8903	38.83	ATP5F1A	Atp5a1	ATP synthase subunit alpha, mitochondrial	1
Q06185;Q8BTB6	36.6883	36.6161	36.5195	36.6374	36.4833	36.9678	36.8575	36.7654	36.8028	36.4666	ATP5ME	Atp5i Atp5k Lfm-1 Lfm1	ATP synthase subunit e, mitochondrial	1
Q07417	34.747	34.8777	35.0704	34.782	34.9659	34.4329	34.443	34.6089	34.5746	34.8119	ACADS		Short-chain specific acyl-CoA dehydrogenase, mitochondrial	1
Q14AI6;F6WLR1;B7ZMQ0;F6UDW0;D3YVC8	27.459	27.7653	27.6422	27.7201	27.7227	27.5029	27.7565	27.9007	27.734	28.6206	RPUSD3		Mitochondrial mRNA pseudouridine synthase Rpusd3	1
Q14C51;A0A0U1RQ61;A0A0U1RP36	30.4	30.2912	30.8075	30.4707	31.0153	29.7933	30.2654	30.0924	30.5218	30.3335	PTCD3	Mrps39	Pentatricopeptide repeat domain-containing protein 3, mitochondrial	1	mS39	28S small subunit
Q14CH7	28.2821	27.887	28.0871	27.8093	28.3784	28.5182	28.2179	28.1211	28.2227	28.6667	AARS2	Aarsl Gm89 Kiaa1270	Alanine--tRNA ligase, mitochondrial	1
Q14DH7;REV__F7DC70	32.7448	32.8915	32.778	32.1915	32.5298	33.0735	32.9079	32.7304	32.1118	32.1733	ACSS3		Acyl-CoA synthetase short-chain family member 3, mitochondrial	1
Q2TPA8;B1AX78;B1AX77	33.9757	34.3744	34.033	34.0324	33.6797	34.3597	34.0578	34.2741	34.0189	33.7276	HSDL2		Hydroxysteroid dehydrogenase-like protein 2	1
Q3TBW2;A2A715	29.7822	29.2926	29.3401	29.3603	29.2621	29.2328	29.4826	29.7976	29.2337	29.586	MRPL10		39S ribosomal protein L10, mitochondrial	1	uL10m	39S large subunit
Q3TCD4;Q9WUR2	34.2614	34.3642	34.4503	34.2786	34.4118	34.7687	34.5951	34.3904	34.4588	34.4094	ECI2	Peci	Enoyl-CoA delta isomerase 2, mitochondrial	1
Q3TL44;A0A1L1ST78;A0A1L1SQN7	29.3023	28.0798	28.531	28.662	28.7347	28.9548	28.544	29.1498	28.617	28.6434	NLRX1		NLR family member X1	1
Q3TLP5;F6YTG0;F6Z5N5;E0CXC8	34.0256	34.1994	34.3331	34.7617	34.4844	34.0191	34.0465	34.1222	34.6036	34.726	ECHDC2	D4Ertd765e	Enoyl-CoA hydratase domain-containing protein 2, mitochondrial	1
Q3U125;Q9CYH2;D3YYG8;D3Z398;D3Z252;D3Z0A8;D3YWL4;D3Z143	29.5768	29.5915	28.9289	29.4654	29.003	29.0485	29.3325	29.5261	29.3937	29.6038	FAM213A	Pamm	Redox-regulatory protein FAM213A	1
Q3U276	28.8916	29.0639	29.0785	29.4074	28.9509	29.3497	29.6503	29.1427	29.2476	29.535	SDHAF1	Lyrm8	Succinate dehydrogenase assembly factor 1, mitochondrial	1
Q3U3J1;P50136;A0A0U1RPK5	33.7933	33.697	33.7075	33.1782	33.5878	33.646	33.5418	33.3816	33.2292	33.4864	BCKDHA		2-oxoisovalerate dehydrogenase subunit alpha	1
Q3U422;A0A087WQ40	34.203	34.1081	33.7694	34.0249	33.9936	34.1864	34.2199	34.1694	34.259	34.0627	NDUFV3	1500032D16Rik	NADH dehydrogenase [ubiquinone] flavoprotein 3, mitochondrial	1
Q3U8Y1;Q9DCA2;A0A0U1RPK7	31.8825	31.6948	31.5741	31.899	31.6581	31.5787	31.8724	31.8782	31.9071	31.6166	MRPS11		28S ribosomal protein S11, mitochondrial	1	uS11m	28S small subunit
Q3U9H3;Q61337;F7ABX5;D3YZR8;F6S493	28.3233	28.2995	28.8497	27.6226	28.4673	28.7009	28.6316	29.177	29.3317	29.1176	BAD	Bbc6	Bcl2-associated agonist of cell death	1
Q3UFY8	29.372	29.3936	29.1618	29.5079	28.9772	28.7512	29.0082	29.2279	28.8052	28.7994	TRMT10C	Mrpp1 Rg9mtd1	tRNA methyltransferase 10 homolog C	1
Q3UIU2;A2AP32	31.4082	31.5002	31.4912	31.4851	31.2351	31.3888	31.1989	31.236	31.3472	31.3597	NDUFB6	Gm137	NADH dehydrogenase [ubiquinone] 1 beta subcomplex subunit 6	1
Q3UJU9;A3KGH5;A3KGH6;A3KGH7	33.5714	33.4805	33.5957	33.5073	33.3649	32.9787	33.1106	33.7377	33.4587	33.4889	RMDN3	Fam82a2 Fam82c	Regulator of microtubule dynamics protein 3	1
Q3ULD5;Q6PD20	34.0264	33.8657	34.0354	33.5484	33.7461	33.7453	33.6996	33.789	33.4582	33.5985	MCCC2		Methylcrotonoyl-CoA carboxylase beta chain, mitochondrial	1
Q3UMR5	28.0417	28.0235	28.4832	27.7896	27.6671	28.1706	27.9031	28.0506	27.3879	27.5186	MCU		Calcium uniporter protein, mitochondrial	1
Q3UNX5	32.1833	32.0338	32.0627	32.471	32.4024	31.9848	31.6575	31.9055	32.3237	32.3191	ACSM3	Sa Sah	Acyl-coenzyme A synthetase ACSM3, mitochondrial	1
Q3URE1;A0A1D5RMC8	29.837	29.7402	30.2537	29.7318	30.1435	30.2408	29.985	29.9027	29.8432	30.0939	ACSF3		Acyl-CoA synthetase family member 3, mitochondrial	1
Q3URS9	29.586	30.0771	29.8921	29.8608	29.4699	29.4548	29.4383	29.4717	29.8965	30.1028	CCDC51		Coiled-coil domain-containing protein 51	1
Q3UUI3	30.4228	30.729	30.4831	30.6067	30.4579	30.3034	30.2833	30.356	30.3292	30.5453	THEM4	Ctmp	Acyl-coenzyme A thioesterase THEM4	1
Q3V117;Q91V92;Q3TS02	29.8489	29.604	29.5162	30.5406	29.9446	29.2924	30.3688	30.0215	29.6626	30.2913	ACLY		ATP-citrate synthase	1
Q3V384;F6VT60;E9Q4K2;F6RBS7	29.2861	29.0385	28.8999	28.7457	28.7983	28.4413	29.127	29.0112	29.4157	29.118	AFG1L	Lace1	AFG1-like ATPase	1
Q504M2	27.5603	27.3452	27.5777	28.0129	27.5428	27.4074	27.6678	26.6451	28.5697	26.6466	PDP2	4833426J09Rik	MCG53395	1
Q505D7;A0A0U1RPB1	30.949	30.8743	30.7154	30.7249	30.9497	30.8946	30.9024	30.5576	30.3225	30.2946	OPA3		Optic atrophy 3 protein homolog	1
Q544X6;P22315	33.4921	33.5275	33.575	33.4079	33.5217	33.4432	33.5437	33.6836	33.4922	33.6465	FECH		Ferrochelatase	1
Q564G0;E9Q7K1	26.7664	28.5972	28.5934	27.4999	27.1851	28.5783	27.477	27.5991	27.5603	27.331	GUK1		Guanylate kinase	1
Q571F8;F6WPK7;F6SJZ7;D6RI88;E0CYF7;E0CXA4	34.9827	34.9109	34.9904	34.4759	34.2292	34.5308	34.7214	34.823	34.6575	34.4943	GLS2	Kiaa4146	Glutaminase liver isoform, mitochondrial	1
Q59J78;A0A286YE33;A0A286YDL9;A0A286YE75	30.1197	30.6216	30.7877	30.3902	30.4081	30.0283	29.8813	30.2527	30.1824	30.3609	NDUFAF2	Ndufa12l	NADH dehydrogenase [ubiquinone] 1 alpha subcomplex assembly factor 2	1
Q5FW57;M0QWP3	33.8064	33.9664	33.9563	33.4998	33.8913	33.6872	33.4187	33.4257	33.4518	33.7929	GM4952		Glycine N-acyltransferase-like protein	1
Q5ND52	26.8113	27.8933	27.7148	28.2463	28.5534	27.9428	28.4424	26.6908	28.3618	28.0678	MRM3	Rnmtl1	rRNA methyltransferase 3, mitochondrial	1		Mitoribosome assembly
Q5RKZ7;G3UZD4;G3UXN5;G3UYX9;G3UWH1	31.5924	31.2981	31.1111	31.0533	30.9063	31.4335	31.5232	31.5854	31.0452	31.2071	MOCS1		Molybdenum cofactor biosynthesis protein 1	1
Q5RL20;Q99N89	32.1748	32.4756	32.1533	32.4499	32.4949	32.2707	32.2027	32.3562	32.3237	32.0807	MRPL43		39S ribosomal protein L43, mitochondrial	1	mL43	39S large subunit
Q5SUC9;Q5SUD5	31.9399	31.8425	31.2226	31.7281	31.3266	31.771	31.7827	31.8779	31.4417	30.9543	SCO1		Protein SCO1 homolog, mitochondrial	1
Q5U458;E9Q8B3;A2A8D1	31.9484	32.1081	32.3002	32.0875	32.2131	32.2924	32.1487	32.0609	32.0441	32.2275	DNAJC11		DnaJ homolog subfamily C member 11	1
Q5U5I3;Q99N85;D3Z603	31.1707	31.4049	30.8343	31.4208	31.1143	30.9916	31.3852	31.2532	31.3963	31.5305	MRPS18A		28S ribosomal protein S18a, mitochondrial	1	mL66	39S large subunit
Q5XJF6;P53026;D6RE43	34.0743	34.3622	34.2304	34.619	34.2289	34.1067	34.3258	34.0737	34.251	34.1584	RPL10A		Ribosomal protein	1
Q60597;Z4YJV4;Q5SVY0;Q5SVY1	33.7527	33.8519	33.6738	33.2759	33.3157	33.7263	33.6253	33.4294	33.3328	33.6997	OGDH	Kiaa4192	2-oxoglutarate dehydrogenase, mitochondrial	1
Q60649;Q8CCN6;E9PY58	32.0482	31.9933	31.8347	32.3366	32.2564	32.4294	32.2416	32.061	32.1564	32.0524	CLPB	Skd3	Caseinolytic peptidase B protein homolog	1
Q60930;A0A286YCR8;D3YZT5;D3YUN8	33.2978	33.2108	33.4208	33.1422	33.3614	33.0945	33.3549	33.1586	33.1004	33.032	VDAC2	Vdac6	Voltage-dependent anion-selective channel protein 2	1
Q60931;J3QMG3	32.8716	32.3566	32.5601	32.3779	32.3865	32.5585	32.632	32.6877	32.5716	32.45	VDAC3		Voltage-dependent anion-selective channel protein 3	1
Q60932	35.9071	35.9397	35.7878	35.9464	35.8683	36.3461	36.4101	35.9002	35.9815	35.7748	VDAC1	Vdac5	Voltage-dependent anion-selective channel protein 1	1
Q60936;F7B1B6;A0A0A6YXD9;A0A0A6YXI0;E0CYD3;E0CYT4;E0CYG7;E0CZ05;E0CXT4;E0CXR6;E0CYC1;E0CXR1;E0CXI5;F6T0A8	34.4368	34.2556	34.3803	33.9178	33.8984	33.9979	34.3952	34.4852	33.8054	33.9377	COQ8A	Adck3 Cabc1	Atypical kinase COQ8A, mitochondrial	1
Q61102	27.523	28.2728	28.4398	27.6304	28.4171	28.3863	28.6214	27.4145	28.2478	27.9302	ABCB7	Abc7	ATP-binding cassette sub-family B member 7, mitochondrial	1
Q61171;D3Z4A4	28.1764	26.605	27.5291	28.7181	27.9676	28.5251	28.6011	28.246	28.037	28.0389	PRDX2	Tdpx1 Tpx	Peroxiredoxin-2	1
Q61425	37.0965	37.3902	37.0774	36.9568	36.7675	37.2729	37.2845	37.4639	37.0155	36.9474	HADH	Hadhsc Mschad Schad	Hydroxyacyl-coenzyme A dehydrogenase, mitochondrial	1
Q61578	33.0474	32.7624	32.8325	32.489	32.9619	32.9627	32.8337	32.7741	32.6705	32.8019	FDXR		NADPH:adrenodoxin oxidoreductase, mitochondrial	1
Q61586	27.5731	26.6508	27.2305	27.4606	27.3152	26.5814	28.66	27.2736	26.5685	27.3553	GPAM	Gpat1	Glycerol-3-phosphate acyltransferase 1, mitochondrial	1
Q61733	32.3508	32.3041	32.1305	32.6742	32.5283	32.4029	32.6129	32.7324	32.8627	32.7163	MRPS31	Imogn38	28S ribosomal protein S31, mitochondrial	1	mS31	28S small subunit
Q61908	28.7331	28.986	28.5315	29.0924	29.2215	29.1119	28.6628	29.2869	29.0747	29.1925	CMC4	C6.1b Mtcp1	Cx9C motif-containing protein 4	1
Q61941;Q8C9V5;Q8BGK0;E9Q8F4	34.8374	34.6179	34.8384	34.11	34.8589	35.6056	35.161	34.3309	34.3047	34.2504	NNT		NAD(P) transhydrogenase, mitochondrial	1
Q62425;A0A0N4SVQ1	35.3515	35.3428	35.4227	35.4124	35.2182	35.4084	35.2728	35.2975	35.3719	35.2435	NDUFA4		Cytochrome c oxidase subunit NDUFA4	1
Q64133	29.3348	29.3465	29.6502	28.492	28.586	29.4021	29.2817	29.2457	28.5945	28.6116	MAOA		Amine oxidase [flavin-containing] A	1
Q64433	38.0476	38.202	37.9652	37.971	37.7738	38.1356	38.203	38.2458	37.8959	37.815	HSPE1		10 kDa heat shock protein, mitochondrial	1
Q64521;A2AQR0	34.188	34.4477	34.2328	34.3709	34.5528	34.3258	34.1256	34.0037	34.3267	34.418	GPD2	Gdm1	Glycerol-3-phosphate dehydrogenase, mitochondrial	1
Q66GT5	28.391	28.9741	28.4033	28.7837	28.1327	28.7074	27.9895	28.781	28.349	28.4366	PTPMT1	Plip	Phosphatidylglycerophosphatase and protein-tyrosine phosphatase 1	1
Q6GQS1;F6X0P2;F7BBH5;Q8BVN7	28.3699	28.8207	28.4233	28.6988	28.8659	28.5354	28.1661	28.7223	28.552	28.1567	SLC25A23	Scamc3	Calcium-binding mitochondrial carrier protein SCaMC-3	1
Q6GT24;O08709;D3Z0Y2;Q8BG37;A0A0A6YXQ7	30.7742	30.5424	30.5495	31.5426	31.0867	31.2216	31.2251	31.0494	30.743	30.7701	PRDX6		Peroxiredoxin-6	1
Q6P3A8	31.0197	31.0993	31.064	30.9951	30.4179	30.0396	30.401	30.9799	30.3507	30.668	BCKDHB		2-oxoisovalerate dehydrogenase subunit beta, mitochondrial	1
Q6P3B9	26.4445	27.7797	27.5043	28.101	28.328	28.1142	27.9073	27.6538	28.0096	27.9848	RBFA		Putative ribosome-binding factor A, mitochondrial	1		Mitoribosome assembly
Q6P8J7	28.1054	27.3148	27.0377	30.4001	24.4419	32.3452	30.0739	27.8458	28.0579	27.1948	CKMT2		Creatine kinase S-type, mitochondrial	1
Q6P8N8;F7BB92	27.5979	27.0306	27.1326	27.2194	27.1943	27.7452	27.8733	26.3178	27.2849	27.306	CLPX		ATP-dependent Clp protease ATP-binding subunit clpX-like, mitochondrial	1
Q6PB66;F6V2A3	34.7649	34.4794	34.6139	34.8059	34.7032	34.6727	34.9622	34.7115	34.7502	34.8179	LRPPRC	Lrp130	Leucine-rich PPR motif-containing protein, mitochondrial	1
Q6PCP5;E0CYB9;E0CYI3;F7BC60	29.1723	29.4658	29.0592	28.7694	28.4872	28.508	29.1757	29.2189	29.4418	29.4136	MFF		Mitochondrial fission factor	1
Q6XPS7	28.4754	28.1972	28.5428	28.2454	28.4847	28.1625	27.9366	28.1111	28.4972	28.7291	THA1	Gly1	L-threonine aldolase	1
Q71RI9;A0A0G2JGE1;D6RJ70	32.8577	32.693	32.6167	29.6051	30.01	32.75	32.7542	32.4121	30.4022	29.7101	KYAT3	Ccbl2 Kat3	Kynurenine--oxoglutarate transaminase 3	1
Q78IK2	31.5629	31.5418	31.7326	31.6514	30.7309	31.2231	31.556	31.4514	32.0208	31.8835	USMG5	Dapit	Up-regulated during skeletal muscle growth protein 5	1
Q78IK4	32.8917	33.3954	33.3423	33.5984	33.1292	32.7598	32.8373	33.1348	33.4119	33.3548	APOOL	Fam121a Mic27	MICOS complex subunit Mic27	1
Q78J03	31.178	31.0429	30.4302	31.2236	30.8014	30.7032	31.0006	31.1949	30.9642	30.9084	MSRB2		Methionine-R-sulfoxide reductase B2, mitochondrial	1
Q78PY7;Q3TJ56;E9Q3E9	35.6879	35.701	35.7507	35.9651	36.0115	35.7518	35.7579	35.5933	35.6792	35.8091	SND1		Staphylococcal nuclease domain-containing protein 1	1
Q791T5;D3YXC2	27.0778	30.2221	30.2301	28.5082	29.5872	29.7109	29.8045	29.5465	30.2083	29.6496	MTCH1		Mitochondrial carrier homolog 1	1
Q791V5;A2AFW6;Q9D050;D6RCZ1	30.2249	29.7712	30.3775	29.1769	29.9297	29.6779	29.5041	29.8405	29.1827	29.7975	MTCH2		Mitochondrial carrier homolog 2	1
Q7TMF3;A0A0R4J275;F6RBR6	34.2585	34.2398	34.098	34.2425	33.9716	33.9343	33.9304	34.2433	34.5334	34.2726	NDUFA12		NADH dehydrogenase [ubiquinone] 1 alpha subcomplex subunit 12	1
Q7TMG8;O55126;A0A0G2JEV1	27.1768	27.8089	27.3858	27.0624	26.6148	27.2361	26.6934	27.067	26.9916	27.3071	NIPSNAP2	Gbas	Glioblastoma amplified sequence	1
Q7TNE1	31.4536	31.6816	31.4986	32.049	32.0554	31.5497	31.2573	31.6281	31.997	32.0389	SUGCT		Succinate--hydroxymethylglutarate CoA-transferase	1
Q7TNG8	34.7197	34.5324	34.5416	35.3677	35.2773	34.7937	34.6987	34.9791	35.125	35.3172	LDHD		Probable D-lactate dehydrogenase, mitochondrial	1
Q7TNL9	29.9056	30.8141	30.3404	30.7497	30.4303	31.0747	30.6828	30.3796	30.3531	30.5552	CHCHD10	Ndg2	Coiled-coil-helix-coiled-coil-helix domain-containing 10	1
Q7TNS2	30.891	31.4222	31.3599	30.5891	30.4658	29.9525	30.345	31.0577	31.3894	31.4998	MINOS1	Mic10	MICOS complex subunit Mic10	1
Q80SZ7	27.3329	26.7824	26.6072	27.2321	28.4537	27.9129	27.696	28.7325	27.4705	27.4947	GNG5	Gngt5	Guanine nucleotide-binding protein G(I)/G(S)/G(O) subunit gamma-5	1
Q80U63;A8Y5E5;A2A7Y8	28.3287	28.2179	28.1227	27.9589	26.6604	27.8473	27.7179	27.8205	26.6145	28.0321	MFN2	Kiaa0214 Marf	Mitofusin-2	1
Q80X85	31.7062	31.6882	31.5861	31.9016	31.8544	31.5698	31.6059	31.6428	31.8125	31.7925	MRPS7		28S ribosomal protein S7, mitochondrial	1	uS7m	28S small subunit
Q80XN0;D3Z2Y8	34.9017	34.7113	35.0538	34.2688	34.5039	34.7376	34.5774	34.5382	34.3788	34.5649	BDH1	Bdh	D-beta-hydroxybutyrate dehydrogenase, mitochondrial	1
Q80Y14;A0A1Y7VN70	32.5586	33.0712	32.9104	33.3919	33.2943	32.9496	32.9002	33.0797	33.2613	33.2156	GLRX5		Glutaredoxin-related protein 5, mitochondrial	1
Q80YD1;M0QWM4	29.5386	29.2814	29.2807	29.1349	29.1797	29.1401	29.3536	29.703	29.2045	29.5868	SUPV3L1	Suv3l1	ATP-dependent RNA helicase SUPV3L1, mitochondrial	1
Q80ZS3	31.7794	31.814	31.4151	32.0033	31.7281	31.7082	31.8946	31.8608	31.783	31.7104	MRPS26		28S ribosomal protein S26, mitochondrial	1	mS26	28S small subunit
Q811U4;D3Z5P8;D3Z4L5;F6XRI9	27.9248	28.466	27.9969	26.7621	28.2448	27.9701	27.7002	27.7817	27.3431	27.7482	MFN1		Mitofusin-1	1
Q8BFP9	28.5682	27.8794	28.4424	27.4792	28.2487	28.185	28.2046	28.6214	28.0528	27.9795	PDK1		[Pyruvate dehydrogenase (acetyl-transferring)] kinase isozyme 1, mitochondrial	1
Q8BFR5;A0A0U1RPC4;A0A0U1RNQ6	36.8913	36.9376	36.8354	36.8355	36.786	36.8023	36.8819	36.9194	36.7577	36.693	TUFM		Elongation factor Tu, mitochondrial	1
Q8BG51	29.7056	29.6725	30.0322	29.5849	29.3061	29.9778	29.8904	30.0471	29.6733	29.7965	RHOT1	Arht1	Mitochondrial Rho GTPase 1	1
Q8BGA8;A0A140LHR8;Q6P8J0;A0A140LI83	34.1105	33.8742	34.2364	33.9357	34.0863	34.0477	34.1621	34.117	34.0421	34.1352	ACSM5	Macs3	Acyl-coenzyme A synthetase ACSM5, mitochondrial	1
Q8BGC4	32.172	31.7675	32.2435	31.5753	31.9144	31.7925	31.8722	31.9607	31.6178	31.7199	ZADH2	Ptgr3	Prostaglandin reductase-3	1
Q8BGD8	30.9728	31.7189	31.7494	31.6132	31.6885	31.091	31.2811	31.2888	31.4795	31.403	COA6		Cytochrome c oxidase assembly factor 6 homolog	1
Q8BGH2	29.869	29.1601	29.7097	28.9366	29.7803	29.8371	29.558	29.7594	29.2226	29.4094	SAMM50		Sorting and assembly machinery component 50 homolog	1
Q8BGT5;D6RFQ8	34.3973	33.9932	33.9494	34.5907	34.606	33.8339	34.1719	34.2786	34.3262	34.425	GPT2	Aat2	Alanine aminotransferase 2	1
Q8BGY7;D3Z4B5	30.7158	30.4454	31.0103	30.6106	30.8806	30.7164	30.5984	30.7094	30.6696	30.7896	FAM210A		Protein FAM210A	1
Q8BH59;V9GXX9	31.2723	30.8817	31.1448	30.5918	30.6789	30.7515	31.0173	31.0099	30.8402	30.906	SLC25A12	Aralar1	Calcium-binding mitochondrial carrier protein Aralar1	1
Q8BH95	37.6837	37.6945	37.5805	37.7241	37.6819	37.6702	37.7327	37.7793	37.5654	37.439	ECHS1		Enoyl-CoA hydratase, mitochondrial	1
Q8BHC4;B0QZX9	28.9237	28.7259	29.1533	28.2601	28.4122	28.3221	28.1891	28.406	28.3034	28.5106	DCAKD		Dephospho-CoA kinase domain-containing protein	1
Q8BIJ6;E9PWN2;E9PWN3	30.4736	30.4045	30.4721	30.0621	30.5602	30.4168	30.4656	30.4782	30.5736	30.6892	IARS2		Isoleucine--tRNA ligase, mitochondrial	1
Q8BJ64	33.9593	33.6425	33.8716	33.6732	33.8426	33.8139	33.5779	33.858	33.5006	33.6989	CHDH		Choline dehydrogenase, mitochondrial	1
Q8BK30	32.0644	32.9016	32.7415	32.9463	32.9801	32.875	32.8395	32.6883	33.3734	33.129	NDUFV3		NADH dehydrogenase [ubiquinone] flavoprotein 3, mitochondrial	1
Q8BK72	29.4834	29.6006	29.6724	29.1247	29.8554	29.1844	29.4512	29.5355	29.2459	29.1664	MRPS27		28S ribosomal protein S27, mitochondrial	1	mS27	28S small subunit
Q8BKZ9;A2AWH7;A2AWH8	33.6586	33.7273	33.4396	33.9305	33.8233	33.8958	33.8424	33.7711	33.8931	33.6622	PDHX		Pyruvate dehydrogenase protein X component, mitochondrial	1
Q8BMF4	34.9067	35.029	34.9119	35.1358	35.002	35.1818	35.1949	34.9429	35.2046	35.0331	DLAT		Dihydrolipoyllysine-residue acetyltransferase component of pyruvate dehydrogenase complex, mitochondrial	1
Q8BMS1	37.9084	38.0465	38.0946	37.8535	37.9708	38.1899	38.0324	38.0854	38.0047	37.9828	HADHA		Trifunctional enzyme subunit alpha, mitochondrial	1
Q8BMS4	32.0243	32.0666	32.0016	31.5263	32.0538	32.0094	31.8295	31.9467	31.8091	31.7817	COQ3		Ubiquinone biosynthesis O-methyltransferase, mitochondrial	1
Q8BP40	30.8774	30.465	30.886	30.9909	31.2305	31.1194	30.8878	30.7249	30.9182	31.0411	ACP6	Acpl1 Lpap	Lysophosphatidic acid phosphatase type 6	1
Q8BP92	28.1762	28.3631	28.3453	28.0892	27.7645	28.0897	28.4371	28.2541	27.8613	26.692	RCN2		Reticulocalbin-2	1
Q8BQU3	27.7528	28.2811	28.3879	27.6565	28.6455	28.9047	29.0031	28.0774	29.4723	28.3866	SDHAF3	Acn9	Succinate dehydrogenase assembly factor 3, mitochondrial	1
Q8BT51	28.5322	27.3762	25.9374	26.212	27.3834	26.16	26.3438	28.0067	25.7051	26.0007	COA4	Chchd8	Cytochrome c oxidase assembly factor 4 homolog, mitochondrial	1
Q8BU88	31.7002	31.5747	31.6795	31.7248	31.8374	31.5777	31.5926	31.8242	31.5618	31.6768	MRPL22		39S ribosomal protein L22, mitochondrial	1	uL22m	39S large subunit
Q8BVI4;A0A0G2JGJ1;D3YWR7;D3Z1A1;D3Z099;A0A0G2JGY0	32.388	32.5181	32.4223	32.3149	32.4102	32.9391	33.018	32.639	32.607	32.4288	QDPR	Dhpr	Dihydropteridine reductase	1
Q8BW75;E9Q3X6;E9PVL9	34.196	33.8794	34.2786	32.6843	33.3484	33.8359	33.8102	33.913	33.1315	33.3864	MAOB		Amine oxidase [flavin-containing] B	1
Q8BWF0	34.6366	34.6111	34.7112	34.3257	34.5519	34.5431	34.5234	34.5299	34.5906	34.6437	ALDH5A1		Succinate-semialdehyde dehydrogenase, mitochondrial	1
Q8BWM0;A0A0A6YWP8	31.3459	31.613	31.4911	31.6312	31.7658	31.5238	31.4678	31.3478	31.6244	31.8384	PTGES2	Gbf1 Pges2	Prostaglandin E synthase 2	1
Q8BWT1	39.0557	39.2946	39.2924	39.2748	39.2957	39.3264	39.2759	39.2944	39.3147	39.2043	ACAA2		3-ketoacyl-CoA thiolase, mitochondrial	1
Q8BX10;A0A0G2JG95	30.3273	29.8875	29.9124	30.3946	30.4632	30.0742	29.8857	30.5317	30.5558	30.669	PGAM5		Serine/threonine-protein phosphatase PGAM5, mitochondrial	1
Q8BYL4;E9PX65;F7BWC1	30.0302	30.1392	29.6777	29.7788	29.8554	29.671	29.5458	29.5595	29.7255	29.8048	YARS2		Tyrosine--tRNA ligase, mitochondrial	1		Mitoribosome assembly
Q8BZ09;B6CI26	29.867	29.8082	30.0582	29.6264	29.9101	29.6613	29.6591	29.5444	29.5921	29.7264	SLC25A21	Odc	Mitochondrial 2-oxodicarboxylate carrier	1
Q8C163;E9PZS5;A0A1L1SS05;A0A1L1SUE2	27.5073	26.2769	27.6308	28.4442	27.2343	27.6395	27.3652	27.5778	27.3404	27.0423	EXOG	Endogl1	Nuclease EXOG, mitochondrial	1
Q8C196	40.8887	40.8946	40.977	40.4587	40.6667	40.8301	40.9687	40.7102	40.5976	40.634	CPS1		Carbamoyl-phosphate synthase [ammonia], mitochondrial	1
Q8C2E4	27.5703	27.3667	27.4637	27.8642	27.7306	27.7049	28.3228	27.7098	27.8351	27.799	PTCD1		Pentatricopeptide repeat-containing protein 1, mitochondrial	1		Mitoribosome assembly
Q8C2Q8;Q91VR2;A2AKV3;A2AKV2;A2AKV1;A2AKV0	36.3035	36.4797	36.4686	36.3337	36.2369	36.5016	36.3943	36.4072	36.2675	36.3891	ATP5C1		ATP synthase subunit gamma	1
Q8C3X2	29.3188	29.4277	29.5729	29.3944	29.0561	29.3117	29.5297	29.4378	29.6448	29.2903	CCDC90B		Coiled-coil domain-containing protein 90B, mitochondrial	1
Q8C5H8;Z4YK42;A0A087WQI8	33.0398	33.0905	32.9184	32.5105	32.8521	33.1418	32.9293	32.8503	32.6083	32.7414	NADK2	Mnadk Nadkd1	NAD kinase 2, mitochondrial	1
Q8C6I2	30.434	30.4852	30.4087	31.0862	30.8457	30.1547	30.4202	30.6778	30.6452	30.5105	SDHAF2	Pgl2 Sdh5	Succinate dehydrogenase assembly factor 2, mitochondrial	1
Q8CAK1;B2FDE8	30.412	29.5101	29.793	29.2263	29.5029	29.5763	29.3855	29.8176	29.5826	29.9661	IBA57		Putative transferase CAF17 homolog, mitochondrial	1
Q8CAQ8	36.0363	36.0832	35.9895	36.1169	36.3488	36.4087	36.2681	36.0355	36.1629	36.169	IMMT	Mic60	MICOS complex subunit Mic60	1
Q8CBY0	28.7587	29.194	26.6529	29.4626	26.2878	29.0385	29.1258	29.7304	29.364	29.042	GATC		Glutamyl-tRNA(Gln) amidotransferase subunit C, mitochondrial	1
Q8CC88	33.0199	32.9687	33.2096	32.919	33.6115	33.4664	32.934	32.9483	32.8894	33.1553	VWA8	Kiaa0564	von Willebrand factor A domain-containing protein 8	1
Q8CD10	28.4286	27.7482	27.376	26.2485	27.975	28.1455	26.7386	27.9983	28.0492	28.1234	MICU2	Efha1	Calcium uptake protein 2, mitochondrial	1
Q8CEE7;A0A0R4J1N8;D3YVJ8	28.6946	28.669	28.914	27.9153	28.6842	28.6354	28.7379	28.534	28.6338	28.7031	RDH13		Retinol dehydrogenase 13	1
Q8CFA2	33.6004	33.2033	33.6705	32.8993	33.4039	33.4006	33.2283	33.4681	33.1986	33.3731	AMT		Aminomethyltransferase, mitochondrial	1
Q8CFJ7;D3Z5G2;D3Z2H6	28.3218	28.3643	28.5097	27.7433	28.0839	28.2653	27.8295	27.5486	27.9346	27.0608	SLC25A45		Solute carrier family 25 member 45	1
Q8CG76	32.2248	32.0384	32.2389	31.7738	32.0694	31.8482	31.868	32.1402	32.0857	32.3411	AKR7A2	Afar Akr7a5	Aflatoxin B1 aldehyde reductase member 2	1
Q8CGK3	35.6613	35.8003	35.8906	35.6476	35.7708	35.9463	35.9596	35.8137	35.6626	35.5685	LONP1	Prss15	Lon protease homolog, mitochondrial	1
Q8CHT0	36.9522	36.9356	36.9402	36.6053	36.6367	36.7539	36.7585	36.8237	36.6802	36.7188	ALDH4A1		Delta-1-pyrroline-5-carboxylate dehydrogenase, mitochondrial	1
Q8JZN5;A0A0G2JDY4;A0A0G2JF25	31.9781	32.0283	31.9027	31.8913	31.7671	32.3237	32.1934	31.9598	31.7321	31.8041	ACAD9		Acyl-CoA dehydrogenase family member 9, mitochondrial	1
Q8JZN7;H3BKJ1;H3BKL2;H3BL14	28.6035	28.5863	28.829	28.4254	28.5435	28.8933	28.5596	28.7158	28.665	29.046	RHOT2	Arht2	Mitochondrial Rho GTPase 2	1
Q8JZQ2	32.4286	31.8282	31.8969	31.977	32.4625	33.2131	32.8522	31.8122	32.111	32.0129	AFG3L2		AFG3-like protein 2	1
Q8JZU2;F6VVY4	34.7493	34.8317	34.6106	34.6005	34.3853	34.1805	34.3083	34.7862	34.7371	34.739	SLC25A1		Tricarboxylate transport protein, mitochondrial	1
Q8K0C8;A0A0G2JFK4;S4R231	28.5168	28.4901	28.7207	28.6835	29.0364	28.9949	28.7486	28.593	28.6444	28.437	COX19		Cytochrome c oxidase assembly protein COX19	1
Q8K0D5	32.3131	32.1753	32.3062	32.1754	32.4217	32.0872	32.1304	32.0982	31.9542	32.1376	GFM1	Efg Efg1 Gfm	Elongation factor G, mitochondrial	1		Mitoribosome assembly
Q8K0L3;F6V4U2;D3YXB1;A0A140LHG2	26.3597	32.8193	33.0765	33.2584	32.9414	26.6273	27.4547	31.6432	31.236	31.6463	ACSM2		Acyl-coenzyme A synthetase ACSM2, mitochondrial	1
Q8K0Z7	33.4064	33.3696	33.1991	33.7992	33.5665	33.4138	33.6047	33.7369	33.7132	33.6379	TACO1	Ccdc44	Translational activator of cytochrome c oxidase 1	1
Q8K199;F8WHQ0;D6RJ47;D6RD08;D3YZZ0	30.664	30.7921	30.391	30.2997	30.4865	30.9442	30.9495	31.0756	30.6998	30.5369	CMC2		COX assembly mitochondrial protein 2 homolog	1
Q8K1J6;A0A0N4SUW4;A0A0N4SV41	28.6157	28.2825	28.6719	28.5137	28.8487	28.8899	28.9612	28.8534	28.5547	28.5847	TRNT1		CCA tRNA nucleotidyltransferase 1, mitochondrial	1
Q8K1N1;E9QAC9;E9PXB0;A0A1W2P7I1;F7B2N8;A0A1W2P6P7	29.7854	29.7544	29.7563	29.5594	29.6963	29.7092	29.6604	29.6276	29.8036	29.785	PNPLA8	Ipla22 Ipla2g	Calcium-independent phospholipase A2-gamma	1
Q8K1R3	32.2378	32.4173	32.3242	32.1774	32.0996	32.3144	32.2513	32.2202	32.1591	32.1648	PNPT1	Pnpase	Polyribonucleotide nucleotidyltransferase 1, mitochondrial	1
Q8K1Z0	33.8658	33.9712	34.078	33.7804	34.1102	34.1612	34.0631	34.1696	33.9311	33.7602	COQ9		Ubiquinone biosynthesis protein COQ9, mitochondrial	1
Q8K215	31.7857	31.9481	32.0872	31.8633	31.8801	32.2292	32.2431	31.8568	32.0881	31.9001	LYRM4	Isd11	LYR motif-containing protein 4	1
Q8K2B3;A0A1Y7VJ55	35.9269	36.0362	36.0987	35.4488	35.6457	35.6453	35.6802	35.7476	35.6658	35.8668	SDHA		Succinate dehydrogenase [ubiquinone] flavoprotein subunit, mitochondrial	1
Q8K2C6;A0A1Y7VJY8;A0A1Y7VM56;A0A1Y7VK33;A0A1Y7VNW0	32.0542	31.95	32.0494	32.2485	32.4928	32.1092	32.0951	32.2167	32.2065	32.357	SIRT5	Sir2l5	NAD-dependent protein deacylase sirtuin-5, mitochondrial	1
Q8K2Q5;B1AXC8;Q3TFT3;B1AXC7;B1AXC5	29.1009	29.3063	28.5419	28.617	28.6436	28.6558	29.0443	29.0245	28.4248	28.3405	CHCHD7		Coiled-coil-helix-coiled-coil-helix domain-containing protein 7	1
Q8K2Y7	31.2403	31.3967	31.1924	31.6077	31.5645	31.2922	31.3937	31.497	31.4792	31.37	MRPL47		39S ribosomal protein L47, mitochondrial	1	uL29m	39S large subunit
Q8K370	32.8889	32.7706	32.6885	32.6512	32.9094	32.6778	32.6456	32.7367	32.5733	32.5611	ACAD10		Acyl-CoA dehydrogenase family member 10	1
Q8K3J1	33.656	33.8747	33.9632	33.8069	33.5704	33.2623	33.3371	33.5978	33.9692	33.9713	NDUFS8		NADH dehydrogenase [ubiquinone] iron-sulfur protein 8, mitochondrial	1
Q8K411;A0A1Y7VMS3	32.5583	32.453	32.5743	32.3715	32.5671	32.5271	32.4042	32.4465	32.3166	32.3555	PITRM1	Kiaa1104 Ntup1	Presequence protease, mitochondrial	1
Q8K4F5;D3YYK0;A0A0J9YU40;A0A0J9YVC2;A0A0J9YV94	32.4518	32.4203	32.6095	31.9279	32.4474	32.4312	32.316	32.4887	31.958	32.3341	ABHD11	Wbscr21	Protein ABHD11	1
Q8K4Z3	30.4434	29.6945	30.2228	29.935	30.2	30.4686	30.4788	30.2462	30.2143	30.3331	NAXE	Aibp Apoa1bp	NAD(P)H-hydrate epimerase	1
Q8QZS1;E0CX19	34.1592	33.9656	34.1887	33.7833	34.0956	34.2312	34.1221	34.0517	34.1227	34.1249	HIBCH		3-hydroxyisobutyryl-CoA hydrolase, mitochondrial	1
Q8QZT1	38.2715	38.3163	38.1625	38.3594	38.2214	38.6123	38.5265	38.4244	38.3317	38.081	ACAT1		Acetyl-CoA acetyltransferase, mitochondrial	1
Q8R033	28.7657	28.0272	28.7137	28.5904	28.784	29.1348	28.9552	28.7822	28.8	28.5948	LYRM2		LYR motif-containing protein 2	1
Q8R035;A2A6T4;D6RHR8	32.0369	32.0945	31.9025	32.3515	32.4651	31.8512	32.0605	31.885	32.3565	32.121	MRPL58	Ict1	Peptidyl-tRNA hydrolase ICT1, mitochondrial	1	mL62	39S large subunit
Q8R086	34.7521	34.4651	34.7118	34.4358	35.0131	35.1032	34.5446	34.5101	34.3217	34.4232	SUOX		Sulfite oxidase, mitochondrial	1
Q8R0F8	33.0742	32.9502	33.2354	32.5893	32.5103	32.6952	32.8226	33.0845	32.8497	32.9219	FAHD1		Acylpyruvase FAHD1, mitochondrial	1
Q8R0Y6;A0A0N4SW56;A0A0N4SVT2	29.9784	29.217	29.5244	29.368	29.5727	29.5118	29.7579	29.7427	29.5347	29.3037	ALDH1L1	Fthfd	Cytosolic 10-formyltetrahydrofolate dehydrogenase	1
Q8R0Y8	28.0433	28.917	27.4541	28.3864	29.0507	28.8986	28.0438	28.2442	28.0818	27.2954	SLC25A42		Mitochondrial coenzyme A transporter SLC25A42	1
Q8R104;A0A1B0GRY5;D3YVQ5;D3YTK6	26.9947	27.169	27.3645	27.8113	27.5169	26.5697	28.015	25.7376	26.3644	27.4107	SIRT3	Sir2l3	NAD-dependent protein deacetylase sirtuin-3	1
Q8R164	35.2682	35.135	35.2892	34.6933	35.0338	35.0129	34.9064	35.0207	34.6484	34.7384	BPHL		Valacyclovir hydrolase	1
Q8R1I1	32.8362	32.932	33.0026	33.0132	32.6731	32.6264	32.7094	32.9252	32.7864	32.8957	UQCR10		Cytochrome b-c1 complex subunit 9	1
Q8R1S0;D3YW66;D6RG57;F6ZE40	30.6013	30.1082	30.2605	29.5258	30.2966	30.3933	30.02	30.1033	29.8454	30.437	COQ6		Ubiquinone biosynthesis monooxygenase COQ6, mitochondrial	1
Q8R2K3;Q9CYR0;D3Z3Y3	33.7123	33.5503	33.6394	33.7188	33.7247	33.9128	34.0812	33.9307	33.9734	33.7159	SSBP1		Single-stranded DNA binding protein 1	1
Q8R2L5;Q8BTZ9	29.9017	30.5162	29.631	30.9834	30.4049	30.9815	31.1163	30.5277	31.0162	30.6048	MRPS18C		28S ribosomal protein S18c, mitochondrial	1	bS18m	28S small subunit
Q8R2Q4;E9Q7N5;Q8C1C2;E0CY79;E0CXH2	31.2458	31.1463	31.1387	31.331	31.2567	30.9318	30.9965	31.0904	31.3567	31.1065	GFM2	Efg2	Ribosome-releasing factor 2, mitochondrial	1		Mitoribosome assembly
Q8R2Y8	31.1012	31.1789	31.0201	31.1743	31.0784	30.888	31.0495	31.2772	31.2574	31.2662	PTRH2	Pth2	Peptidyl-tRNA hydrolase 2, mitochondrial	1
Q8R3F5;A0A2R8W722;A0A2R8VHT7	29.8174	29.3913	29.3207	29.3193	29.2011	29.3176	29.5255	29.5516	29.4333	29.4691	MCAT	Mt	Malonyl-CoA-acyl carrier protein transacylase, mitochondrial	1
Q8R3Q6;F8WJI3;E9Q4B5	33.3317	33.0825	32.7585	33.4512	33.002	33.5146	33.3672	33.5334	33.1736	33.082	CCDC58		Coiled-coil domain-containing protein 58	1
Q8R4H7	29.2302	28.7021	29.3177	28.6663	28.8651	28.8816	28.9469	28.9202	29.0891	28.8632	NAGS		N-acetylglutamate synthase, mitochondrial	1
Q8R4N0	33.9114	33.7107	33.8445	34.0657	33.9585	33.9981	34.1	34.2336	34.0852	34.128	CLYBL	Clb	Citramalyl-CoA lyase, mitochondrial	1
Q8R5L1;O35658	31.0791	31.5102	31.4034	31.485	31.5362	31.0679	31.5234	30.7341	31.2319	31.0461	C1QBP		Complement component 1 Q subcomponent-binding protein, mitochondrial	1
Q8VCF0;S4R1W6	31.4219	31.5469	31.5383	31.7024	31.7361	31.7614	31.7573	31.6775	32.033	32.0711	MAVS	Ips1 Visa	Mitochondrial antiviral-signaling protein	1
Q8VCG1;Q9CQ43	29.3022	29.3959	29.5119	30.1846	29.9242	29.3145	29.3784	29.6966	30.602	30.1614	DUT	Dutp	Deoxyuridine triphosphatase	1
Q8VCH0	36.8833	36.715	36.5931	37.7112	37.6135	36.7607	36.6565	36.9909	38.1403	37.6941	ACAA1B	Acaa1	3-ketoacyl-CoA thiolase B, peroxisomal	1
Q8VCW8	35.9496	36.0659	36.0278	36.1079	36.1207	36.2284	36.019	36.2448	36.1487	36.256	ACSF2		Acyl-CoA synthetase family member 2, mitochondrial	1
Q8VCX5;E9Q9E0;F6Z1Z9	29.7211	29.4596	29.2883	29.1559	29.0292	29.9371	29.8675	29.7288	29.2723	29.2182	MICU1	Cbara1	Calcium uptake protein 1, mitochondrial	1
Q8VCZ9;F7CED2;D3Z5H4;D3YV12;D6RET3;F6ZBU4;REV__D3YXH6	31.5482	31.2993	31.576	30.8809	30.8203	30.9408	30.8001	30.9495	30.7653	31.2289	PRODH2	Hypdh	Hydroxyproline dehydrogenase	1
Q8VDC0;A0A1L1SSW1;A0A1L1SUS6;A0A1L1SQK2	28.2783	28.0879	28.1676	27.7107	28.0934	27.9741	28.2067	27.922	27.6597	27.5489	LARS2		Probable leucine--tRNA ligase, mitochondrial	1
Q8VDK1;D3YY53;D3Z3I3;D3Z2Y2	29.7567	29.316	29.439	28.611	28.8747	29.4164	29.4342	29.2976	28.9724	29.3126	NIT1		Deaminated glutathione amidase	1
Q8VDT9	30.9634	30.9405	30.9208	31.3572	31.2642	31.2048	31.4286	31.3192	31.3761	31.5794	MRPL50		39S ribosomal protein L50, mitochondrial	1	mL50	39S large subunit
Q8VE22;Q3TI14;A7M7Q8;F7ARZ1;Q5SXC9	32.3219	32.2156	32.1913	32.6594	32.5225	32.3573	32.3973	32.427	32.6284	32.4364	MRPS23		28S ribosomal protein S23, mitochondrial	1	mS23	28S small subunit
Q8VE38;E9Q690;E9Q8U8;E9PZL5;F6XLU3;E9Q2B7;F6SAD4;E9Q4W0;A0A2I3BPV1	27.9581	28.7942	28.6254	28.1929	28.5818	28.6653	28.1853	27.859	28.6006	28.6383	OXNAD1		Oxidoreductase NAD-binding domain-containing protein 1	1
Q8VEA4	29.2092	29.2793	29.7522	29.6419	29.906	29.5554	29.7066	29.7162	29.3342	29.5106	CHCHD4	Mia40	Mitochondrial intermembrane space import and assembly protein 40	1
Q8VEM8	30.7232	29.8368	31.0607	29.0488	30.7039	30.354	30.7872	30.1195	30.3469	30.7599	SLC25A3		Phosphate carrier protein, mitochondrial	1
Q91V16	31.9369	32.4421	32.0975	32.1683	32.0043	32.3101	32.4583	32.1705	32.0371	31.8323	ETFRF1	Lyrm5	Electron transfer flavoprotein regulatory factor 1	1
Q91VA0;D3Z106;D3YV36	36.5642	36.2906	36.4347	35.884	35.958	36.4504	36.6088	36.559	36.0246	36.1978	ACSM1	Bucs1 Lae Macs1	Acyl-coenzyme A synthetase ACSM1, mitochondrial	1
Q91VA6;F6SQH7	30.7047	30.4567	30.614	30.3863	30.6518	30.6818	30.4946	30.5359	30.3833	30.702	POLDIP2		Polymerase delta-interacting protein 2	1
Q91VA7;V9GXV0	32.1107	32.0147	32.0914	31.3987	31.8676	32.209	32.027	32.0451	31.401	31.7715	IDH3B		Isocitrate dehydrogenase [NAD] subunit, mitochondrial	1
Q91VD9;A0A087WQR0;A0A087WP77;A0A087WQ77;A0A087WSU3;A0A087WR47	35.0605	34.9903	35.0937	34.9292	34.8442	34.8646	34.7536	34.7615	34.904	35.1047	NDUFS1		NADH-ubiquinone oxidoreductase 75 kDa subunit, mitochondrial	1
Q91VM9	33.8967	33.735	33.9988	33.6605	33.8375	33.9774	33.9094	33.9475	33.757	33.8035	PPA2		Inorganic pyrophosphatase 2, mitochondrial	1
Q91VN4	29.4546	30.0421	29.5743	30.2829	30.2113	29.1428	29.4473	29.8218	29.9837	29.7438	CHCHD6	Mic25	MICOS complex subunit Mic25	1
Q91VS7;D3YU60;E9QJW0;A0A0N4SV17;D3YVR3;A0A0N4SVZ0	35.4694	35.2271	35.3775	35.4394	35.6776	34.9261	34.9491	35.2374	35.3756	35.814	MGST1		Microsomal glutathione S-transferase 1	1
Q91VT4;D3Z6C4	32.5616	32.6102	32.5468	32.5215	32.3726	32.3086	32.2314	32.2502	32.5856	32.7571	CBR4		Carbonyl reductase family member 4	1
Q91W43	32.2046	32.007	32.1069	31.1814	31.4742	31.8888	31.7733	31.5914	31.7053	31.6733	GLDC		Glycine dehydrogenase (decarboxylating), mitochondrial	1
Q91WD5;D3YXT0;A0A0A6YW30;A0A0A6YXD3	32.7572	32.6097	33.0002	32.519	32.774	32.9808	32.8264	32.6023	32.8589	33.1756	NDUFS2		NADH dehydrogenase [ubiquinone] iron-sulfur protein 2, mitochondrial	1
Q91WK1	30.9961	30.697	30.7744	30.5701	30.9408	31.2262	31.2586	30.8633	30.8445	31.1764	SPRYD4		SPRY domain-containing protein 4	1
Q91WK5	32.246	32.0584	32.0597	32.3088	32.1266	32.7427	32.9231	32.6722	32.3703	32.1687	GCSH		Glycine cleavage system H protein, mitochondrial	1
Q91WM2	29.427	29.0717	29.63	28.7736	29.3182	29.4179	29.252	29.1336	29.0441	28.668	HDHD5	Cecr5	Haloacid dehalogenase-like hydrolase domain-containing 5	1
Q91WN4;Q3V0K6	33.031	32.9549	33.0528	32.9332	33.1865	32.8795	32.721	33.0244	32.9357	33.287	KMO		Kynurenine 3-monooxygenase	1
Q91WS0	34.7227	35.2429	34.9808	34.7794	34.6036	34.1234	34.609	34.929	34.9818	34.6784	CISD1	D10Ertd214e Zcd1	CDGSH iron-sulfur domain-containing protein 1	1
Q91X52;A2AC16	26.8677	26.8922	26.6395	27.3059	26.6798	26.6941	26.3696	27.1811	26.9044	26.3215	DCXR		L-xylulose reductase	1
Q91XE0	33.3016	33.1904	33.8156	33.0411	33.5101	33.0363	32.9646	33.0208	32.9725	33.5717	GLYAT		Glycine N-acyltransferase	1
Q91XF0;A2A6E7	30.4739	30.1599	30.4347	30.2203	30.1539	30.4201	30.6243	30.6288	30.1835	30.3723	PNPO		Pyridoxine-5'-phosphate oxidase	1
Q91XH5;Q64105;G3UXX3;G3UZ79	30.3106	30.3907	30.2078	30.3556	30.1462	30.3984	30.2156	30.4451	30.0833	29.9163	SPR		Sepiapterin reductase	1
Q91YJ5;Q5M6W7;F6RR02;Q5M6W8;Q5M6W9	31.1089	31.2545	31.176	31.5309	31.4451	31.3685	31.4509	31.3154	31.6439	31.4796	MTIF2		Translation initiation factor IF-2, mitochondrial	1		Mitoribosome assembly
Q91YP0	31.5882	31.4309	31.3302	30.9208	31.0601	31.2988	30.9794	31.1871	31.0419	31.4413	L2HGDH		L-2-hydroxyglutarate dehydrogenase, mitochondrial	1
Q91Z53;B1AXQ0	31.683	31.6042	31.8956	31.8706	32.1945	31.7775	31.6223	31.6734	31.8261	31.9526	GRHPR	Glxr	Glyoxylate reductase/hydroxypyruvate reductase	1
Q91ZA3;H3BL62;H3BK61;D3YZC0;D3YWM4;H3BJR0;H3BKW6	35.9864	35.9252	35.8006	36.022	35.9629	36.0481	36.0476	36.0677	36.027	35.9651	PCCA		Propionyl-CoA carboxylase alpha chain, mitochondrial	1
Q920A7	30.6304	30.0411	30.3221	30.024	31.2366	31.2426	31.0308	30.0814	30.2239	30.2298	AFG3L1		AFG3-like protein 1	1
Q921G7;Q6PF96	36.3708	36.4271	36.328	36.3974	36.2426	36.379	36.1949	36.2284	36.3188	36.4581	ETFDH		Electron transfer flavoprotein-ubiquinone oxidoreductase, mitochondrial	1
Q921H8;H3BKL5;H3BJZ9;H3BKA1;H3BJC1	34.0827	34.2148	34.3168	35.05	35.0321	34.3223	34.1295	34.2074	34.7286	34.4643	ACAA1A	Acaa1	3-ketoacyl-CoA thiolase A, peroxisomal	1
Q921H9	32.0047	31.5932	31.6328	32.1242	32.3279	31.8566	31.8248	31.9093	31.9007	32.0037	COA7	Selrc1	Cytochrome c oxidase assembly factor 7	1
Q921S7	28.6427	28.2569	28.9447	27.8415	28.9174	28.1842	28.5682	27.9486	28.6223	28.7762	MRPL37		39S ribosomal protein L37, mitochondrial	1	mL37	39S large subunit
Q922B1	32.2829	32.5169	32.2608	32.5374	32.3375	32.5695	32.6878	32.6492	32.7405	32.7878	MACROD1	Lrp16	O-acetyl-ADP-ribose deacetylase MACROD1	1
Q922D8;A0A1W2P733;A0A1W2P7L5	34.6245	34.3688	34.4143	32.8329	33.2288	34.5079	34.5536	34.3545	33.8844	33.582	MTHFD1		C-1-tetrahydrofolate synthase, cytoplasmic	1
Q922Q1;E0CZH6	35.5585	35.3132	35.4287	35.0872	34.6786	34.2994	34.4384	35.4378	35.1175	35.3585	2019-03-02	Mg87 Mosc2	Mitochondrial amidoxime reducing component 2	1
Q923X4;B7ZC40	28.606	28.3434	28.1454	29.0569	28.4325	28.57	28.813	28.1949	28.547	28.3173	GLRX2	Grx2	Glutaredoxin-2, mitochondrial	1
Q924T2	28.492	28.9923	29.23	29.2809	29.4632	28.9368	28.5983	28.8605	28.968	29.2066	MRPS2		28S ribosomal protein S2, mitochondrial	1	uS2m	28S small subunit
Q925I1;H3BK90;H3BKI6;V9GWS5;V9GWS6	33.3102	32.6515	32.6229	32.8682	33.5951	33.8789	33.8674	32.8525	32.6693	32.5731	ATAD3	Atad3a Kiaa1273	ATPase family AAA domain-containing protein 3	1
Q925N0;Q8BRQ9;D3YXH5	29.5708	29.0061	29.8118	29.0573	29.5728	29.2611	29.0396	29.5447	29.5614	30.076	SFXN5		Sideroflexin-5	1
Q925N2	29.7325	29.9654	29.6787	28.8237	28.9015	29.4396	29.5798	29.3391	29.1844	29.3403	SFXN2		Sideroflexin-2	1
Q99J39	31.2802	31.0727	31.2635	30.4635	30.6667	31.1323	31.1768	31.2578	31.0044	30.9648	MLYCD		Malonyl-CoA decarboxylase, mitochondrial	1
Q99J47;Z4YKT6	29.8903	29.8357	29.7796	30.4018	30.2035	29.5189	29.689	29.8231	30.4137	30.2256	DHRS7B	Sdr32c1	Dehydrogenase/reductase SDR family member 7B	1
Q99J99;A0A2R8VHT1;A0A2R8VHE5	33.872	33.9966	34.1115	33.9548	34.1895	33.8208	33.9305	33.9551	34.1153	34.2566	MPST		3-mercaptopyruvate sulfurtransferase	1
Q99JB2;A2AG39;F6WI02;A2AG41	33.4398	33.6544	33.7475	33.688	33.6645	33.6888	33.7092	33.4529	33.4462	33.5228	STOML2	Slp2	Stomatin-like protein 2, mitochondrial	1
Q99JR1	33.0406	33.0962	33.0286	32.9609	33.1544	33.0888	32.9821	33.0241	32.8442	32.9152	SFXN1	F	Sideroflexin-1	1
Q99JR6;Q3V3C7;Q3V3F1;A0A087WSM7	29.1219	29.3325	29.6968	29.6162	29.5492	29.6717	29.3278	29.1689	28.8685	28.9832	NMNAT3		Nicotinamide/nicotinic acid mononucleotide adenylyltransferase 3	1
Q99JT1;Q8BW84;Q3TLZ6	29.0135	29.0191	28.8245	29.5169	29.1637	28.933	28.7166	29.0966	28.9828	29.0081	GATB	Pet112 Pet112l	Glutamyl-tRNA(Gln) amidotransferase subunit B, mitochondrial	1
Q99JY0;D3YXU1	37.274	37.4796	37.3225	37.2143	37.2129	37.6864	37.3924	37.3134	37.3754	37.1824	HADHB		Trifunctional enzyme subunit beta, mitochondrial	1
Q99K67;F6VMP2	34.8441	34.7129	35.0946	34.3136	34.812	34.5168	34.6524	34.5657	34.5427	34.7614	AASS	Lorsdh	Alpha-aminoadipic semialdehyde synthase, mitochondrial	1
Q99KI0;A0A2R8W744;A0A2R8VHM8	37.0131	37.0079	37.0353	36.9632	36.9923	37.1167	37.096	36.9971	36.9774	36.8555	ACO2		Aconitate hydratase, mitochondrial	1
Q99KK9;G5E823	29.63	29.1426	29.0079	28.3059	29.2937	27.3544	28.4787	29.7238	29.0856	28.7323	HARS2	Harsl	Probable histidine--tRNA ligase, mitochondrial	1
Q99KR3	32.6096	32.0148	32.4862	32.3302	32.4799	32.2443	32.4633	32.232	32.6537	32.8907	LACTB2		Endoribonuclease LACTB2	1
Q99KR7;Q9QZH3	34.8755	35.1514	35.0109	35.3182	35.0663	35.3222	35.3221	34.8627	35.0197	34.9863	PPIF		Peptidyl-prolyl cis-trans isomerase F, mitochondrial	1
Q99KS2	26.5628	27.9698	26.2801	27.864	27.4595	27.5162	27.7232	27.4907	27.7616	27.4362	NGRN	Fi58g	Neugrin	1		Mitoribosome assembly
Q99L04	32.9039	32.6898	32.841	32.1104	31.9044	31.7057	32.0495	32.4975	32.025	32.3619	DHRS1	D14ertd484e	Dehydrogenase/reductase SDR family member 1	1
Q99L13	36.2518	36.3123	36.0956	36.2742	36.0629	36.2714	36.4929	36.4867	36.2247	36.0447	HIBADH		3-hydroxyisobutyrate dehydrogenase, mitochondrial	1
Q99LB2;A0A2I3BRG8;Q9D2U3;A0A2I3BPY3;A0A2I3BQ25;A0A2I3BRQ8	34.7369	34.8364	34.742	34.9472	34.725	34.6459	34.5382	34.7071	35.0328	34.7065	DHRS4	D14Ucla2	Dehydrogenase/reductase SDR family member 4	1
Q99LB7;A2AH52;A2AH53;A2AH55	36.4355	36.3529	36.5287	35.7097	36.2433	36.1509	35.943	36.0454	35.6879	35.9186	SARDH		Sarcosine dehydrogenase, mitochondrial	1
Q99LC3;A0A087WR38	33.2765	33.3228	33.3825	33.0292	33.2074	33.1843	33.1084	33.0396	33.364	33.4738	NDUFA10		NADH dehydrogenase [ubiquinone] 1 alpha subcomplex subunit 10, mitochondrial	1
Q99LC5	38.317	38.4599	38.3155	38.4337	38.3233	38.7529	38.6386	38.6823	38.4005	38.1815	ETFA		Electron transfer flavoprotein subunit alpha, mitochondrial	1
Q99LE6	29.9533	29.3002	29.3983	29.7679	29.2128	28.681	29.4645	29.7453	29.077	29.1471	ABCF2		ATP-binding cassette sub-family F member 2	1
Q99LP6	35.6012	35.6663	35.5379	35.6999	35.716	35.5642	35.6552	35.9048	35.807	35.4646	GRPEL1		GrpE protein homolog 1, mitochondrial	1
Q99LX0;A2A813;A2A815;A2A817;A2A816	32.1423	32.289	32.1372	32.5505	32.2938	32.5793	32.7513	32.6472	32.3983	32.246	PARK7		Protein/nucleic acid deglycase DJ-1	1
Q99LY9;B1ARW4	34.4106	34.5256	34.4623	34.772	34.5355	34.6886	34.5138	34.6459	35.0252	34.6103	NDUFS5		NADH dehydrogenase [ubiquinone] iron-sulfur protein 5	1
Q99M04;A0A0M3HEP3;A0A0G2JFF7	30.6928	30.9272	31.0029	31.3615	31.2274	30.9746	31.1505	31.1588	31.0065	30.8206	LIAS	Lip1	Lipoyl synthase, mitochondrial	1
Q99M87	32.7111	32.8023	32.8832	33.1823	33.2522	33.0111	33.1256	32.8972	32.9618	32.9028	DNAJA3	Tid1	DnaJ homolog subfamily A member 3, mitochondrial	1
Q99MB2;D3YZ89;F8WI92;D3Z5W5	32.1051	32.394	32.2761	32.2182	32.5405	32.3943	32.6192	32.0727	32.765	32.4556	MTFR1	Chppr Kiaa0009	Mitochondrial fission regulator 1	1
Q99MN9;E9Q1J7;D3YZC1;A0A087WQV1	33.7979	33.9511	33.941	33.9775	33.8604	33.9179	33.9253	33.8758	34.0319	34.1897	PCCB		Propionyl-CoA carboxylase beta chain, mitochondrial	1
Q99MR8;A0A0G2JF64;A0A0G2JFQ5	35.5718	35.4911	35.5046	35.3856	35.4316	35.5222	35.5281	35.6031	35.3558	35.3008	MCCC1	Mcca	Methylcrotonoyl-CoA carboxylase subunit alpha, mitochondrial	1
Q99N15;A2AFQ2;O08756	35.6605	35.6829	35.6873	36.2152	36.3455	35.4568	35.603	35.7047	36.1804	36.0834	HSD17B10	Hadh2 Hsd17b10/Schad	17beta-hydroxysteroid dehydrogenase type 10/short chain L-3-hydroxyacyl-CoA dehydrogenase	1
Q99N84;G3UX79;G3UYQ9;G3UYX8	31.4172	31.5101	31.6497	31.9912	31.8797	31.7432	31.8862	31.7186	32.041	31.7376	MRPS18B		28S ribosomal protein S18b, mitochondrial	1	mS40	28S small subunit
Q99N87;B2FDG7	30.8629	31.1569	31.1164	30.9853	31.198	30.7845	30.8099	30.7009	30.8741	31.0632	MRPS5		28S ribosomal protein S5, mitochondrial	1	uS5m	28S small subunit
Q99N91	30.1291	30.3246	30.1836	30.3918	30.4781	30.3396	30.4068	30.1411	30.4429	30.5374	MRPL34		39S ribosomal protein L34, mitochondrial	1	bL34m	39S large subunit
Q99N92	31.8014	31.8589	31.818	32.0096	31.9349	31.7656	31.9831	32.0265	31.9255	31.9656	MRPL27		39S ribosomal protein L27, mitochondrial	1	bL27m	39S large subunit
Q99N93	29.7476	29.7646	29.7404	29.9653	30.0484	30.0485	29.7688	29.6156	29.7067	29.8419	MRPL16		39S ribosomal protein L16, mitochondrial	1	uL16m	39S large subunit
Q99N94;Q3UK02	31.9806	32.1659	31.8706	32.494	32.2143	32.1761	32.2845	32.2307	32.4676	32.2111	MRPL9		39S ribosomal protein L9, mitochondrial	1	bL9m	39S large subunit
Q99N95;D3Z456;F6W7C7;A0A1L1SU47	31.878	31.4619	31.946	31.6345	32.1894	31.6296	31.6638	31.5454	31.7869	31.8585	MRPL3		39S ribosomal protein L3, mitochondrial	1	uL3m	39S large subunit
Q99N96;Q9D3F3	32.194	32.2326	32.2316	32.772	32.6524	32.4894	32.4695	32.4848	32.5845	32.4209	MRPL1		39S ribosomal protein L1, mitochondrial	1	uL1m	39S large subunit
Q9CPP6;D3YTQ8	34.3223	34.6811	34.7762	35.0527	34.7206	34.7322	34.565	34.5319	34.9055	34.4949	NDUFA5		NADH dehydrogenase [ubiquinone] 1 alpha subcomplex subunit 5	1
Q9CPQ1;A0A0G2JDA6	36.6507	37.0704	36.9311	36.8009	36.8247	36.5256	36.5732	36.701	36.685	36.4461	COX6C		Cytochrome c oxidase subunit 6C	1
Q9CPQ3;A0A2R8VHM4;A0A2R8VHJ4	29.7869	29.4779	29.603	29.7369	29.2742	29.4948	29.4976	29.4654	29.7895	29.2211	TOMM22	Tom22	Mitochondrial import receptor subunit TOM22 homolog	1
Q9CPQ8;J3QNM7	34.1462	33.8537	33.822	33.7935	33.4649	34.0824	34.0761	33.9754	33.9615	34.3739	ATP5L		ATP synthase subunit g, mitochondrial	1
Q9CPR5;A0A0A6YVP4;F8WHN1	31.5911	31.374	31.4074	31.3388	31.4892	31.2544	31.3883	31.4019	31.5909	31.5032	MRPL15		39S ribosomal protein L15, mitochondrial	1	uL15m	39S large subunit
Q9CPV3;A0A1W2P6M3;A0A1W2P7E4	29.9205	29.4585	29.0712	30.0817	29.5765	29.8911	30.0968	30.2014	30.1456	29.9098	MRPL42	D10Ertd322e Mrps32	39S ribosomal protein L42, mitochondrial	1	mL42	39S large subunit
Q9CPV4;E9Q197;F6ZTG3;E9Q055;E9Q2R6;F7BB55	32.4327	32.5348	32.5409	32.3939	32.3248	32.7506	32.758	32.67	32.4428	32.5103	GLOD4		Glyoxalase domain-containing protein 4	1
Q9CPW2;A0A1L1SV24	29.4614	29.7016	29.3786	29.8972	29.4453	29.7758	29.7584	29.7731	29.8205	29.5566	FDX2	Fdx1l	Ferredoxin-2, mitochondrial	1
Q9CPW3	29.0185	28.3257	29.1801	28.7577	29.6446	29.4921	29.1746	28.6307	29.434	29.0477	MRPL54		39S ribosomal protein L54, mitochondrial	1	mL54	39S large subunit
Q9CPX7	31.274	31.3925	31.5592	31.513	31.7303	31.2269	31.517	31.5177	31.3123	31.3017	MRPS16	Rpms16	28S ribosomal protein S16, mitochondrial	1	bS16m	28S small subunit
Q9CPX8	30.0952	27.4525	30.2768	30.4636	29.6621	26.2526	30.2649	27.2212	30.2637	27.9989	UQCR11	Uqcr	Cytochrome b-c1 complex subunit 10	1
Q9CPY1	30.8233	30.614	30.5336	30.7631	30.7548	30.5897	30.5525	30.8535	30.4817	30.318	MRPL51	Mrp64	39S ribosomal protein L51, mitochondrial	1	mL51	39S large subunit
Q9CPY7;A0A0G2JEM7	34.2315	34.4117	34.3241	34.2286	34.0749	34.3142	34.354	34.384	34.1246	33.9781	LAP3	Lapep	Cytosol aminopeptidase	1
Q9CPZ8;A0A1L1SUP3	29.8644	30.0118	30.3285	30.6166	30.4922	30.0713	30.2839	29.7308	30.562	30.151	CMC1		COX assembly mitochondrial protein homolog	1
Q9CQ06;A0A0A6YXP0	31.6998	31.6606	31.6509	31.8569	31.8074	32.0797	32.0499	31.8059	31.9332	31.9738	MRPL24		39S ribosomal protein L24, mitochondrial	1	uL24m	39S large subunit
Q9CQ40	31.2403	30.8206	30.5354	31.0734	30.6851	31.1379	31.2976	31.1424	31.1283	30.9975	MRPL49		39S ribosomal protein L49, mitochondrial	1	mL49	39S large subunit
Q9CQ54;A0A0U1RPJ5	32.8944	32.6161	32.6695	32.5473	32.6351	32.9061	32.7632	32.7017	32.6556	32.7512	NDUFC2		NADH dehydrogenase [ubiquinone] 1 subunit C2	1
Q9CQ62	36.3997	36.6297	36.4088	36.2153	36.068	36.1216	36.1512	36.4787	36.2615	36.3748	DECR1		2,4-dienoyl-CoA reductase, mitochondrial	1
Q9CQ69;I7HPX6	34.5146	34.492	34.3982	34.1203	34.1197	34.2642	34.2151	34.1334	34.183	34.438	UQCRQ		Cytochrome b-c1 complex subunit 8	1
Q9CQ75	34.6982	34.9837	34.6469	35.2169	34.9276	35.1416	34.9592	35.0639	35.0543	35.17	NDUFA2		NADH dehydrogenase [ubiquinone] 1 alpha subcomplex subunit 2	1
Q9CQ91;D3Z670	30.3484	30.4361	30.4627	30.6133	30.4	30.3948	30.1889	30.3642	30.3288	30.0353	NDUFA3		NADH dehydrogenase [ubiquinone] 1 alpha subcomplex subunit 3	1
Q9CQ92;G3X9U9;D3YZ32	28.1168	28.2691	28.2619	28.3115	28.4024	27.7459	27.5627	28.2281	27.695	28.1392	FIS1	Ttc11	Mitochondrial fission 1 protein	1
Q9CQA3	36.5138	36.7174	36.6073	36.4108	36.2249	36.3767	36.5201	36.5183	36.6325	36.5294	SDHB		Succinate dehydrogenase [ubiquinone] iron-sulfur subunit, mitochondrial	1
Q9CQA6;Q05BF0;A0A286YDP8	30.4066	30.9748	30.7522	31.0823	31.2773	31.0755	31.0637	30.7541	31.2148	31.0813	CHCHD1	Mrps37	Coiled-coil-helix-coiled-coil-helix domain-containing protein 1	1	mS37	28S small subunit
Q9CQB4;Q9D855	36.4674	36.4964	36.3231	36.5498	36.3403	36.5042	36.4921	36.4836	36.5	36.2821	UQCRB		Cytochrome b-c1 complex subunit 7	1
Q9CQB5;D3Z3X4	26.5441	27.9998	28.4237	28.1768	27.507	27.9495	28.0407	27.6481	28.0947	27.8853	CISD2	Cdgsh2 Noxp70 Zcd2	CDGSH iron-sulfur domain-containing protein 2	1
Q9CQC7	33.7093	33.7623	33.4641	33.5302	33.3338	33.4884	33.077	33.6186	33.5958	33.615	NDUFB4		NADH dehydrogenase [ubiquinone] 1 beta subcomplex subunit 4	1
Q9CQE1;B1AWZ5;G3X8S9;B1AWZ3	31.1909	30.9271	31.2714	30.5729	31.3263	31.1778	30.7366	30.8296	30.488	30.8966	NIPSNAP3B	Nipsnap3a	Protein NipSnap homolog 3B	1
Q9CQE3;D3Z198;D3YWF8;D3YX95	30.6192	30.1185	30.391	30.9829	30.651	31.0817	30.9766	30.853	30.9545	30.7391	MRPS17	Rpms17	28S ribosomal protein S17, mitochondrial	1	uS17m	28S small subunit
Q9CQF0	32.8096	32.6937	32.3554	32.8464	32.7539	32.3123	32.6521	32.7066	32.7595	32.5281	MRPL11		39S ribosomal protein L11, mitochondrial	1	uL11m	39S large subunit
Q9CQF8	31.3291	31.1835	31.1804	31.361	31.3623	31.4341	31.4836	31.5663	31.6365	31.6256	MRPL57	Mrp63	Ribosomal protein 63, mitochondrial	1	mL63	39S large subunit
Q9CQH3;D3Z568;D3YX99;D3Z6W9;F6Y6V5;F8WI84;F6VXF9	31.7436	31.8023	31.7209	31.3685	31.4423	31.7397	31.5644	31.572	31.5011	31.9862	NDUFB5		NADH dehydrogenase [ubiquinone] 1 beta subcomplex subunit 5, mitochondrial	1
Q9CQJ1	27.943	28.9538	28.9032	29.5649	28.2099	28.219	28.1725	27.5383	28.9331	28.9047	HIGD2A		HIG1 domain family member 2A	1
Q9CQJ8	32.6191	32.8777	33.082	32.7734	32.6821	32.723	32.6479	32.6523	33.0695	33.0507	NDUFB9		NADH dehydrogenase [ubiquinone] 1 beta subcomplex subunit 9	1
Q9CQL5	30.7585	30.7774	30.8153	31.1045	31.0676	30.659	30.9001	30.9735	30.8938	30.5929	MRPL18		39S ribosomal protein L18, mitochondrial	1	uL18m	39S large subunit
Q9CQL6	29.5769	29.5815	29.1901	29.9476	29.593	29.3051	29.5006	29.4941	29.8074	29.8629	MRPL35		39S ribosomal protein L35, mitochondrial	1	bL35m	39S large subunit
Q9CQN1	34.1844	34.1334	34.3058	33.8468	34.1495	34.2514	34.2731	33.9776	33.9988	34.1328	TRAP1	Hsp75	Heat shock protein 75 kDa, mitochondrial	1
Q9CQN3	29.8416	30.7554	29.6838	30.1838	28.5111	29.4153	29.8112	29.8303	30.4372	30.5505	TOMM6	Obtp Tom6	Mitochondrial import receptor subunit TOM6 homolog	1
Q9CQN7;A0A0A6YXF9	31.6803	31.5488	31.4746	32.1197	31.6249	31.8966	32.0443	32.0181	31.7203	31.6026	MRPL41		39S ribosomal protein L41, mitochondrial	1	mL41	39S large subunit
Q9CQP0;Q8R0E2	31.0539	31.6125	30.5785	31.1197	30.8945	31.5991	31.7386	31.2459	32.1535	31.9159	MRPL33		39S ribosomal protein L33, mitochondrial	1	bL33m	39S large subunit
Q9CQP3	28.8212	27.1824	28.3523	28.9529	28.456	28.3401	27.5301	29.35	28.2849	28.3247	CHCHD5		Coiled-coil-helix-coiled-coil-helix domain-containing protein 5	1
Q9CQQ7;A0A0G2JGX3	35.0705	34.5407	34.943	34.1282	34.837	35.1295	34.9429	34.7713	34.8051	35.0077	ATP5F1		ATP synthase F(0) complex subunit B1, mitochondrial	1
Q9CQR4	35.3129	35.2843	35.1257	35.0203	34.7603	35.4772	35.4945	35.4171	35.369	35.0444	ACOT13	Them2	Acyl-coenzyme A thioesterase 13	1
Q9CQS4	27.3038	27.2739	27.4885	26.8735	26.9248	27.3633	27.0575	28.4407	26.2389	27.4864	SLC25A46		Solute carrier family 25 member 46	1
Q9CQU0	31.5494	31.6068	31.5857	31.5803	31.2393	31.4443	31.4666	31.6046	31.6029	31.2871	TXNDC12	Tlp19	Thioredoxin domain-containing protein 12	1
Q9CQV1;A0A1L1SQA2;D6RI93	31.3545	31.6553	31.5109	31.669	31.1596	30.5777	31.1157	31.3253	31.5498	31.4118	PAM16	Magmas Tim16 Timm16	Mitochondrial import inner membrane translocase subunit TIM16	1
Q9CQV5	26.7905	27.2166	28.0745	27.4673	27.4775	27.7447	27.9364	26.2316	27.9885	28.0074	MRPS24		28S ribosomal protein S24, mitochondrial	1	uS3m	28S small subunit
Q9CQV7;D3Z5K6;G3X8S1	32.3053	32.2627	31.9179	32.2353	32.0389	31.6781	31.8132	32.2441	32.3372	32.1997	DNAJC19	Tim14 Timm14	Mitochondrial import inner membrane translocase subunit TIM14	1
Q9CQX2	33.5199	33.3962	33.5757	33.2334	33.3824	33.172	33.0451	33.4329	33.258	33.2318	CYB5B	Cyb5m	Cytochrome b5 type B	1
Q9CQX8	32.8228	32.6509	32.5771	32.2906	32.4092	33.1909	33.2598	33.3133	32.9003	32.5128	MRPS36		28S ribosomal protein S36, mitochondrial	1
Q9CQY6;D3Z4C9;D3Z4D6	29.43	29.6599	29.8084	29.917	29.4071	29.5639	29.7897	29.8504	29.3578	29.5078	UQCC2	Mnf1	Ubiquinol-cytochrome-c reductase complex assembly factor 2	1
Q9CQZ5;A0A2R8W6V1;A0A2R8VI90;A0A2R8VHX1	34.3797	34.936	34.3418	34.7722	34.1821	34.6071	34.465	34.5568	34.8331	34.62	NDUFA6		NADH dehydrogenase [ubiquinone] 1 alpha subcomplex subunit 6	1
Q9CQZ6	33.0788	33.0369	32.6592	32.8928	32.3875	32.8617	33.0626	33.014	33.2567	33.41	NDUFB3		NADH dehydrogenase [ubiquinone] 1 beta subcomplex subunit 3	1
Q9CR10	28.6959	28.5042	28.9125	28.6301	28.766	29.2028	29.4012	28.9547	29.4185	29.4054	OXLD1		Oxidoreductase-like domain-containing protein 1	1
Q9CR24;D3Z5H8	28.6951	28.0024	28.2739	28.4933	28.3238	28.6286	28.7799	28.452	28.2338	28.4377	NUDT8		Nucleoside diphosphate-linked moiety X motif 8	1
Q9CR59	32.0102	32.2607	31.7863	32.3287	32.2054	32.1891	32.0778	32.3794	32.1628	32.0525	GADD45GIP1	Mrpl59	Growth arrest and DNA damage-inducible proteins-interacting protein 1	1	mL64	39S large subunit
Q9CR61	31.9006	31.8619	32.1753	31.6401	31.7207	31.5755	31.5131	31.8015	32.1596	32.2688	NDUFB7		NADH dehydrogenase [ubiquinone] 1 beta subcomplex subunit 7	1
Q9CR62;Q5SX46;Q5SX48	32.6256	32.5947	32.6734	32.3092	32.2389	32.635	32.4946	32.4953	32.3641	32.5395	SLC25A11		Mitochondrial 2-oxoglutarate/malate carrier protein	1
Q9CR68	35.5764	35.7732	35.7205	35.9178	35.8225	35.7246	35.779	35.7499	35.698	35.5433	UQCRFS1		Cytochrome b-c1 complex subunit Rieske, mitochondrial	1
Q9CR98;A0A0N4SWI4	34.0834	34.1613	34.059	34.2384	34.1963	34.7578	34.6421	34.4147	34.127	34.1016	FAM136A		Protein FAM136A	1
Q9CRB8	28.8131	28.4266	28.9916	28.0421	28.4156	29.3575	29.1953	28.4568	28.6921	28.7175	MTFP1	Mtp18	Mitochondrial fission process protein 1	1
Q9CRB9	34.9526	34.9727	34.4924	35.0923	34.9989	34.9709	35.0663	34.821	35.1406	35.0363	CHCHD3	Mic19	MICOS complex subunit Mic19	1
Q9CRD0;A0A0J9YUB6;A0A0J9YUK7;A0A0J9YTV7;A0A0J9YTV6	32.8306	32.9525	32.9125	33.1326	32.6387	32.4727	32.745	33.127	33.2785	33.1117	OCIAD1	Asrij	OCIA domain-containing protein 1	1
Q9CRD2	31.724	31.9413	31.8001	32.5087	32.0427	31.7425	31.8855	31.5476	32.2306	31.958	EMC2	Kiaa0103 Ttc35	ER membrane protein complex subunit 2	1
Q9CWD8;F7D3P0	30.245	29.8811	29.9307	30.1823	30.2165	30.2721	30.2753	30.4605	29.8201	29.8868	NUBPL		Iron-sulfur protein NUBPL	1
Q9CWE0;D3YW54;D6RCX5;D3Z0X8	32.0854	31.9662	31.8124	31.863	31.4981	32.0847	31.8406	32.0625	31.6802	31.5292	MTFR1L	Fam54b	Mitochondrial fission regulator 1-like	1
Q9CWG8	28.5655	28.8213	28.5505	28.6044	28.8937	28.5691	28.9891	29.1326	28.9483	28.862	NDUFAF7		Protein arginine methyltransferase NDUFAF7, mitochondrial	1
Q9CXI0;F6X4L9	29.1912	29.1123	29.2576	29.0672	29.3124	29.0809	29.1942	29.5818	29.2678	29.2258	COQ5	D5Ertd33e	2-methoxy-6-polyprenyl-1,4-benzoquinol methylase, mitochondrial	1
Q9CXJ1	28.8719	28.6264	28.6899	28.3315	28.8308	28.8812	28.2899	28.5128	28.3249	28.5733	EARS2	Kiaa1970	Probable glutamate--tRNA ligase, mitochondrial	1
Q9CXJ4;F6ZFC5	28.1098	28.0331	28.5297	27.9506	29.1282	28.7719	28.0743	27.8896	28.0296	28.0789	ABCB8		ATP-binding cassette sub-family B member 8, mitochondrial	1
Q9CXT8;D3Z1T9	31.0173	30.8503	30.9395	30.6896	30.8376	30.9746	30.7699	30.7746	30.7604	30.725	PMPCB		Mitochondrial-processing peptidase subunit beta	1
Q9CXV1	28.6804	28.9457	28.9904	28.484	28.0347	27.5315	27.2634	28.2835	27.9395	28.372	SDHD		Succinate dehydrogenase [ubiquinone] cytochrome b small subunit, mitochondrial	1
Q9CXW2	32.7682	32.6546	32.5923	33.036	32.8137	32.9982	33.1001	33.0487	33.1723	32.9865	MRPS22	Rpms22	28S ribosomal protein S22, mitochondrial	1	mS22	28S small subunit
Q9CY16	31.0268	31.2683	31.0071	31.6397	31.3439	31.4293	31.5667	31.3882	31.5721	31.346	MRPS28		28S ribosomal protein S28, mitochondrial	1	bS1m	28S small subunit
Q9CY73	30.8231	31.0989	31.1514	31.4633	31.508	31.2212	31.3578	31.1551	31.2852	31.3434	MRPL44		39S ribosomal protein L44, mitochondrial	1	mL44	39S large subunit
Q9CYG7	27.6384	28.1317	27.6967	28.1783	27.1603	27.431	27.6859	27.8569	27.4698	27.5339	TOMM34		Mitochondrial import receptor subunit TOM34	1
Q9CYK1	27.6816	28.1208	27.9679	27.9934	28.0127	28.3198	28.4541	28.2656	28.1664	28.0058	WARS2		Tryptophan--tRNA ligase, mitochondrial	1
Q9CYW4	31.4822	31.2	31.6004	30.8191	30.8092	31.0529	31.0708	31.3484	30.7394	30.9415	HDHD3		Haloacid dehalogenase-like hydrolase domain-containing protein 3	1
Q9CZ13;A0A0A6YW82;A0A0A6YWX6;A0A0A6YVZ0	35.618	35.5232	35.5681	35.182	35.3856	35.6481	35.4384	35.3968	35.3093	35.5069	UQCRC1		Cytochrome b-c1 complex subunit 1, mitochondrial	1
Q9CZ83	31.0316	30.9077	30.8516	31.1525	31.2288	30.6715	30.7757	31.0761	30.9668	30.8377	MRPL55		39S ribosomal protein L55, mitochondrial	1	bL31m	39S large subunit
Q9CZD3	27.9069	27.6104	27.9216	27.8809	27.8875	28.086	28.1319	28.1851	27.6733	27.7079	GARS		Glycine--tRNA ligase	1
Q9CZD5;D3Z0H9;D3YWL2	30.6782	30.9428	30.7747	31.2292	30.895	30.9106	31.0278	30.8169	31.0846	30.9636	MTIF3		Translation initiation factor IF-3, mitochondrial	1		Mitoribosome assembly
Q9CZN7;G3UZ26;G3UYY1	35.0107	34.9463	35.158	34.7806	35.0688	34.7398	34.8319	34.8917	34.8546	35.0984	SHMT2		Serine hydroxymethyltransferase, mitochondrial	1
Q9CZR8;Q9CX33;D3Z4M7	32.4887	32.6084	32.5786	33.0734	32.7182	32.8818	32.9094	32.7995	32.8422	32.8082	TSFM		Elongation factor Ts, mitochondrial	1
Q9CZS1;G3UYH1	35.4983	35.2606	35.233	34.6368	34.8075	35.3057	35.4385	35.5154	34.8861	34.6278	ALDH1B1	Aldhx	Aldehyde dehydrogenase X, mitochondrial	1
Q9CZU4	30.7089	30.4747	30.4742	30.4791	30.4307	27.1602	28.4701	30.9153	30.6738	31.0653	ERAL1	Mera	GTPase Era, mitochondrial	1		Mitoribosome assembly
Q9CZU6;Q80X68	34.2998	34.2724	34.3374	34.1137	34.0794	33.9458	33.9281	34.1298	33.9576	34.1209	CS		Citrate synthase, mitochondrial	1
Q9CZW5	34.3844	34.6725	34.4048	34.4524	34.3469	34.655	34.6985	34.6647	34.4991	34.4641	TOMM70	D16Wsu109e Tomm70a	Mitochondrial import receptor subunit TOM70	1
Q9D023;E9PY67;Q3V1C1;G5E869	33.124	33.3215	33.057	32.0129	32.0051	32.7767	32.8012	32.9967	32.2996	32.4753	MPC2	Brp44	Mitochondrial pyruvate carrier 2	1
Q9D051	33.5729	33.8287	33.7469	33.7369	33.8886	33.8828	33.827	33.3794	33.961	34.0889	PDHB		Pyruvate dehydrogenase E1 component subunit beta, mitochondrial	1
Q9D0B5	29.8105	29.5657	29.6922	29.8928	30.031	29.5531	30.5594	30.2269	30.6158	30.4444	TSTD3		Thiosulfate sulfurtransferase/rhodanese-like domain-containing protein 3	1
Q9D0G0	30.1013	29.934	29.8012	29.6515	29.7117	29.1093	29.4056	29.573	29.6703	30.0524	MRPS30		28S ribosomal protein S30, mitochondrial	1	mL65	39S large subunit
Q9D0I4;B1AVI2;Q9D614	29.0948	28.8226	28.4742	28.7876	28.1921	29.1686	29.2183	29.0897	29.1307	28.9719	STX17		Syntaxin-17	1
Q9D0K2;Q3UJQ9	27.2076	25.536	25.1335	31.4292	27.1903	30.2278	27.5933	26.0239	25.0456	27.2187	OXCT1	Oxct Scot	Succinyl-CoA:3-ketoacid coenzyme A transferase 1, mitochondrial	1
Q9D0L7;D3Z5T2	28.1568	27.4324	28.3974	26.4538	27.8039	28.139	27.9196	27.5648	27.6553	27.4055	ARMC10		Armadillo repeat-containing protein 10	1
Q9D0M3;A0A2R8VHK1	34.0406	33.9884	34.2392	33.7131	33.9437	33.6052	33.5477	33.9479	33.5703	33.8931	CYC1		Cytochrome c1, heme protein, mitochondrial	1
Q9D0Q7;F6QAU7	30.7113	31.0567	30.7083	30.926	30.8891	30.6492	30.7312	30.8501	30.8406	31.1076	MRPL45		39S ribosomal protein L45, mitochondrial	1	mL45	39S large subunit
Q9D0S9	35.8742	35.8659	35.4639	35.8192	35.4432	36.0445	36.2021	36.0251	35.6828	35.5621	HINT2		Histidine triad nucleotide-binding protein 2, mitochondrial	1
Q9D0Y8	29.4937	30.0431	29.5588	30.1567	29.8475	29.7478	29.7898	29.8447	29.6967	29.5522	MRPL52		39S ribosomal protein L52, mitochondrial	1	mL52	39S large subunit
Q9D110;B2KF83;F6Q785	32.1732	32.7663	32.8035	32.297	32.3571	32.9182	32.8359	32.5603	32.6074	32.3883	MTHFS		5-formyltetrahydrofolate cyclo-ligase	1
Q9D125	29.9166	29.8336	30.0861	30.0969	30.3222	30.3343	30.135	30.1942	30.427	30.166	MRPS25	Rpms25	28S ribosomal protein S25, mitochondrial	1	mS25	28S small subunit
Q9D172;A0A1W2P7B6	36.5571	36.5117	36.3013	36.5681	36.5045	36.7434	36.8114	36.8333	36.658	36.5339	GATD3A	D10Jhu81e	Glutamine amidotransferase-like class 1 domain-containing protein 3A, mitochondrial	1
Q9D173	26.4496	28.8443	28.5361	28.0308	28.0705	27.7826	26.2843	28.053	28.0944	28.1277	TOMM7		Mitochondrial import receptor subunit TOM7 homolog	1
Q9D1B9;F6U4U1	32.0477	32.4276	32.1223	32.6764	32.4472	32.0831	32.3977	32.355	32.2505	32.2067	MRPL28		39S ribosomal protein L28, mitochondrial	1	bL28m	39S large subunit
Q9D1C3	30.4444	30.7917	30.6984	30.9944	31.1713	30.8731	30.7299	30.609	30.6782	30.664	PYURF	Pigy Prey	Protein preY, mitochondrial	1
Q9D1H6;A2AJX3	31.1616	31.0193	31.1123	30.9455	30.8983	30.6068	30.8818	31.46	31.2058	31.2764	NDUFAF4	Hrpap20	NADH dehydrogenase [ubiquinone] 1 alpha subcomplex assembly factor 4	1
Q9D1H8	31.5695	31.5467	31.2617	32.0227	31.5161	31.6906	31.77	31.5512	32.0307	32.0731	MRPL53		39S ribosomal protein L53, mitochondrial	1	mL53	39S large subunit
Q9D1I5;A0A0U1RQ27	33.4537	33.5297	33.1504	33.5679	33.3574	33.8678	33.9695	33.8488	33.9538	33.4389	MCEE		Methylmalonyl-CoA epimerase, mitochondrial	1
Q9D1I6	31.8248	31.8607	31.6166	32.3128	31.5173	31.8763	32.0726	32.0489	32.022	32.1508	MRPL14		39S ribosomal protein L14, mitochondrial	1	uL14m	39S large subunit
Q9D1L0;D3Z5B1;B2RPU8	32.7317	32.4053	32.3258	32.3992	32.498	32.6661	32.5255	32.6267	32.4521	32.416	CHCHD2		Coiled-coil-helix-coiled-coil-helix domain-containing protein 2	1
Q9D1N9	29.0777	29.8398	29.5946	29.9068	29.8328	29.4859	29.6224	29.21	29.7496	29.5827	MRPL21	D9Wsu149	39S ribosomal protein L21, mitochondrial	1	bL21m	39S large subunit
Q9D1P0;F7CXG9;G5E909	31.4198	31.3349	31.284	31.4558	31.4747	31.4111	31.372	31.4496	31.4228	31.7068	MRPL13		39S ribosomal protein L13, mitochondrial	1	uL13m	39S large subunit
Q9D1R9;A0A0G2JEY6;A0A0G2JGY8	34.8808	34.9952	34.6958	35.0942	34.77	34.6847	34.7415	34.5997	34.827	34.8487	RPL34		60S ribosomal protein L34	1
Q9D273;D3Z1G7	33.0684	33.4063	33.0117	33.1442	33.1143	33.0227	33.1344	33.25	32.8287	32.8422	MMAB		Cob(I)yrinic acid a,c-diamide adenosyltransferase, mitochondrial	1
Q9D2G2	34.9392	35.2273	35.2546	35.4761	35.4118	35.2645	35.1608	35.0851	35.3579	35.3498	DLST		Dihydrolipoyllysine-residue succinyltransferase component of 2-oxoglutarate dehydrogenase complex, mitochondrial	1
Q9D2R6;E9Q6W2	30.9593	30.7807	30.9675	30.887	30.3002	30.8753	31.1775	30.8959	30.6729	30.4672	COA3	Ccdc56	Cytochrome c oxidase assembly factor 3 homolog, mitochondrial	1
Q9D2R8;Q8R2K5	30.6522	30.8247	30.8899	31.0506	30.986	30.6695	30.6992	30.7012	31.068	30.8131	MRPS33	Gdap3	28S ribosomal protein S33, mitochondrial	1	mS33	28S small subunit
Q9D338	31.1461	31.0939	31.1697	31.508	31.6022	31.2971	31.4429	31.5209	31.3847	31.2106	MRPL19		39S ribosomal protein L19, mitochondrial	1	bL19m	39S large subunit
Q9D3D9;D3Z7S4	35.3545	35.2254	35.181	35.4587	35.2585	35.5838	35.5308	35.7079	35.5379	35.3182	ATP5F1D	Atp5d	ATP synthase subunit delta, mitochondrial	1
Q9D404	32.0505	32.1102	32.0214	31.9051	31.973	31.9845	31.7769	31.9121	32.0792	32.0999	OXSM		3-oxoacyl-[acyl-carrier-protein] synthase, mitochondrial	1
Q9D5T0	32.4871	32.5733	32.3908	32.4533	32.2863	32.1928	32.3125	32.3375	32.0668	32.0314	ATAD1		ATPase family AAA domain-containing protein 1	1
Q9D6J5;Q3V406;F6VCY0	31.2588	31.3598	31.397	30.7795	31.1715	31.1634	31.0509	30.8817	31.2547	31.3857	NDUFB8		NADH dehydrogenase [ubiquinone] 1 beta subcomplex subunit 8, mitochondrial	1
Q9D6J6;M0QWP9;D6RGN4	34.746	34.9718	34.8818	35.3487	35.0816	34.9427	34.8463	34.9719	35.2036	34.8956	NDUFV2		NADH dehydrogenase [ubiquinone] flavoprotein 2, mitochondrial	1
Q9D6M3;E9PY45;E9PV90;E9Q6M6;A0A0J9YTY6;Q80X52;E9Q579;A0A0J9YUX4;V9GWS2;A0A0J9YUJ4;A0A0J9YVJ3;Q9DB41;G3UX09;G3UY41;V9GWV4	33.7069	34.1611	34.0169	33.8658	33.3832	33.3001	33.3965	33.5465	33.5491	33.6284	SLC25A22	Gc1	Mitochondrial glutamate carrier 1	1
Q9D6R2;A0A1L1STE6;A0A1L1SQF9	34.1217	34.4093	34.3985	33.9349	34.0275	34.3181	34.3007	34.2235	33.808	33.893	IDH3A		Isocitrate dehydrogenase [NAD] subunit alpha, mitochondrial	1
Q9D6S7	32.6302	32.4333	32.3745	32.6364	32.5178	32.8243	32.6168	33.0002	32.4969	32.3973	MRRF		Ribosome-recycling factor, mitochondrial	1		Mitoribosome assembly
Q9D6T9	29.0133	28.6413	28.3567	28.4723	28.2924	29.4687	29.5457	29.074	28.7302	28.4993	MRPS36		28S ribosomal protein S36, mitochondrial	1
Q9D6U8	33.1842	33.2408	32.3249	32.4077	33.0276	33.0683	33.2421	33.004	32.5291	32.4446	FAM162A	E2ig5	Protein FAM162A	1
Q9D6Y7;A0A1B0GT40	32.9081	32.9495	32.9841	33.1629	33.1113	32.7264	32.9115	32.9958	32.8637	32.8941	MSRA		Mitochondrial peptide methionine sulfoxide reductase	1
Q9D7J4	29.5475	29.5362	29.6655	29.3179	29.1281	29.0755	29.2657	29.2692	29.7315	29.3694	COX20	Fam36a	Cytochrome c oxidase assembly protein COX20, mitochondrial	1
Q9D7J9	34.2519	34.2032	34.2819	33.9517	34.08	34.4442	34.4494	34.3827	34.0743	33.9007	ECHDC3		Enoyl-CoA hydratase domain-containing protein 3, mitochondrial	1
Q9D7N3;A0A0J9YU02	32.557	32.892	32.699	33.2009	33.0042	32.3267	32.687	32.5881	32.6841	32.7859	MRPS9		28S ribosomal protein S9, mitochondrial	1	uS9m	28S small subunit
Q9D7N6;A0A0A6YXW4	30.6399	30.7944	30.7614	31.0483	31.0187	30.5362	30.8935	31.1207	31.0976	30.9071	MRPL30		39S ribosomal protein L30, mitochondrial	1	uL30m	39S large subunit
Q9D7P6;D3Z7W0;D3Z0K9	32.7653	32.7206	32.4674	33.043	32.6444	32.6166	32.6814	32.8331	32.865	32.8199	ISCU	Nifun	Iron-sulfur cluster assembly enzyme ISCU, mitochondrial	1
Q9D880	31.8629	31.7252	31.7938	31.4901	31.7309	31.696	31.843	31.829	31.7789	31.963	TIMM50	Tim50	Mitochondrial import inner membrane translocase subunit TIM50	1
Q9D881;P19536;F7C106;A0A0A6YVR0	35.7945	36.2197	35.8704	36.1196	36.1079	35.7552	35.798	35.8456	35.969	35.8802	COX5B		Cytochrome c oxidase subunit 5B, mitochondrial	1
Q9D8P4;H3BJT9;H3BIZ3;A0A1B0GSV1	31.0548	31.1352	31.2431	31.0267	31.2489	31.0897	31.2141	31.1166	31.4131	31.175	MRPL17		39S ribosomal protein L17, mitochondrial	1	bL17m	39S large subunit
Q9D8S4;A0A1L1SS58;A0A1L1SQJ5;A0A1L1SS70	30.6374	30.3393	30.6632	30.8077	31.0902	30.2338	30.3256	30.7198	30.4353	30.8292	REXO2	Smfn	Oligoribonuclease, mitochondrial	1
Q9D8S9	31.3842	32.0191	31.6816	32.0491	31.8548	31.9963	31.9468	31.4133	31.9265	31.6954	BOLA1		BolA-like protein 1	1
Q9D8T7;F8WHU8;F7DE82	34.0929	34.0471	34.0958	34.1109	34.3998	33.9229	34.2519	34.3242	34.3259	34.1653	SLIRP		SRA stem-loop-interacting RNA-binding protein, mitochondrial	1
Q9D8Y1;D6RG44	27.3663	28.0529	27.8832	27.4735	27.8578	28.7175	28.7569	28.1216	27.4199	27.6428	TMEM126A		Transmembrane protein 126A	1
Q9D8Z2	29.0305	29.0693	28.9321	29.6275	29.2239	29.2442	29.0102	29.1941	29.3268	29.1091	TRIAP1	15e1.1	TP53-regulated inhibitor of apoptosis 1	1
Q9D9V3;E0CXS3	29.1341	28.7718	28.7463	28.7742	29.0008	29.2028	29.148	29.1901	28.6308	28.9498	ECHDC1		Ethylmalonyl-CoA decarboxylase	1
Q9DA03;D6RD13	28.7926	28.966	28.9688	29.196	29.1559	29.2126	29.1208	28.7685	29.3336	29.2764	LYRM7	MZM1L	Complex III assembly factor LYRM7	1
Q9DB15	34.236	34.39	34.2929	34.4619	34.3675	34.5357	34.5809	34.6429	34.6835	34.6065	MRPL12	Rpml12	39S ribosomal protein L12, mitochondrial	1	bL12m	39S large subunit
Q9DB20;F7D3P8;F6XVM5	37.4454	37.6766	37.5874	37.7798	37.6645	37.8277	37.8363	37.6252	37.6814	37.4861	ATP5O	D12Wsu28e	ATP synthase subunit O, mitochondrial	1
Q9DB77;A0A140LI98	36.5413	36.4925	36.393	36.5108	36.4095	36.7173	36.5238	36.6038	36.5615	36.503	UQCRC2		Cytochrome b-c1 complex subunit 2, mitochondrial	1
Q9DBA6;A0A1W2P754;A0A1W2P741;A0A1W2P7A9	28.2873	28.1778	27.897	28.2673	27.83	28.006	27.7266	28.3596	28.5706	28.1275	TYSND1		Peroxisomal leader peptide-processing protease	1
Q9DBC0;S4R1U9	27.113	28.3323	28.5043	28.2598	28.9273	28.6221	28.4674	26.4381	27.1485	28.7481	SELENOO	Selo	Selenoprotein O	1
Q9DBF1;G3UYR8;G3UY72;E9Q1H3;E9Q1G1	34.7585	34.7573	35.0512	34.698	35.0537	34.5893	34.5657	34.4706	34.7589	35.0617	ALDH7A1	Ald7a1	Alpha-aminoadipic semialdehyde dehydrogenase	1
Q9DBG1	33.7251	33.5172	33.796	33.5836	33.7076	33.2471	33.1688	33.2908	33.47	33.5911	CYP27A1		Sterol 26-hydroxylase, mitochondrial	1
Q9DBL1;E9Q5L3;A0A140LHL4	32.4444	32.2968	32.6938	32.6063	32.6981	32.1814	32.3739	32.3687	32.6532	32.4607	ACADSB		Short/branched chain specific acyl-CoA dehydrogenase, mitochondrial	1
Q9DBL7	31.4815	31.2381	31.4065	31.0803	31.6553	31.5814	31.3062	31.1926	31.4924	31.7361	COASY	Ukr1	Bifunctional coenzyme A synthase	1
Q9DBM2	36.2758	36.2993	36.4529	36.0921	36.136	36.1643	35.9838	36.017	36.4686	36.2009	EHHADH		Peroxisomal bifunctional enzyme	1
Q9DBN5;Q8BK80;REV__A8C756	32.0953	32.0219	32.0613	32.7718	32.6617	31.9857	31.8829	32.0116	32.7103	32.6098	LONP2		Lon protease homolog 2, peroxisomal	1
Q9DBT9	35.181	35.0921	35.3428	34.9852	35.5658	35.2303	34.988	34.8083	34.6187	34.8821	DMGDH		Dimethylglycine dehydrogenase, mitochondrial	1
Q9DC50	31.759	31.9075	31.7682	31.0274	30.621	31.8337	31.1988	31.4395	31.1917	31.139	CROT	Cot	Peroxisomal carnitine O-octanoyltransferase	1
Q9DC61;A2AIW9	31.9328	31.6756	31.9192	31.5483	31.807	31.724	31.6285	31.764	31.6136	31.9068	PMPCA	Inpp5e	Mitochondrial-processing peptidase subunit alpha	1
Q9DC70	32.0361	31.7625	31.9455	31.3616	31.1676	31.4045	31.0518	31.6776	31.5917	31.3882	NDUFS7		NADH dehydrogenase [ubiquinone] iron-sulfur protein 7, mitochondrial	1
Q9DC71	31.9949	32.3305	32.1098	32.5803	32.4136	32.343	32.3373	32.2618	32.5124	32.4426	MRPS15	Rpms15	28S ribosomal protein S15, mitochondrial	1	uS15m	28S small subunit
Q9DCC8;A0A1D5RLZ6	29.2917	29.3741	29.4742	29.9276	29.7266	29.0976	29.5309	29.79	29.8207	29.7474	TOMM20		Mitochondrial import receptor subunit TOM20 homolog	1
Q9DCI9	27.9777	28.8054	28.1757	28.8736	28.5558	27.4578	27.8924	28.453	27.5784	27.8164	MRPL32	Heg1	39S ribosomal protein L32, mitochondrial	1	bL32m	39S large subunit
Q9DCJ5	34.8525	35.1242	34.9515	35.1979	35.1357	34.7861	34.6855	34.9451	35.5196	35.1281	NDUFA8		NADH dehydrogenase [ubiquinone] 1 alpha subcomplex subunit 8	1
Q9DCJ7	29.6379	29.8831	30.0361	30.382	30.3994	30.0619	30.3366	29.5864	30.1977	30.1017	AURKAIP1	Aip Akip Mrps38	Aurora kinase A-interacting protein	1	mS38	28S small subunit
Q9DCL9;D3Z6P1;D6RCU8	28.2921	27.6848	28.2781	27.8975	28.0929	27.5892	26.4886	26.419	27.7902	27.5167	PAICS		Multifunctional protein ADE2	1
Q9DCM0	34.8506	34.7617	34.4793	34.0713	33.9748	34.3828	34.6385	34.949	34.3566	34.4084	ETHE1	Hsco	Persulfide dioxygenase ETHE1, mitochondrial	1
Q9DCM2;A0A0N4SVE5	34.0261	33.934	34.058	34.0595	33.9973	33.8134	33.6413	33.6848	33.9053	33.9323	GSTK1		Glutathione S-transferase kappa 1	1
Q9DCN2;F2Z456;A0A0A0MQM3	33.5431	33.5102	33.9049	33.0862	33.4968	33.1386	33.3334	32.8882	33.3175	33.7104	CYB5R3	Dia1	NADH-cytochrome b5 reductase 3	1
Q9DCS3	33.7021	34.1261	33.9875	34.0646	33.6928	33.8648	34.014	33.8459	33.8733	33.8155	MECR	Nrbf1	Enoyl-[acyl-carrier-protein] reductase, mitochondrial	1
Q9DCS9;D3YUK4	34.2443	34.3955	34.1041	34.3997	34.1885	34.1865	34.1549	34.4089	34.4933	34.3042	NDUFB10		NADH dehydrogenase [ubiquinone] 1 beta subcomplex subunit 10	1
Q9DCT2	32.9513	33.031	33.207	33.119	33.2582	33.3289	33.1322	32.8255	33.2941	33.1741	NDUFS3		NADH dehydrogenase [ubiquinone] iron-sulfur protein 3, mitochondrial	1
Q9DCU9;E9Q1R2	32.9042	32.6072	32.6551	32.4567	32.7026	32.4356	32.3215	32.5119	32.5725	32.8112	HOGA1	Dhdpsl	4-hydroxy-2-oxoglutarate aldolase, mitochondrial	1
Q9DCV4;A2AGJ2	33.4409	33.36	33.1534	33.73	33.8639	33.7218	33.6382	33.6167	33.6264	33.6318	RMDN1	Fam82b	Regulator of microtubule dynamics protein 1	1
Q9DCW4;A0A0N4SVE0;A0A0U1RNP5;A0A0U1RNR3;A0A0N4SWE9;A0A0U1RNK9;A0A0U1RQB4	38.1115	38.2514	38.203	38.2257	38.2077	38.3684	38.4053	38.3051	38.1896	38.0215	ETFB		Electron transfer flavoprotein subunit beta	1
Q9DCW5;P43024	35.3325	35.1268	35.5455	35.3448	35.4177	35.2814	35.0615	35.7197	35.1758	35.0629	COX6A1	Cox6al	Cytochrome c oxidase subunit 6A1, mitochondrial	1
Q9DCX2;B1ASE2	36.9256	36.8886	36.8486	37.1808	36.8925	37.4358	37.3105	37.0904	37.1996	36.9492	ATP5H		ATP synthase subunit d, mitochondrial	1
Q9DCZ4	29.7878	29.5974	29.6007	29.5372	29.262	29.2673	29.0102	29.4945	29.6464	29.8189	APOO	Fam121b Mic23 Mic26	MICOS complex subunit Mic26	1
Q9EP89;A0A1L1SVF9	33.2749	33.4627	33.2214	33.7306	33.844	33.4573	33.5413	33.4157	33.6155	33.5716	LACTB	Lact1	Serine beta-lactamase-like protein LACTB, mitochondrial	1
Q9EQ20;A0A1Y7VJ32	36.9468	37.0812	37.101	36.9297	37.08	37.0821	37.0165	37.0174	36.8966	36.8555	ALDH6A1		Methylmalonate-semialdehyde dehydrogenase [acylating], mitochondrial	1
Q9EQI8	31.2318	31.555	31.2528	31.4918	31.1311	31.2953	31.3971	31.7036	31.3569	31.2761	MRPL46		39S ribosomal protein L46, mitochondrial	1	mL46	39S large subunit
Q9ERB0	29.3192	29.2692	28.9661	29.1114	29.1356	28.8026	28.8911	28.5881	29.0719	28.8835	SNAP29		Synaptosomal-associated protein 29	1
Q9ERS2	31.4266	31.8578	32.1158	31.7299	31.9633	31.9119	31.8946	31.2196	32.0077	32.0659	NDUFA13	Grim19	NADH dehydrogenase [ubiquinone] 1 alpha subcomplex subunit 13	1
Q9JHI5	35.3009	35.331	35.3695	34.8309	35.0473	35.0857	35.1313	35.136	35.1	35.1317	IVD		Isovaleryl-CoA dehydrogenase, mitochondrial	1
Q9JHS4	33.7511	33.7239	33.8278	33.8854	33.9127	34.0543	33.9665	33.9746	33.9278	33.8414	CLPX		ATP-dependent Clp protease ATP-binding subunit clpX-like, mitochondrial	1
Q9JHW2	32.4164	32.3339	32.3087	31.8193	31.9911	32.4906	32.3607	32.4012	31.9125	31.9957	NIT2	D16Ertd502e	Omega-amidase NIT2	1
Q9JHW4;A0A0N4SUV6;A0A0N4SUU3;A0A0N4SWD9;A0A0N4SWB3;A0A0N4SVA4	30.4002	28.6303	28.3221	29.0932	29.3207	29.6776	30.0456	29.2814	29.981	30.1646	EEFSEC	Selb	Selenocysteine-specific elongation factor	1
Q9JIK9	31.9126	31.877	31.8746	31.9967	32.0671	31.7211	31.8982	31.8633	31.9789	31.9431	MRPS34	Tce2	28S ribosomal protein S34, mitochondrial	1	mS34	28S small subunit
Q9JIQ3;A0A0G2JGS0;Q8R1D8;D3Z3K5;D3Z2Q3	28.0938	27.5963	27.406	27.5817	27.9735	28.2493	28.1403	28.0597	27.7156	27.7445	DIABLO	Smac	Diablo homolog, mitochondrial	1
Q9JJL8;A0A140LIM8	29.5717	29.3366	29.7263	29.1988	29.6551	29.2979	29.2055	29.6015	29.2868	29.0352	SARS2	Sarsm	Serine--tRNA ligase, mitochondrial	1
Q9JK42	29.0949	29.2486	29.2395	28.2994	29.28	29.0809	28.5089	28.739	28.2945	28.1984	PDK2		[Pyruvate dehydrogenase (acetyl-transferring)] kinase isozyme 2, mitochondrial	1
Q9JKF7	30.459	30.16	30.5544	30.345	30.5316	30.1631	30.1518	30.1802	30.4941	30.4894	MRPL39		39S ribosomal protein L39, mitochondrial	1	mL39	39S large subunit
Q9JLJ2;Q3U367	34.0942	33.8113	33.9642	33.1854	33.4292	33.7905	33.6462	34.0895	33.4009	33.491	ALDH9A1		4-trimethylaminobutyraldehyde dehydrogenase	1
Q9QUJ7	30.1699	30.6931	30.8643	30.981	30.5758	29.7564	30.5886	30.6231	30.5967	30.6542	ACSL4	Acs4 Facl4	Long-chain-fatty-acid--CoA ligase 4	1
Q9QXX4	35.5293	35.46	35.4207	35.2772	35.3346	35.5791	35.5141	35.4306	35.3318	35.3611	SLC25A13	Aralar2	Calcium-binding mitochondrial carrier protein Aralar2	1
Q9QYA2;G3UY77	30.1483	29.3656	29.2274	29.5496	29.5367	30.1429	29.8048	29.2748	29.5332	29.5829	TOMM40	Mom35 Tom40	Mitochondrial import receptor subunit TOM40 homolog	1
Q9QYR9	32.2367	32.2369	32.3486	31.3802	31.744	32.5278	32.1321	32.132	31.9548	31.5652	ACOT2	Mte1	Acyl-coenzyme A thioesterase 2, mitochondrial	1
Q9QZD8	31.8133	31.8095	32.0933	31.9182	32.2156	31.2466	30.911	31.5607	31.9586	32.0972	SLC25A10	Dic	Mitochondrial dicarboxylate carrier	1
Q9R0H0	36.5965	36.6649	36.7647	37.072	37.2186	36.664	36.5579	36.5665	37.2532	37.0846	ACOX1	Acox Paox	Peroxisomal acyl-coenzyme A oxidase 1	1
Q9R0X4;Q32MW3	28.7089	27.9346	28.3133	27.8954	27.6168	27.962	27.9985	27.8452	28.3764	28.43	ACOT9	Acate2	Acyl-coenzyme A thioesterase 9, mitochondrial	1
Q9R112;F6ZKZ3;H3BLH2	33.008	32.7431	32.7335	32.3222	32.387	32.7866	32.8804	32.9283	32.2385	32.4171	SQOR	Sqrdl	Sulfide:quinone oxidoreductase, mitochondrial	1
Q9R1R8;Q9QYF1	29.0314	28.8632	29.2901	28.4335	28.421	28.3855	28.1489	28.6017	28.4861	28.6395	RDH11	Arsdr1 Mdt1 Psdr1	Retinol dehydrogenase 11	1
Q9WTP6	35.7785	35.8407	35.7359	36.3213	36.2266	36.1555	35.9768	36.3469	36.2508	36.0281	AK2		Adenylate kinase 2, mitochondrial	1
Q9WTP7;F6RP11	36.6121	36.5494	36.4997	36.5816	36.4389	36.7925	36.8491	36.6644	36.3951	36.3148	AK3	Ak3l Ak3l1 Akl3l	GTP:AMP phosphotransferase AK3, mitochondrial	1
Q9WU79;A0A0R4J1T9;F6PYI8;F6XMC0;F6YFQ5;E9PUR5	33.7272	33.6492	33.9571	33.3056	33.4825	32.9094	33.3583	33.4147	33.1858	33.6901	PRODH	Pro1	Proline dehydrogenase 1, mitochondrial	1
Q9WUM5;A0A0N4SVU4	37.6235	37.6596	37.5294	37.64	37.751	37.8865	37.8625	37.924	37.9242	37.6146	SUCLG1		Succinate--CoA ligase [ADP/GDP-forming] subunit alpha, mitochondrial	1
Q9WUR9;F6TEU8;A2ARF6;A2ARF5	33.7493	33.762	33.5818	33.5091	33.4433	33.8177	33.6989	33.8906	34.0166	34.0384	AK4	Ak-4 Ak3b Ak3l1	Adenylate kinase 4, mitochondrial	1
Q9WV96;D3YVK5;A0A1B0GSU2;D3YVK4;D6RG99;A0A1B0GRJ5;A0A1B0GRP8;D3YVK6;D6RJ48	29.9738	30.1013	30.1226	30.2655	30.3987	30.0308	30.0192	30.0716	29.9902	29.7607	TIMM10B	Fxc1 Tim9b Timm9b	Mitochondrial import inner membrane translocase subunit Tim10 B	1
Q9WV98;A0A1Y7VIZ6;A0A1Y7VL11	32.8738	33.0718	32.7777	33.6262	33.3493	33.1815	32.976	32.8831	33.2672	33.0724	TIMM9	Tim9 Tim9a Timm9a	Mitochondrial import inner membrane translocase subunit Tim9	1
Q9WVA2;Q4FZG7	33.5034	33.7778	33.4974	34.2784	33.7906	34.1336	33.812	33.903	33.659	33.6377	TIMM8A1	Ddp1 Tim8a Timm8a	Mitochondrial import inner membrane translocase subunit Tim8 A	1
Q9WVD5	32.6079	32.3668	32.6324	32.0013	32.139	32.4648	32.5295	32.2535	32.2289	32.2675	SLC25A15	Ornt1	Mitochondrial ornithine transporter 1	1
Q9WVL0	31.641	31.4364	31.1665	31.0801	30.9288	31.2076	31.3722	31.5718	31.341	31.471	GSTZ1	Maai	Maleylacetoacetate isomerase	1
Q9WVM8;Q3UNS8	32.9192	32.9797	33.0425	33.2429	33.3758	32.915	32.8144	32.8215	32.987	33.0474	AADAT	Kat2	Kynurenine/alpha-aminoadipate aminotransferase, mitochondrial	1
Q9Z0V7;A2AES1	28.7002	28.4939	29.1123	28.0918	28.481	28.5031	28.3543	28.3154	28.4029	28.5964	TIMM17B	Tim17b	Mitochondrial import inner membrane translocase subunit Tim17-B	1
Q9Z0X1;B1AU25	36.737	36.7849	36.6955	36.559	36.8596	37.0085	36.9573	36.7933	36.6506	36.5979	AIFM1	Aif Pdcd8	Apoptosis-inducing factor 1, mitochondrial	1
Q9Z1J3;V9GXS4;F7CZD1;F6TXD3;A6QRH3	32.025	31.9455	32.1366	31.5092	31.9032	31.9428	31.8435	31.9523	31.8881	32.0953	NFS1	Nifs	Cysteine desulfurase, mitochondrial	1
Q9Z1P6;G3UXZ4	35.3311	35.382	35.2134	35.5717	35.2913	35.0627	35.1622	35.5045	35.7316	35.5102	NDUFA7		NADH dehydrogenase [ubiquinone] 1 alpha subcomplex subunit 7	1
Q9Z2F7;Q91Z78	26.786	27.9941	27.4522	27.2098	28.4085	27.906	27.9515	27.1916	27.9502	27.8758	BNIP3L	Nix	BCL2/adenovirus E1B 19 kDa protein-interacting protein 3-like	1
Q9Z2G9;Q3U816	32.0822	32.2522	31.8081	31.4945	30.9928	31.7715	31.7512	31.8545	31.9093	31.4638	HTATIP2	Cc3 Tip30	Oxidoreductase HTATIP2	1
Q9Z2I0	32.6175	33.223	32.9547	32.5145	32.9502	32.7546	32.6386	32.5733	32.5382	32.5525	LETM1		Mitochondrial proton/calcium exchanger protein	1
Q9Z2I8	36.871	37.0806	36.9106	37.0576	37.0496	37.0905	37.0413	36.9632	37.188	37.0414	SUCLG2		Succinate--CoA ligase [GDP-forming] subunit beta, mitochondrial	1
Q9Z2I9	36.0702	36.4449	36.2797	36.3513	36.1052	36.2216	36.2719	36.2276	36.2874	36.1484	SUCLA2		Succinate--CoA ligase [ADP-forming] subunit beta, mitochondrial	1
Q9Z2Y8;A0A1B0GRP7;Q6P8V7;A0A1B0GRR5;Q80ZV3;A0A1B0GSP5;A0A1B0GQY5;A0A1B0GSA1	32.536	32.7656	32.488	32.7543	32.523	32.8674	32.9441	33.0373	32.8678	32.595	PLPBP	Prosc	Pyridoxal phosphate homeostasis protein	1
Q9Z2Z6	33.7807	33.596	33.5705	33.2562	33.173	33.1629	33.2387	33.7354	33.7938	33.7936	SLC25A20	Cac Cact	Mitochondrial carnitine/acylcarnitine carrier protein	1
Z4YKM2;B2RWE3;B1AR13	33.9813	34.2167	34.2184	34.3553	34.5807	34.1044	34.2416	34.4311	34.6828	34.5427	CISD3	Mel-13 Mel13	CDGSH iron-sulfur domain-containing protein 3, mitochondrial	1

## Sheet: Fig S1 - Mouse kidney LFQ
Protein IDs (Uniprot)	mL62-FLAG mitoprep_mouse kidney_01	mL62-FLAG mitoprep_mouse kidney_02	mL62-FLAG mitoprep_mouse kidney_03	mL62-FLAG mitoprep_mouse kidney_04	mL62-FLAG mitoprep_mouse kidney_05	WT_mitoprep mouse_kidney_01	WT_mitoprep mouse_kidney_02	WT_mitoprep mouse_kidney_03	WT_mitoprep mouse_kidney_04	WT_mitoprep mouse_kidney_05	Gene names (primary)	Gene names (synonym)	Protein name	MitoCarta2_List	New ribosome nomenclature	Category
A0A087WRE7;Q8R0N6	33.2132	33.3345	33.401	33.0359	32.9648	32.9067	33.2076	33.2558	33.1256	33.0671	ADHFE1		Hydroxyacid-oxoacid transhydrogenase, mitochondrial	1
A0A0A0MQ68;Q60759;D3Z4I2	33.3018	33.2692	33.3419	33.4308	33.3505	33.4538	33.3025	33.2555	33.3302	33.4381	GCDH		Glutaryl-CoA dehydrogenase, mitochondrial	1
A0A0A0MQ70;Q5SWT3	25.4923	26.8593	25.4371	26.0793	25.493	26.0328	26.1338	26.0227	25.5122	25.8096	SLC25A35		Solute carrier family 25 member 35	1
A0A0A6YVR9;P09925;V9GXE6;A0A0A6YVY3	29.6761	29.9457	30.04	29.9783	29.9108	29.5882	29.9077	30.0716	29.8582	29.8385	SURF1	Surf-1	Surfeit locus protein 1	1
A0A0N4SUH8;Q9QZ23;D3Z285	31.7441	31.3735	31.353	31.2292	31.2652	31.8135	31.4	31.6503	31.2309	31.2678	NFU1	Hirip5	NFU1 iron-sulfur cluster scaffold homolog, mitochondrial	1
A0A0N4SW73;Q8R361	28.9393	29.2959	29.0991	29.6285	29.6154	28.9184	29.4121	29.6642	29.6105	29.5515	RAB11FIP5		Rab11 family-interacting protein 5	1
A0A0R3P9C8;Q9DC69	33.9625	34.2631	34.0712	33.9227	33.8148	33.9263	34.0096	34.1521	33.7803	33.7365	NDUFA9		NADH dehydrogenase [ubiquinone] 1 alpha subcomplex subunit 9, mitochondrial	1
A0A0R4J023;Q9JLZ3;F6RT60;F6R307;A0A0R4J1L8;E9Q6L3;E9QMT1	35.2516	35.3429	35.3141	35.0361	35.1172	35.2885	35.2889	35.2345	35.345	35.367	AUH		Methylglutaconyl-CoA hydratase, mitochondrial	1
A0A0R4J083;P51174	35.5848	35.7018	35.7672	35.3432	35.3113	35.6119	35.5379	35.586	35.6673	35.4215	ACADL		Long-chain-specific acyl-CoA dehydrogenase, mitochondrial	1
A0A0R4J094;Q3TC72	33.4156	33.3107	33.2452	33.6978	33.6988	33.3032	33.345	33.2661	33.7924	33.8554	FAHD2A		Fumarylacetoacetate hydrolase domain-containing 2A	1
A0A0R4J0G0;Q8BH04;A0A2I3BQL9;A0A2I3BS39;A0A2I3BRX1;A0A2I3BQC6;A0A2I3BQ75	28.7304	28.6227	28.6393	28.2129	28.2192	28.5036	28.7485	28.418	28.0687	28.0808	PCK2		Phosphoenolpyruvate carboxykinase [GTP], mitochondrial	1
A0A0R4J0I6;Q80XL6;D3YTQ5;A0A087WSI8;F6U473	31.6241	31.8808	32.1242	32.4467	32.458	31.6549	31.5157	31.8146	32.5375	32.1098	ACAD11		Acyl-CoA dehydrogenase family member 11	1
A0A0R4J0L6;Q8BJZ4;A0A0N4SV23	31.5099	31.4909	31.5083	31.878	31.9326	31.9628	31.9773	31.6384	31.6336	32.1779	MRPS35		28S ribosomal protein S35, mitochondrial	1	mS35	28S small subunit
A0A0R4J0P1;Q9D7B6;D3YTT4;A0A1L1SUG2	31.5166	31.5408	31.717	31.6727	31.5964	31.6168	31.3752	31.4088	31.4055	31.3499	ACAD8		Isobutyryl-CoA dehydrogenase, mitochondrial	1
A0A0R4J0S3;Q924D0;D3Z792	31.9114	32.1382	31.9234	32.0561	31.997	31.8659	32.0396	31.9942	31.884	31.9393	RTN4IP1		Reticulon 4 interacting protein 1	1
A0A0R4J0T0;Q8K3A0;F6UL52;F6WN43	31.9735	31.8216	31.6713	31.7871	31.8291	31.8413	32.0159	32.0579	31.8327	31.9239	HSCB		Iron-sulfur cluster co-chaperone protein HscB, mitochondrial	1
A0A0R4J0X2;Q8VC19;A0A1W2P873;D6RGR8;A0A1L1STE9;A0A1L1SUZ0;F6RYA6	28.6899	28.9228	28.9116	27.6392	27.801	28.7079	29.0458	28.5787	28.2049	28.2277	ALAS1		5-aminolevulinate synthase, nonspecific, mitochondrial	1
A0A0R4J174;Q9QZH6;J3KMM6	31.5818	31.7672	31.6649	31.4542	31.5008	31.5006	31.5925	31.5953	31.6873	31.6181	ECSIT	Sitpec	Evolutionarily conserved signaling intermediate in Toll pathway, mitochondrial	1
A0A0R4J1H2;Q8QZY2;E0CZG7;E0CXF4	32.3575	32.5735	32.6536	32.7905	32.7325	32.4665	32.3685	32.4549	32.7718	32.7104	GLYCTK		Glycerate kinase	1
A0A0R4J1N9;P40630;D3Z0F3	33.8121	33.914	33.8231	33.8936	33.8835	33.9397	34.0475	34.0267	33.9884	34.0359	TFAM	Hmgts	Transcription factor A, mitochondrial	1
A0A0R4J1R7;Q9CZL5	32.9014	32.8268	32.8151	32.7819	32.7149	32.9663	32.8675	32.9872	32.6998	32.7523	PCBD2		Pterin-4-alpha-carbinolamine dehydratase 2	1
A0A0U1RP81;A0A0U1RNN9	32.3577	32.3081	32.3326	32.2114	32.1592	32.0253	32.397	32.376	32.1518	32.165	IMMT		MICOS complex subunit MIC60	1
A0A140LIU4;P56392	27.7608	25.4816	28.3788	28.0482	28.2154	28.7384	28.2093	25.4755	28.0134	28.1256	COX7A1	Cox7a Cox7ah	Cytochrome c oxidase subunit 7A1, mitochondrial	1
A0A140T8J4;Q9R257	32.1832	31.8057	32.0709	32.1532	32.316	32.2007	31.8458	32.2061	32.681	32.5651	HEBP1		Heme-binding protein 1	1
A0A1B0GT26;O55003	27.7172	25.5027	28.2788	27.9684	28.2613	27.9076	28.5104	27.4558	27.474	27.9294	BNIP3	Nip3	BCL2/adenovirus E1B 19 kDa protein-interacting protein 3	1
A0A1L1ST61;A0A1L1SV00;Q8R472;Q9JLR9;A0A1L1SR69	28.5264	28.5321	28.6935	27.7459	27.8796	28.7004	28.3855	28.3707	28.1485	28.2078	HIGD1A	Hig1	HIG1 domain family member 1A, mitochondrial	1
A0A1Y7VK19;Q9DCB8;A0A1Y7VM99;A0A1Y7VLA3	30.9648	31.1476	30.8944	30.6264	30.7708	30.9868	31.0966	31.207	30.7825	31.0202	ISCA2	Hbld1	Iron-sulfur cluster assembly 2 homolog, mitochondrial	1
A0A286YCZ4;A0A286YCZ5;Q99M01	26.2921	26.4744	26.4979	26.411	26.0889	25.7754	25.4026	25.4967	26.3966	25.3725	FARS2	Fars1	Phenylalanine--tRNA ligase, mitochondrial	1
A2A848	29.9617	30.4826	30.2125	31.8096	31.9553	30.2109	30.0372	30.4528	32.0622	31.7852	ACOX1		Peroxisomal acyl-coenzyme A oxidase 1 (Fragment)	1
A2AHX9;Q9QWX2;Q64373;A2AHX8;A2AHX7	28.0417	27.165	27.3977	25.4356	25.514	25.7959	27.3909	27.1645	27.1029	28.3286	BCL2L1	Bcl2l Bclx	Bcl-2-like protein 1	1
A2AIL4	25.5134	28.0046	26.4322	25.4568	27.1675	25.9254	26.1389	26.0339	27.0738	25.394	NDUFAF6		NADH dehydrogenase (ubiquinone) complex I, assembly factor 6	1
A2AJP9;A8Y5Q0;A2AJQ0;Q3UV70	28.8433	28.6451	28.6522	27.1229	28.0026	29.0038	28.5974	28.8444	28.4659	27.081	PDP1	Ppm2c	[Pyruvate dehydrogenase [acetyl-transferring]]-phosphatase 1, mitochondrial	1
A2APY7	27.4172	27.4363	27.5647	27.9644	27.0113	27.577	27.6014	27.7114	27.23	27.0872	NDUFAF5		Arginine-hydroxylase NDUFAF5, mitochondrial	1
A2AQ17;A0A0R4J081;Q9CWX2	30.4826	30.5821	30.5513	30.4961	30.4139	30.3095	30.541	30.3488	30.5174	30.5154	NDUFAF1	Cia30	Complex I intermediate-associated protein 30, mitochondrial	1
A2ATU0	30.0533	30.2476	30.0448	30.6062	30.5797	30.1284	29.4902	29.8301	30.638	30.3178	DHTKD1	Kiaa1630	Probable 2-oxoglutarate dehydrogenase E1 component DHKTD1, mitochondrial	1
A6H611;A0A286YDC5;A0A286YCX4	26.6497	26.8087	26.7687	26.6807	26.9101	26.8115	26.581	26.3018	26.5904	26.4963	MIPEP		Mitochondrial intermediate peptidase	1
A6PWX7;A6PWX8;Q9CWU6;A6PWX5;A6PWX9;F6V305	26.007	26.5144	25.9847	25.9492	25.8125	27.4083	25.8396	26.1241	25.5333	25.471	UQCC1	Bfzb Uqcc	Ubiquinol-cytochrome-c reductase complex assembly factor 1	1
B1AV77;B1ATI0;P47740	30.6908	31.3407	31.1917	31.5606	31.5135	30.4275	30.5236	31.2759	31.8143	31.3416	ALDH3A2	Ahd-3 Ahd3 Aldh3 Aldh4	Fatty aldehyde dehydrogenase	1
B1AXP6	30.9895	30.2552	30.3508	30.9321	30.8353	30.9294	31.1014	30.5657	30.2023	30.9019	TOMM5	Tom5	Mitochondrial import receptor subunit TOM5 homolog	1
B1B1D8;Q9D773;B1B1D7	32.3271	32.2115	32.2526	32.3947	32.4918	32.3251	32.3709	32.3373	32.3616	32.6896	MRPL2		39S ribosomal protein L2, mitochondrial	1	uL2m	39S large subunit
B7ZMP1	29.0524	29.1539	29.1078	29.3042	29.3313	28.7763	29.2598	28.8478	29.2917	29.0665	XPNPEP3		Xaa-Pro aminopeptidase 3	1
D3YUM1;Q91YT0;D3Z1U9;D6RG60;D3Z0K1;D3YXX5	34.9682	34.9529	34.9137	35.0125	34.9235	35.1791	35.0725	34.7844	34.6633	34.8971	NDUFV1		NADH dehydrogenase [ubiquinone] flavoprotein 1, mitochondrial	1
D3YWI4;E9Q1I6;F8WHT5;G3UVW1;P19258;A0A0J9YVC7;Q3UU56	26.7792	27.7816	27.5243	27.0605	26.0027	26.4196	26.2133	27.2763	27.1894	27.0932	MPV17		Protein Mpv17	1
D3YX27;Q9JIY5;D3YX28;F6TCV0;S4R1B3;F6XUR8;S4R1A8	30.9104	30.4953	30.7377	30.4667	30.3343	30.3632	30.0721	30.4611	31.1117	30.5554	HTRA2	Omi Prss25	Serine protease HTRA2, mitochondrial	1
D3YZN4;Q3ULF4;D3YXB7;F6W695;D3Z342;G3UX97;F6VTG4	28.8255	29.7438	29.2168	28.6202	28.8223	28.0834	28.3255	29.2522	29.7217	28.449	SPG7		Paraplegin	1
D3Z041;P41216;D3Z457;D3YVF6;F6WNZ2;A0A1B0GRS8;Q5F2C5	33.7503	33.7577	33.7803	32.301	32.3601	33.8513	33.669	33.5848	32.3856	32.2533	ACSL1	Acsl2 Facl2	Long-chain-fatty-acid--CoA ligase 1	1
D3Z2K2;Q9CR88	28.8834	29.0166	29.0163	29.001	29.0947	29.521	29.0071	28.7538	29.0709	29.003	MRPS14		28S ribosomal protein S14, mitochondrial	1	uS14m	28S small subunit
D3Z7C0;Q9Z2Q5	31.3882	31.5135	31.3278	31.4274	31.5788	31.2533	31.6499	31.7642	31.5847	31.8803	MRPL40	Nlvcf	39S ribosomal protein L40, mitochondrial	1	mL40	39S large subunit
D3Z7P3;D3Z7P4;F7B327	32.5775	32.7678	32.7511	31.9868	31.9906	32.7436	32.753	32.6703	32.0991	32.0086	GLS	Gls1 Kiaa0838	Glutaminase kidney isoform, mitochondrial	1
D3Z7Q2	29.4808	28.8681	29.2883	29.2842	29.2591	29.1679	29.0685	29.1045	29.3931	28.6097	SMIM20	1810013D10Rik	Small integral membrane protein 20	1
D3Z7X0;D3Z2B3;F6RGT6	32.0164	31.7346	31.829	31.8487	31.8568	32.0662	32.0966	31.5707	31.7222	31.7457	ACAD12		Acyl-Coenzyme A dehydrogenase family, member 12	1
D6RHR1;D3Z6M3;Q99MS3	31.0307	31.3513	31.4762	29.4033	28.8438	31.2529	30.5125	30.7963	28.8594	27.9337	MPV17L		Mpv17-like protein	1
E9PV44	32.4698	32.2528	32.7024	31.4322	31.1205	32.3695	32.5033	32.2847	31.7717	31.6952	ATPIF1		ATPase inhibitor, mitochondrial	1
E9PVS5	27.935	28.0872	27.8395	27.9725	27.7835	27.9906	28.0048	27.9013	27.9059	27.842	IMMT		MICOS complex subunit MIC60 (Fragment)	1
E9PXB9;Z4YN86;Q9CQ85	27.1689	26.7989	25.4583	27.5142	27.4448	27.5071	27.5774	27.0167	27	27.7304	TIMM22	Tim22	Mitochondrial import inner membrane translocase subunit Tim22	1
E9PY03;Q8K557	28.8332	28.4116	28.5044	27.8448	28.1267	28.5298	28.5546	28.7621	28.778	28.6511	TSTD1		Thiosulfate sulfurtransferase (rhodanese)-like domain-containing 1	1
E9PYC6;E9Q858;E9PUY9;E9PYA9;E9PVM6;E9Q7A8	27.7465	27.8892	27.8604	27.9576	28.0867	27.5302	27.0524	26.709	28.478	27.9308	ECI2		Enoyl-CoA delta isomerase 2, mitochondrial (Fragment)	1
E9PZ91;O89106;E9PVU9;F6SV10;E9Q3M6	31.3682	31.2585	31.3641	30.9508	30.9019	31.4642	31.2085	31.2848	31.039	30.9603	FHIT		Bis(5'-adenosyl)-triphosphatase	1
E9Q179;Q8C5Q4;D3YUN1;D3YV30	30.8611	30.9702	30.756	30.6132	30.7656	30.9504	30.7743	30.8947	30.7058	30.8908	GRSF1		G-rich sequence factor 1	1
E9Q1L7;Q8VCE1;D3Z032;D3Z0T8	29.2207	29.249	29.3087	29.3684	29.4963	28.9305	29.5591	29.3235	29.3047	29.4605	DNAJC28	ORF28	DnaJ homolog subfamily C member 28	1
E9QJS0;G5E8U8;G5E8U5;Q80ZK0;D3Z6K5	29.8785	30.1853	30.3616	30.4191	30.4171	30.2372	30.3093	30.2431	30.2965	30.3357	MRPS10		28S ribosomal protein S10, mitochondrial	1	uS10m	28S small subunit
E9QLB2;Q3UFF7	32.2891	32.3627	32.5963	30.6568	30.3203	32.528	32.0724	32.2635	30.5758	29.9849	LYPLAL1		Lysophospholipase-like protein 1	1
E9QPQ8;Q8JZS9;A0A140LHT6;A0A140LI38;A0A140LHD4;A0A140LI40;D3Z6C8	30.8381	30.7917	30.6739	30.8541	30.9026	30.7701	30.6524	30.8417	30.9398	31.1724	MRPL48		39S ribosomal protein L48, mitochondrial	1	mL48	39S large subunit
E9QPX3;Q9CXZ1	35.3915	35.3363	35.3108	35.0908	35.2616	35.3646	35.462	35.4953	35.3952	35.4219	NDUFS4		NADH dehydrogenase [ubiquinone] iron-sulfur protein 4, mitochondrial	1
F2Z471	28.0051	31.433	31.6437	31.1663	31.2109	31.4766	31.2555	31.4967	31.6183	31.4446	VDAC1		Voltage-dependent anion-selective channel protein 1	1
F6RDM4	28.0236	27.9904	28.0357	27.2473	27.1089	27.9099	27.9448	27.9115	27.0793	27.1816	GLS		Glutaminase kidney isoform, mitochondrial (Fragment)	1
F6U775	29.191	29.1181	29.406	29.2655	29.0996	29.0279	29.0929	29.2457	29.3639	28.9431	OPA1		Dynamin-like 120 kDa protein, mitochondrial (Fragment)	1
F6ZFT1;F8WJ64;Q9CR21	32.0676	32.1329	32.1826	32.1562	32.0907	31.953	31.9862	32.1404	32.0917	32.2052	NDUFAB1		Acyl carrier protein, mitochondrial	1
F7C846;D3Z3F4;P47802;D3YVW0;G3UXX9;G3UYJ5;G3XA75;G3UXB5	30.4734	30.3263	30.5966	30.525	30.5443	30.927	30.7481	30.4777	30.3196	30.3722	MTX1		Metaxin-1	1
G3UVV4;P17710;D3YYR4;D3Z365;D3Z105;B4YB29;F6QD41	34.2804	34.4566	34.3056	33.9855	34.0498	34.4218	34.3351	34.0388	33.5671	33.7012	HK1		Hexokinase-1	1
G3UZY2;P97493;G3UX99;A2A439	31.434	31.5599	31.2288	31.5639	31.5201	31.6304	31.5024	31.5428	31.4435	31.8354	TXN2		Thioredoxin, mitochondrial	1
G3X9M0;Q9ER88;A0A0R4J1B9;G3UWZ6;G3UWM7;G3UWJ4;G3UZC0;G3UWR5;G3UYM6;G3UYP3	29.7504	29.9265	29.979	30.2868	30.2437	30.0193	30.28	30.2396	29.8583	30.2649	DAP3	Mrps29	28S ribosomal protein S29, mitochondrial	1	mS29	28S small subunit
G5E814;Q9D8B4	29.9974	29.707	29.7475	30.5323	30.3471	30.4689	30.6965	29.5083	29.6708	30.7319	NDUFA11		MCG5603	1
G5E881;Q3TUH1;G3UWL8;D6RGT1;G3UYJ1	29.3477	29.3363	29.3394	29.064	29.2026	29.4735	29.2681	29.2819	29.3166	28.8329	TAMM41		Phosphatidate cytidylyltransferase, mitochondrial	1
G5E895;D3Z494;S4R2G9	28.5318	29.1193	29.0655	29.23	28.9205	29.397	29.2177	29.2786	28.7058	28.8048	AKR1B10		Aldo-keto reductase family 1, member B10 (aldose reductase)	1
G5E8R3;E9QPD7;Q05920;A0A286YCC5	36.1572	36.5063	36.5545	36.6361	36.6426	35.9302	35.9536	36.4569	37.2334	36.6638	PCX		Pyruvate carboxylase	1
G5E8T9;Q99KB8;A0A0R4J052;E9PYA3;E9Q2H8;D3YWI0;D3YUX8	32.868	32.8974	33.0126	33.3695	33.3993	33.103	33.2822	32.9846	33.4038	33.4912	HAGH		Hydroxyacyl glutathione hydrolase	1
H3BLL2;Q811I0;V9GX21;H3BK16;H3BJP9;H3BLD0;H3BKR0	29.803	29.6001	29.7754	30.208	29.9764	29.8598	29.9659	29.8766	30.1494	30.0361	ATPAF1		ATP synthase mitochondrial F1 complex assembly factor 1	1
H7BWY3;Q3UEG6;D3YZ49	31.1202	31.5355	31.6673	31.6466	31.538	30.7778	30.988	31.0362	31.4628	31.5765	AGXT2		Alanine--glyoxylate aminotransferase 2, mitochondrial	1
H7BX88;P47934;F7BF80;A2AWJ5;A2AWE5	32.8405	32.7793	32.9018	32.5723	32.5568	32.6556	32.4842	32.6802	32.7812	32.5314	CRAT		Carnitine O-acetyltransferase	1
I3ITR1;Q9D924;A0A286YCW6	30.4553	30.1458	30.2941	30.0235	30.2189	30.2981	30.5395	30.2034	30.0958	30.3797	ISCA1	Hbld2	Iron-sulfur cluster assembly 1 homolog, mitochondrial	1
J3QMM7;K3W4M4;Q9CZ42;J3QN06;J3QPU6	29.8339	30.1004	30.1361	30.5152	30.4859	29.8311	30.0353	29.9232	30.2665	30.4158	NAXD	Carkd	ATP-dependent (S)-NAD(P)H-hydrate dehydratase	1
J3QMN4;A0A0U1RPV8;J3QMQ8;A0A0M3HEQ0;Q9JLT4;A0A0U1RQA4;D3Z0K8;A0A0M3HEP9;A0A0U1RPC6;Q9D8I4;A0A0U1RPS1;A0A0U1RPY5	31.4893	31.352	31.4384	30.785	30.8042	31.5574	31.2971	31.3116	30.7006	30.6401	TXNRD2	Trxr2	Thioredoxin reductase 2, mitochondrial	1
O08600	30.6898	30.9617	30.9791	30.5693	30.5952	30.6353	30.4792	30.6986	31.3167	30.5792	ENDOG		Endonuclease G, mitochondrial	1
O08691	31.3694	32.8148	32.4735	25.459	25.473	31.7461	31.9701	31.9136	26.5434	26.2165	ARG2		Arginase-2, mitochondrial	1
O08715	27.0494	27.3265	26.7981	27.8461	27.5688	27.2771	27.2809	27.1589	28.0259	27.9453	AKAP1	Akap	A-kinase anchor protein 1, mitochondrial	1
O08749	37.2969	37.2824	37.2918	37.2652	37.3474	37.342	37.496	37.3991	37.401	37.521	DLD		Dihydrolipoyl dehydrogenase, mitochondrial	1
O08807;B1AZS9	31.595	31.8172	31.6941	31.4285	31.5127	31.7041	31.3179	31.7236	31.5063	31.3429	PRDX4		Peroxiredoxin-4	1
O09111	32.8999	32.9153	33.063	32.374	32.3566	32.702	32.2623	32.5864	32.603	32.3693	NDUFB11	Np15	NADH dehydrogenase [ubiquinone] 1 beta subcomplex subunit 11, mitochondrial	1
O09174	33.7829	33.6178	33.7511	35.556	35.6118	33.8355	33.5637	33.6307	35.7034	35.6567	AMACR	Macr1	Alpha-methylacyl-CoA racemase	1
O35129;F6QPR1;F6Q8V7	35.6236	35.7685	35.8145	35.2842	35.2952	35.4917	35.3268	35.6694	35.7732	35.4182	PHB2	Bap Bcap37 Rea	Prohibitin-2	1
O35143	36.6631	36.7617	36.8762	36.2055	36.1049	36.3868	36.6219	36.7622	36.3279	36.7321	ATP5IF1	Atpi Atpif1 If1	ATPase inhibitor, mitochondrial	1
O35386	30.7174	30.4098	30.4194	32.0741	32.3048	30.6023	30.3585	30.5403	32.4972	32.2804	PHYH	Ln1 Lnap1 Pahx	Phytanoyl-CoA dioxygenase, peroxisomal	1
O35435;E9Q1V3;F6TCT7;D3YZY5;F6ZQJ5	30.9849	31.2749	31.2598	31.0641	31.0582	30.6159	30.9468	31.243	31.288	30.7579	DHODH		Dihydroorotate dehydrogenase (quinone), mitochondrial	1
O35459;F7B227	34.782	34.7181	34.6608	34.7598	34.674	34.9533	34.7474	34.7489	34.8728	34.7165	ECH1		Delta(3,5)-Delta(2,4)-dienoyl-CoA isomerase, mitochondrial	1
O35465;F6WP10;D3Z597	28.7925	28.671	28.8091	29.3163	29.508	29.6283	29.6122	29.021	28.6572	29.6148	FKBP8	Fkbp38 Sam11	Peptidyl-prolyl cis-trans isomerase FKBP8	1
O35680;E9PUY1	31.0876	30.5512	30.8998	31.0365	30.8035	30.6362	30.9355	30.8526	31.0173	31.3945	MRPS12	Rpms12	28S ribosomal protein S12, mitochondrial	1	uS12m	28S small subunit
O35855;O88374;A0A1B0GX27;A0A1B0GST1;A0A1B0GQY4	31.8219	32.3182	32.1723	31.7654	31.6871	32.393	32.1846	31.9922	31.4981	31.3841	BCAT2	Bcatm Eca40	Branched-chain-amino-acid aminotransferase, mitochondrial	1
O35857	33.4198	33.188	33.3549	33.5218	33.5729	33.356	33.456	33.4329	33.3399	33.6811	TIMM44	Mimt44 Tim44	Mitochondrial import inner membrane translocase subunit TIM44	1
O35943	28.0616	28.2533	28.0835	28.0734	27.8096	27.5933	27.9476	28.218	27.9556	27.6319	FXN	Frda	Frataxin, mitochondrial	1
O35972;A0A1B0GSZ9;A0A1B0GQZ1	29.6923	29.6852	29.679	29.576	29.5026	29.6376	29.536	29.6862	29.7805	29.6516	MRPL23	L23mrp	39S ribosomal protein L23, mitochondrial	1	uL23m	39S large subunit
O55028;A0A0U1RNL7;A0A0U1RPT4;D3Z7R0;A0A0U1RQ97;A0A0U1RQ50	29.4023	29.4544	29.3124	29.1459	29.3785	29.2964	29.0913	29.4904	29.4228	29.3631	BCKDK		[3-methyl-2-oxobutanoate dehydrogenase [lipoamide]] kinase, mitochondrial	1
O55125;Q5SVG6	32.6994	32.6902	32.7736	32.8813	32.7803	32.6522	32.5821	32.7055	32.8299	32.6588	NIPSNAP1		Protein NipSnap homolog 1	1
O55142	31.2165	31.1288	31.505	31.2839	31.5991	31.3529	31.0391	30.9754	31.3111	31.8119	RPL35A		60S ribosomal protein L35a	1
O70325;S4R1E5	31.063	31.3308	31.289	31.4936	31.4389	31.0613	31.3686	31.1402	31.3856	31.0842	GPX4		Phospholipid hydroperoxide glutathione peroxidase	1
O88441	29.8617	29.844	29.9128	30.2831	30.3776	30.0437	30.1681	29.819	29.8486	30.0769	MTX2		Metaxin-2	1
O88696	32.7837	32.39	32.4704	32.2384	32.3026	32.4668	32.5306	32.634	32.2219	32.262	CLPP		ATP-dependent Clp protease proteolytic subunit, mitochondrial	1
O88844;A0A087WPT4;A0A087WRS9;D3YVY3;A0A087WRM4	32.4607	32.3319	32.4106	32.7886	33.0247	32.7853	32.6482	32.3757	32.6167	32.5662	IDH1		Isocitrate dehydrogenase [NADP] cytoplasmic	1
O88967	30.875	31.3484	31.2592	31.0002	31.029	30.6391	30.4851	31.2698	31.6855	30.97	YME1L1		ATP-dependent zinc metalloprotease YME1L1	1
O88986;E9PWY6;A0A2R8VHE4	30.7062	30.939	31.0415	30.56	30.519	30.7251	31.0721	30.7108	30.1392	30.1643	GCAT	Kbl	2-amino-3-ketobutyrate coenzyme A ligase, mitochondrial	1
P00405	32.3792	33.8764	33.7325	31.9282	31.877	31.5892	31.66	32.8322	32.8499	31.4501	MTCO2	COII COX2 mt-Co2	Cytochrome c oxidase subunit 2	1
P05202	36.2642	36.1953	36.1479	36.388	36.2607	36.23	36.3006	36.0326	36.0321	36.2142	GOT2	Got-2	Aspartate aminotransferase, mitochondrial	1
P06745;A0A0U1RQ72;A0A0U1RP97;A0A0U1RQ18;CON__Q3ZBD7	30.2152	30.2002	30.1376	30.4594	30.53	30.516	30.1139	30.2488	30.391	30.1524	GPI	Gpi1	Glucose-6-phosphate isomerase	1
P06801;Q3TQP6	30.4703	30.7542	30.8117	31.2738	31.2091	30.9182	30.5864	30.813	30.9671	31.286	ME1	Mod-1 Mod1	NADP-dependent malic enzyme	1
P08228	34.1025	33.9433	34.055	34.2634	34.3583	34.1956	33.8873	33.9454	34.4168	34.1051	SOD1		Superoxide dismutase [Cu-Zn]	1
P08249;A0A0G2JF23;A0A0G2JGY4	38.0833	38.0928	37.8949	38.002	38.0492	38.0358	38.1952	38.1642	37.9383	38.2494	MDH2	Mor1	Malate dehydrogenase, mitochondrial	1
P09103;E9Q8G8	34.8751	35.1336	35.1351	35.0304	35.1687	34.8527	34.8136	35.1755	35.0686	34.9857	P4HB	Pdia1	Protein disulfide-isomerase	1
P09528	29.5759	29.2178	28.8588	29.4117	29.6121	29.4514	29.2343	28.8381	29.2927	29.6883	FTH1	Fth	Ferritin heavy chain	1
P09671	36.0181	35.9743	35.9923	36.0493	35.9586	36.0549	35.9297	35.8946	36.1441	36.147	SOD2	Sod-2	Superoxide dismutase [Mn], mitochondrial	1
P0DJE0;A0A140LIS7;A0A140LIT5	29.6355	29.388	29.6045	29.4157	29.1227	29.6423	29.5719	29.102	29.2381	29.5287	PET100		Protein PET100 homolog, mitochondrial	1
P0DJF2	29.2703	29.0644	29.236	28.4865	28.4578	27.6556	29.4692	28.7094	28.8682	27.9331	PET117	Gm20571	Protein PET117 homolog, mitochondrial	1
P11352;A0A0A6YVV2;A0A0A6YY34	35.1732	35.3472	35.242	34.8846	34.7627	35.2098	35.3495	35.34	35.0692	34.5761	GPX1		Glutathione peroxidase 1	1
P11930	33.9093	34.1031	34.2512	34.8972	34.8422	33.6722	33.6263	33.9856	34.853	34.9768	NUDT19	D7Rp2e	Nucleoside diphosphate-linked moiety X motif 19	1
P12787	36.7391	37.038	36.8843	36.6835	36.7462	36.9124	36.8661	37.01	36.8668	36.897	COX5A		Cytochrome c oxidase subunit 5A, mitochondrial	1
P14152;B1ATQ3	33.9973	34.0478	34.1331	34.2949	34.3379	34.1711	33.946	34.0414	34.373	34.2578	MDH1	Mor2	Malate dehydrogenase, cytoplasmic	1
P16332	34.0305	34.2534	34.2655	33.9813	34.0186	34.0659	34.0082	34.2368	34.0375	34.0287	MUT		Methylmalonyl-CoA mutase, mitochondrial	1
P16858;A0A0A0MQF6;S4R1W1;A0A1D5RLD8;S4R257;V9GXA7;S4R1W8;S4R1N5;A0A0R4J0X7;S4R2G5;Q64467;V9GXK0	34.8874	34.8515	34.7314	34.9763	35.1363	35.1154	34.7164	34.6091	34.7947	34.7119	GAPDH	Gapd	Glyceraldehyde-3-phosphate dehydrogenase	1
P17665;B8JJA9	34.1276	33.7864	33.9377	33.7822	33.724	33.7979	33.962	33.8076	33.5103	33.7146	COX7C	Cox7c1	Cytochrome c oxidase subunit 7C, mitochondrial	1
P17751;H7BXC3	33.405	33.3923	33.2916	33.8753	33.9952	33.8305	33.5139	33.6765	34.042	33.9027	TPI1	Tpi	Triosephosphate isomerase	1
P19783;M0QWX7;D6RG40	35.0522	36.0778	36.1839	33.3761	33.738	33.7063	34.0375	35.545	35.5515	33.4471	COX4I1	Cox4 Cox4a	Cytochrome c oxidase subunit 4 isoform 1, mitochondrial	1
P20108	35.0645	34.9677	34.8503	34.9149	34.8978	34.9163	34.877	34.9486	34.9292	35.0683	PRDX3	Aop1 Mer5	Thioredoxin-dependent peroxide reductase, mitochondrial	1
P24270;A2AL20;Q8BI29	36.9879	37.0193	37.23	37.8964	37.9521	36.9019	37.0431	37.2708	38.0027	37.9353	CAT	Cas-1 Cas1	Catalase	1
P26443;F7CFA5	36.5518	36.7864	36.7975	35.9142	35.9656	36.4615	36.4916	36.5335	36.0231	35.9291	GLUD1	Glud	Glutamate dehydrogenase 1, mitochondrial	1
P28271	27.4581	27.7606	27.9796	27.3703	27.7821	27.6467	27.1257	27.2996	27.4343	26.8067	ACO1	Ireb1 Irebp	Cytoplasmic aconitate hydratase	1
P29758;A0A1B0GS50	34.262	34.532	34.5404	33.1199	32.9858	34.4113	34.4345	34.2666	32.7182	32.7617	OAT		Ornithine aminotransferase, mitochondrial	1
P30275;A2ARP5;B0R0E9;B0R0F0;B0R0E8;D6RET9;D6RG68	34.8389	34.7745	34.586	34.4618	34.5641	34.9376	34.8748	34.9026	34.4842	34.5446	CKMT1		Creatine kinase U-type, mitochondrial	1
P31786;Q4VWZ5;D3Z563;M0QWU8	33.9007	33.9813	33.7819	34.1894	34.4076	34.2695	34.0161	34.1753	34.2539	34.2368	DBI		Acyl-CoA-binding protein	1
P32020;A2APS4;A2APS5	35.8863	35.9137	35.8689	36.8598	37.0102	35.9967	35.8153	36.2353	37.0367	36.9955	SCP2	Scp-2	Non-specific lipid-transfer protein	1
P34914;A8JYK8	30.9137	31.1268	31.3089	33.3133	33.3274	31.3357	31.1166	31.3633	33.3629	33.0652	EPHX2	Eph2	Bifunctional epoxide hydrolase 2	1
P35486	35.0499	35.1971	35.1044	35.0394	35.0218	35.2143	35.3182	35.1206	34.8868	34.8793	PDHA1	Pdha-1	Pyruvate dehydrogenase E1 component subunit alpha, somatic form, mitochondrial	1
P36552	29.7076	29.3705	29.3101	31.5183	31.5282	29.6087	29.6121	29.5992	31.6782	31.3507	CPOX	Cpo	Oxygen-dependent coproporphyrinogen-III oxidase, mitochondrial	1
P38060;V9GXD2;V9GWZ9;D3YVU9;Q8JZS7	34.1987	34.0094	33.9712	34.4857	34.4888	34.2487	34.2355	34.0774	34.3384	34.6211	HMGCL		Hydroxymethylglutaryl-CoA lyase, mitochondrial	1
P38647	37.9816	37.9818	37.9339	37.9756	37.961	37.8684	37.9871	38.1028	38.1313	38.2175	HSPA9	Grp75 Hsp74 Hspa9a	Stress-70 protein, mitochondrial	1
P40142;A0A286YE28;E0CY51	32.0401	32.1345	31.9372	31.721	31.8028	31.9556	31.7635	31.9812	31.7326	31.605	TKT		Transketolase	1
P42125	34.3668	34.3809	34.4364	33.7767	33.7662	34.384	34.2948	34.3659	34.0941	33.7597	ECI1	Dci	Enoyl-CoA delta isomerase 1, mitochondrial	1
P45952;D6RFD7;D3Z2A5	37.5655	37.8399	37.8412	36.9956	36.8422	37.4984	37.4895	37.6237	37.0475	37.0987	ACADM		Medium-chain specific acyl-CoA dehydrogenase, mitochondrial	1
P46656;A0A1L1STP5;A0A1L1SU91	32.8663	32.6638	32.6867	33.0187	33.1028	32.4362	32.845	32.7944	32.9469	33.2793	FDX1		Adrenodoxin, mitochondrial	1
P47199;A0A0A6YXR4;A0A0A6YVS7;V9GXY8;D3YUG9;D3Z2X0;D3YWU6;D3Z4Q4;A0A0G2JFU5	35.172	35.1174	35.1951	35.3255	35.3322	35.2439	35.0276	35.1298	35.384	35.2988	CRYZ		Quinone oxidoreductase	1
P47738;A0A0G2JEU1;A0A0G2JF60;A0A0G2JFQ0;D3YYF3;G3UWP3;Q9JHW9	35.6827	35.8003	35.8184	35.7481	35.6804	35.683	35.8083	35.7937	35.7409	35.712	ALDH2	Ahd-1 Ahd1	Aldehyde dehydrogenase, mitochondrial	1
P47791	33.1163	32.953	33.0078	33.0529	32.9787	33.149	32.9626	32.995	33.052	33.1605	GSR	Gr1	Glutathione reductase, mitochondrial	1
P48771	34.4366	34.0872	34.1591	34.1682	34.1823	34.3746	34.368	34.1704	34.0464	34.2571	COX7A2	Cox7a3 Cox7al	Cytochrome c oxidase subunit 7A2, mitochondrial	1
P48962	34.382	33.8324	33.733	34.4484	34.4896	34.9326	35.1012	33.7287	33.1793	34.4574	SLC25A4	Anc1 Ant1	ADP/ATP translocase 1	1
P50171	33.3893	33.4248	33.1223	33.8151	33.7887	33.2831	33.5255	33.4359	33.6093	33.855	HSD17B8	H2-Ke6 Hke6	Estradiol 17-beta-dehydrogenase 8	1
P50544;B1AR28	35.3271	35.3661	35.2396	35.2197	35.2264	35.5363	35.3966	35.4074	35.1434	35.1368	ACADVL	Vlcad	Very long-chain specific acyl-CoA dehydrogenase, mitochondrial	1
P51660	34.9394	34.9236	34.9409	35.5422	35.5615	34.9427	34.8098	34.8763	35.5134	35.5519	HSD17B4	Edh17b4	Peroxisomal multifunctional enzyme type 2	1
P51881	37.3794	37.2295	37.0388	37.541	37.5462	37.6681	37.8452	37.2423	36.8623	37.5216	SLC25A5	Ant2	ADP/ATP translocase 2	1
P52196	31.9144	32.0601	32.5086	31.6574	31.6276	32.2549	32.1013	32.2958	31.7845	31.4905	TST		Thiosulfate sulfurtransferase	1
P52503;A0A1Y7VM38;A0A1Y7VKP8	35.3699	34.9364	35.0444	35.1289	35.111	34.9848	35.1736	35.0092	35.1028	35.296	NDUFS6	Ip13	NADH dehydrogenase [ubiquinone] iron-sulfur protein 6, mitochondrial	1
P52825;A2A8E8;A2A8E7;A2A8E9	33.369	33.5089	33.6553	33.6791	33.5078	33.3395	33.2837	33.3423	33.8501	33.4091	CPT2	Cpt-2	Carnitine O-palmitoyltransferase 2, mitochondrial	1
P53395	34.7435	34.7849	34.7541	34.761	34.6231	34.6759	34.708	34.76	34.6814	34.6814	DBT		Lipoamide acyltransferase component of branched-chain alpha-keto acid dehydrogenase complex, mitochondrial	1
P53702;G3UXK7	25.9024	25.994	27.0366	27.961	27.7171	28.2227	25.4238	27.9985	26.0228	25.8926	HCCS	Cchl	Cytochrome c-type heme lyase	1
P54071;D6RIL6;A0A0U1RP68;A0A0U1RPR1	36.5149	36.2894	36.1541	36.5875	36.5583	36.6354	36.6304	36.1923	36.1286	36.5955	IDH2		Isocitrate dehydrogenase [NADP], mitochondrial	1
P54869	26.0027	26.0402	27.1248	25.9955	26.0487	28.6055	28.1531	28.2318	27.7682	25.9395	HMGCS2		Hydroxymethylglutaryl-CoA synthase, mitochondrial	1
P55096;A0A0G2JDI9	30.8755	31.3898	31.3812	30.8394	31.0663	30.9401	30.7631	31.2664	31.1179	30.7555	ABCD3	Pmp70 Pxmp1	ATP-binding cassette sub-family D member 3	1
P56135;F8WHP8	34.7082	34.4623	34.3561	34.1844	34.2459	34.7883	34.383	34.4956	34.1235	34.185	ATP5J2		ATP synthase subunit f, mitochondrial	1
P56213	30.918	30.4034	30.487	31.1827	31.0057	31.0044	30.9461	30.4341	30.7005	30.8428	GFER	Alr	FAD-linked sulfhydryl oxidase ALR	1
P56375	28.8036	28.4635	28.7045	28.89	29.0084	28.5682	28.7611	28.6672	28.8805	28.6362	ACYP2	Acyp	Acylphosphatase-2	1
P56379;A0A1Y7VLP0	26.7335	30.8117	30.0415	34.2616	33.1222	30.8392	28.8602	32.5716	29.3805	31.1033	MP68		6.8 kDa mitochondrial proteolipid	1
P56380	29.1649	28.9627	29.1874	29.0882	28.8988	28.8691	29.2892	29.1115	29.0346	28.8334	NUDT2	Apah1	Bis(5'-nucleosyl)-tetraphosphatase [asymmetrical]	1
P56382	35.9594	35.7846	35.7429	35.6091	35.7073	35.5215	36.022	35.7697	35.8367	35.821	ATP5F1E	Atp5e	ATP synthase subunit epsilon, mitochondrial	1
P56391;A0A140LIU3	36.2897	35.3406	35.1964	36.5051	36.4556	36.8313	36.8476	35.6183	35.2732	36.5902	COX6B1	Cox6b	Cytochrome c oxidase subunit 6B1	1
P56393	31.7131	32.2112	31.7773	31.7645	31.7131	32.415	32.2053	32.123	31.8752	31.9375	COX7B		Cytochrome c oxidase subunit 7B, mitochondrial	1
P56394	29.0548	28.4317	28.7435	29.1904	29.2539	29.5294	29.2531	28.6728	28.905	29.318	COX17	Cox17a	Cytochrome c oxidase copper chaperone	1
P56395;G5E850;E0CY88	33.4376	33.0484	33.3085	34.2528	34.2641	33.5391	33.5263	33.2715	33.6703	34.5987	CYB5A	Cyb5	Cytochrome b5	1
P56480	38.7068	38.941	38.837	38.5022	38.5052	38.5637	38.5961	38.823	38.7551	38.6133	ATP5F1B	Atp5b	ATP synthase subunit beta, mitochondrial	1
P58059;D3YVZ9	30.7119	30.7331	30.7402	30.6324	30.6528	30.5837	30.8103	30.5086	30.8424	30.8698	MRPS21	Rpms21	28S ribosomal protein S21, mitochondrial	1	bS21m	28S small subunit
P58064	31.3425	30.76	31.1147	30.9793	31.1796	31.2729	31.0381	31.2084	31.1214	31.4349	MRPS6	Rpms6	28S ribosomal protein S6, mitochondrial	1	bS6m	28S small subunit
P58281;H7BX01;E0CXD1;P58682	33.9397	34.1242	34.1636	33.7917	33.7887	33.9283	33.8308	33.9537	34.0516	33.8242	OPA1		Dynamin-like 120 kDa protein, mitochondrial	1
P59017;A0A0N4SW24;A0A0N4SW63	29.7175	29.6618	29.7758	29.8836	29.837	29.6271	29.7255	29.8411	29.6554	29.7571	BCL2L13	Mil1	Bcl-2-like protein 13	1
P59041	26.0487	27.3556	26.9063	26.373	26.6685	25.8954	27.0953	26.5432	26.4399	26.559	DNAJC30	Wbscr18	DnaJ homolog subfamily C member 30	1
P61922;F7C9G3;Q3TUE8;F6RN86	33.5864	33.4747	33.5021	33.6229	33.4923	34.0082	33.8556	33.4629	33.0466	33.5213	ABAT	Gabat	4-aminobutyrate aminotransferase, mitochondrial	1
P62073	32.42	32.2414	32.5328	32.6159	32.649	32.4318	32.4962	32.5108	32.8174	32.9496	TIMM10	Tim10	Mitochondrial import inner membrane translocase subunit Tim10	1
P62075;A0A1W2P756;A0A1W2P7H2	33.3043	32.8341	32.9675	33.3358	33.2819	33.3638	33.3846	33.0823	33.3722	33.198	TIMM13	Tim13a Timm13a	Mitochondrial import inner membrane translocase subunit Tim13	1
P62077	31.3465	31.0365	31.0357	32.016	32.0158	31.7405	31.7598	31.7198	31.4081	32.069	TIMM8B	Ddp2 Tim8b	Mitochondrial import inner membrane translocase subunit Tim8 B	1
P62245;F8WJ41;D3Z712;D3YVB4	30.2619	29.8434	29.8321	30.2047	30.2647	30.4752	29.8935	29.3885	29.5636	30.2651	RPS15A		40S ribosomal protein S15a	1
P62264;D3YVF4;D3Z7I1	31.518	31.5306	31.3746	31.5698	31.8233	31.6768	31.4863	31.7616	31.4253	31.7004	RPS14		40S ribosomal protein S14	1
P62270;F6YVP7;A0A1Y7VKY1;S4R1N6	32.9056	32.73	32.8103	32.7188	32.9303	32.9024	32.4861	32.6877	32.7491	32.818	RPS18		40S ribosomal protein S18	1
P62897;CON__P62894;P00015	34.8083	34.5052	34.4963	34.7721	35.0472	34.7137	34.8051	34.8615	35.0035	35.336	CYCS		Cytochrome c, somatic	1
P63030;D3Z786;D3YWY6;D3Z5S0;E9Q0V4	32.2609	32.4702	32.4956	32.5887	32.5549	31.8041	32.3635	32.478	32.3812	32.4414	MPC1	Brp44l	Mitochondrial pyruvate carrier 1	1
P63038;D3Z2F2;D3Z7J9	38.7559	38.7718	38.6813	38.8397	38.8279	38.7098	38.7492	38.859	38.9726	39.0802	HSPD1	Hsp60	60 kDa heat shock protein, mitochondrial	1
P67778;Q5SQG5	34.4377	34.7101	34.7461	34.3398	34.3369	34.3427	34.4681	34.6951	34.5632	34.4169	PHB		Prohibitin	1
P70349;B0R1E3	30.9774	31.3527	30.772	31.5434	31.6521	31.3017	31.1337	31.2116	31.4412	31.3826	HINT1	Hint Pkci Pkci1 Prkcnh1	Histidine triad nucleotide-binding protein 1	1
P70404	33.0137	33.0819	32.9752	32.7522	32.6919	33.1345	33.1095	33.0229	32.5764	32.5495	IDH3G		Isocitrate dehydrogenase [NAD] subunit gamma 1, mitochondrial	1
P80313;A0A0N4SV00;A0A0N4SV22	28.6807	28.9315	28.7837	28.9701	29.1029	29.034	28.894	28.3978	28.7863	29.0468	CCT7	Ccth	T-complex protein 1 subunit eta	1
P81117;Q3UKN6;S4R2R9	28.6761	28.7663	28.5474	29.1147	29.0794	28.5863	28.2569	28.7521	29.441	29.3386	NUCB2	Nefa	Nucleobindin-2	1
P85094	31.6459	31.8267	31.7992	32.6046	32.4872	32.3341	32.72	31.9498	31.875	32.4983	ISOC2A	Isoc2	Isochorismatase domain-containing protein 2A	1
P97450;E9QAD6	35.7736	35.8628	35.7335	35.5016	35.6098	35.8392	35.7375	35.7886	35.7705	35.74	ATP5J		ATP synthase-coupling factor 6, mitochondrial	1
P97478;A0A140LIF0;Q3TYT1	30.5304	30.298	30.2861	30.5524	30.542	30.5796	30.7826	30.3549	30.3809	30.3751	COQ7		5-demethoxyubiquinone hydroxylase, mitochondrial	1
P97742	31.5665	32.0536	32.1179	31.581	31.5061	31.5286	31.6022	31.7315	31.8493	31.3916	CPT1A	Cpt-1 Cpt1	Carnitine O-palmitoyltransferase 1, liver isoform	1
P97807;H3BKG7	36.6545	36.7068	36.6062	36.6405	36.5741	36.6457	36.6997	36.8279	36.6662	36.8074	FH	Fh1	Fumarate hydratase, mitochondrial	1
P97823;J3QP56;D3Z111;D3Z269;D3YUG4;J3QQ63	30.6987	30.8986	30.72	31.7766	31.5327	31.4642	31.0201	30.7849	31.2044	31.4511	LYPLA1	Apt1 Pla1a	Acyl-protein thioesterase 1	1
P99028;Q9D2Q7	35.5136	35.4509	35.5721	35.1858	35.1564	35.4302	35.4931	35.7047	35.4849	35.6095	UQCRH		Cytochrome b-c1 complex subunit 6, mitochondrial	1
P99029;H3BJQ7;G3UZJ4	36.2585	36.4157	36.196	36.1952	36.295	36.2252	36.3067	36.4546	36.369	36.5039	PRDX5	Prdx6	Peroxiredoxin-5, mitochondrial	1
Q03265;D3Z6F5;D6RJ16	38.7556	38.8861	38.8363	38.4592	38.4518	38.6839	38.633	38.7752	38.6686	38.4884	ATP5F1A	Atp5a1	ATP synthase subunit alpha, mitochondrial	1
Q06185;Q8BTB6	36.4522	36.3765	36.309	36.1598	36.2001	36.2481	36.3666	36.513	36.3126	36.3847	ATP5ME	Atp5i Atp5k Lfm-1 Lfm1	ATP synthase subunit e, mitochondrial	1
Q07417	34.1864	34.2717	34.3605	34.6037	34.4562	34.2206	34.1099	34.1279	34.6381	34.4268	ACADS		Short-chain specific acyl-CoA dehydrogenase, mitochondrial	1
Q14AI6;F6WLR1;B7ZMQ0;F6UDW0;D3YVC8	26.6503	26.8589	27.1709	26.9584	26.9392	26.2725	26.3304	26.4635	27.149	26.7628	RPUSD3		Mitochondrial mRNA pseudouridine synthase Rpusd3	1
Q14C51;A0A0U1RQ61;A0A0U1RP36	29.8995	29.8075	29.7282	30.121	30.0931	29.6564	29.8359	29.9633	29.7535	30.1251	PTCD3	Mrps39	Pentatricopeptide repeat domain-containing protein 3, mitochondrial	1	mS39	28S small subunit
Q14CH7	27.9875	28.2692	27.91	27.7411	27.6392	28.1789	27.4257	27.9419	27.6381	27.233	AARS2	Aarsl Gm89 Kiaa1270	Alanine--tRNA ligase, mitochondrial	1
Q14DH7;REV__F7DC70	29.81	30.3565	30.1289	29.0158	29.0144	29.9877	30.0216	30.4116	29.6604	29.2681	ACSS3		Acyl-CoA synthetase short-chain family member 3, mitochondrial	1
Q2TPA8;B1AX78;B1AX77	33.02	33.0912	33.0507	32.7778	32.739	33.2821	33.3052	33.1698	32.9323	32.9116	HSDL2		Hydroxysteroid dehydrogenase-like protein 2	1
Q3TBW2;A2A715	29.5202	28.8897	29.195	29.3716	29.5706	29.5241	29.1144	28.8857	29.3102	29.4353	MRPL10		39S ribosomal protein L10, mitochondrial	1	uL10m	39S large subunit
Q3TC33;E0CYX9;E0CYP1;E0CXT2	27.6335	27.7934	27.6513	27.4193	27.4551	27.6299	27.7431	27.476	27.5948	27.4362	CCDC127		Coiled-coil domain-containing protein 127	1
Q3TCD4;Q9WUR2	33.7522	33.6684	33.8075	34.0014	33.9924	33.7391	33.5429	33.7283	34.2651	33.986	ECI2	Peci	Enoyl-CoA delta isomerase 2, mitochondrial	1
Q3TL44;A0A1L1ST78;A0A1L1SQN7	27.6022	28.4061	28.0199	27.8494	27.6556	27.526	27.3383	27.8305	28.1656	27.5914	NLRX1		NLR family member X1	1
Q3TLP5;F6YTG0;F6Z5N5;E0CXC8	34.1162	33.9349	33.8824	34.5234	34.4602	33.8673	33.9132	33.965	34.3771	34.5998	ECHDC2	D4Ertd765e	Enoyl-CoA hydratase domain-containing protein 2, mitochondrial	1
Q3U125;Q9CYH2;D3YYG8;D3Z398;D3Z252;D3Z0A8;D3YWL4;D3Z143	29.6841	29.2642	29.4253	29.1844	29.2604	29.6036	29.5093	29.6322	28.8698	29.2644	FAM213A	Pamm	Redox-regulatory protein FAM213A	1
Q3U186;A2AT41	28.0291	28.0532	27.987	28.2482	28.1127	28.039	28.0578	28.3692	28.0729	27.9854	RARS2	Rarsl	Probable arginine--tRNA ligase, mitochondrial	1		Mitoribosome assembly
Q3U276	29.5407	29.4397	29.2	29.6447	29.6245	29.5281	29.6989	29.8165	29.6698	29.7944	SDHAF1	Lyrm8	Succinate dehydrogenase assembly factor 1, mitochondrial	1
Q3U3J1;P50136;A0A0U1RPK5	31.8644	32.0993	31.981	31.7322	31.7606	31.9641	31.9234	31.9306	31.6155	31.433	BCKDHA		2-oxoisovalerate dehydrogenase subunit alpha	1
Q3U422;A0A087WQ40	35.1529	35.101	35.0849	35.277	35.3052	35.1377	35.1916	35.2705	35.3222	35.3544	NDUFV3	1500032D16Rik	NADH dehydrogenase [ubiquinone] flavoprotein 3, mitochondrial	1
Q3U8Y1;Q9DCA2;A0A0U1RPK7	31.2142	31.4308	31.2814	31.3833	31.2779	31.1566	31.3734	31.471	31.4734	31.3875	MRPS11		28S ribosomal protein S11, mitochondrial	1	uS11m	28S small subunit
Q3U9H3;Q61337;F7ABX5;D3YZR8;F6S493	27.7743	27.9885	28.0993	28.3163	28.1745	28.3064	27.8189	28.3212	28.7012	28.5913	BAD	Bbc6	Bcl2-associated agonist of cell death	1
Q3UFY8	28.7563	29.0849	29.0269	29.2171	29.365	28.9928	29.3133	29.2938	29.1484	29.7187	TRMT10C	Mrpp1 Rg9mtd1	tRNA methyltransferase 10 homolog C	1
Q3UIU2;A2AP32	32.4315	32.411	32.4203	31.9053	31.8255	32.2043	31.9982	32.2341	32.1724	31.9165	NDUFB6	Gm137	NADH dehydrogenase [ubiquinone] 1 beta subcomplex subunit 6	1
Q3UJU9;A3KGH5;A3KGH6;A3KGH7	31.0143	31.0792	31.1365	31.29	31.3169	31.0368	31.406	31.213	30.82	31.3285	RMDN3	Fam82a2 Fam82c	Regulator of microtubule dynamics protein 3	1
Q3ULD5;Q6PD20	34.2512	34.6257	34.6085	34.1366	34.0196	34.2643	34.3146	34.3512	34.0014	33.8982	MCCC2		Methylcrotonoyl-CoA carboxylase beta chain, mitochondrial	1
Q3UMR5	28.8317	28.9644	29.0991	28.3366	28.2075	28.3747	28.517	28.8026	28.5364	27.9081	MCU		Calcium uniporter protein, mitochondrial	1
Q3UNX5	23.9943	22.6912	22.6024	35.7517	35.667	26.3173	22.7632	23.6834	34.8822	35.4401	ACSM3	Sa Sah	Acyl-coenzyme A synthetase ACSM3, mitochondrial	1
Q3URE1;A0A1D5RMC8	31.0309	31.5438	31.4729	31.0286	30.8148	31.0582	30.9596	31.2783	31.2308	30.9825	ACSF3		Acyl-CoA synthetase family member 3, mitochondrial	1
Q3URS9	30.0915	29.9922	30.1127	30.2563	30.1546	30.165	30.1265	30.0711	29.8456	30.1828	CCDC51		Coiled-coil domain-containing protein 51	1
Q3UUI3	30.2438	30.4155	30.3655	30.4996	30.2253	30.3231	30.4227	30.3404	30.1427	30.3692	THEM4	Ctmp	Acyl-coenzyme A thioesterase THEM4	1
Q3V117;Q91V92;Q3TS02	27.5241	27.5414	27.7311	27.2738	27.4192	27.6572	27.5798	27.6423	26.0688	26.6824	ACLY		ATP-citrate synthase	1
Q3V384;F6VT60;E9Q4K2;F6RBS7	29.676	29.8707	29.856	30.1851	30.1404	30.4339	30.04	29.6792	29.9111	30.0945	AFG1L	Lace1	AFG1-like ATPase	1
Q504M2	28.9579	28.9574	29.1633	28.9981	28.8616	28.4423	29.1804	28.9905	28.7813	28.647	PDP2	4833426J09Rik	MCG53395	1
Q505D7;A0A0U1RPB1	31.0748	31.3023	31.879	31.0074	30.8268	30.9246	31.2317	31.5534	31.3134	30.8503	OPA3		Optic atrophy 3 protein homolog	1
Q544X6;P22315	32.611	32.389	32.3679	32.5459	32.5523	32.5555	32.2594	32.2959	32.5793	32.3357	FECH		Ferrochelatase	1
Q564G0;E9Q7K1	28.9078	29.0649	29.1694	29.0386	28.8511	29.0593	29.1785	29.3438	28.9195	28.8254	GUK1		Guanylate kinase	1
Q59J78;A0A286YE33;A0A286YDL9;A0A286YE75	30.983	31.2408	31.4212	30.8836	30.9779	30.8198	30.5965	30.8221	31.2198	30.614	NDUFAF2	Ndufa12l	NADH dehydrogenase [ubiquinone] 1 alpha subcomplex assembly factor 2	1
Q5IRJ6;F8WHL1;A0A0J9YVB0	27.4242	27.723	28.1223	27.3927	27.3146	27.0274	27.0168	27.2762	27.5915	27.007	SLC30A9		Zinc transporter 9	1
Q5M8N4;A0A2I3BQS7;A0A2I3BRL7;A0A2I3BPM4;A0A2I3BQD5	29.8578	30.1631	30.4575	29.9181	29.9671	29.667	29.6029	29.9645	30.3648	30.0388	SDR39U1		Epimerase family protein SDR39U1	1
Q5RKZ7;G3UZD4;G3UXN5;G3UYX9;G3UWH1	27.756	27.8219	27.2396	27.955	27.821	27.7806	27.8489	27.6241	27.6809	27.924	MOCS1		Molybdenum cofactor biosynthesis protein 1	1
Q5RL20;Q99N89	31.785	31.777	31.7298	31.7148	31.6951	31.475	31.7946	31.8765	32.1262	32.1218	MRPL43		39S ribosomal protein L43, mitochondrial	1	mL43	39S large subunit
Q5SUC9;Q5SUD5	30.9215	30.8894	30.8203	31.1404	30.9568	30.8345	31.0335	30.9233	30.9558	31.1861	SCO1		Protein SCO1 homolog, mitochondrial	1
Q5U458;E9Q8B3;A2A8D1	31.5459	31.5259	31.4687	31.1862	31.1989	31.4048	31.2497	31.4713	31.3785	31.2722	DNAJC11		DnaJ homolog subfamily C member 11	1
Q5U5I3;Q99N85;D3Z603	31.0719	30.6433	30.5266	30.9705	30.8767	31.0594	30.8161	31.0656	30.983	31.3595	MRPS18A		28S ribosomal protein S18a, mitochondrial	1	mL66	39S large subunit
Q5XJF6;P53026;D6RE43	31.8115	31.4372	31.2686	31.9661	31.9163	31.5129	31.6204	31.5697	31.4053	31.7358	RPL10A		Ribosomal protein	1
Q60597;Z4YJV4;Q5SVY0;Q5SVY1	35.3149	35.6468	35.6547	35.3032	35.2296	35.1948	35.4293	35.3181	35.2776	35.1025	OGDH	Kiaa4192	2-oxoglutarate dehydrogenase, mitochondrial	1
Q60649;Q8CCN6;E9PY58	32.0473	32.1083	32.0773	31.9627	32.0706	31.8424	31.834	32.1065	32.3776	32.0241	CLPB	Skd3	Caseinolytic peptidase B protein homolog	1
Q60930;A0A286YCR8;D3YZT5;D3YUN8	34.1495	34.1656	34.1931	34.0665	34.0693	33.9996	34.2022	33.9826	33.7956	33.9938	VDAC2	Vdac6	Voltage-dependent anion-selective channel protein 2	1
Q60931;J3QMG3	32.6773	32.7413	32.7751	32.8627	32.767	32.741	32.9331	32.7016	32.5092	32.6903	VDAC3		Voltage-dependent anion-selective channel protein 3	1
Q60932	36.5582	36.6969	36.6773	36.4584	36.5109	36.4402	36.388	36.692	36.6028	36.5906	VDAC1	Vdac5	Voltage-dependent anion-selective channel protein 1	1
Q60936;F7B1B6;A0A0A6YXD9;A0A0A6YXI0;E0CYD3;E0CYT4;E0CYG7;E0CZ05;E0CXT4;E0CXR6;E0CYC1;E0CXR1;E0CXI5;F6T0A8	32.2232	32.3188	32.2472	31.9729	31.927	32.2036	32.4016	32.5027	32.155	32.1307	COQ8A	Adck3 Cabc1	Atypical kinase COQ8A, mitochondrial	1
Q61102	28.0856	29.0061	28.7785	28.3974	28.3322	28.5097	28.1014	28.4094	28.6582	27.6726	ABCB7	Abc7	ATP-binding cassette sub-family B member 7, mitochondrial	1
Q61171;D3Z4A4	30.2965	30.4026	30.0703	29.9301	29.9454	29.9398	29.6832	30.0364	30.1667	29.6056	PRDX2	Tdpx1 Tpx	Peroxiredoxin-2	1
Q61425	36.0269	35.9312	35.811	36.5862	36.6034	36.3191	36.4633	36.1404	36.4545	36.7836	HADH	Hadhsc Mschad Schad	Hydroxyacyl-coenzyme A dehydrogenase, mitochondrial	1
Q61578	31.4896	31.8863	31.7157	31.361	31.4277	31.7835	31.6092	31.6007	31.6289	31.2941	FDXR		NADPH:adrenodoxin oxidoreductase, mitochondrial	1
Q61733	32.166	31.84	31.9217	32.1676	32.0839	32.0596	32.1266	32.0415	32.2031	32.3172	MRPS31	Imogn38	28S ribosomal protein S31, mitochondrial	1	mS31	28S small subunit
Q61908	28.624	28.2548	28.2566	29.0147	29.2527	28.8453	28.504	28.6029	29.0785	29.1419	CMC4	C6.1b Mtcp1	Cx9C motif-containing protein 4	1
Q61941;Q8C9V5;Q8BGK0;E9Q8F4	35.8293	36.6712	36.4968	35.1744	35.284	35.3742	35.3997	36.0643	35.9907	35.0399	NNT		NAD(P) transhydrogenase, mitochondrial	1
Q62425;A0A0N4SVQ1	35.6411	35.6806	35.5613	35.6195	35.6709	35.6352	35.7666	35.7343	35.4781	35.5467	NDUFA4		Cytochrome c oxidase subunit NDUFA4	1
Q64133	29.1813	29.1927	29.3231	28.3738	28.3425	29.0832	29.1288	29.2259	28.5806	28.1927	MAOA		Amine oxidase [flavin-containing] A	1
Q64433	37.3048	37.2643	37.2519	37.2108	37.3423	37.1422	37.4029	37.4388	37.4563	37.4648	HSPE1		10 kDa heat shock protein, mitochondrial	1
Q64521;A2AQR0	34.1891	34.6233	34.4391	34.125	34.0223	34.009	34.0044	34.4578	34.463	33.8454	GPD2	Gdm1	Glycerol-3-phosphate dehydrogenase, mitochondrial	1
Q66GT5	27.1839	27.0821	26.928	26.7714	26.2124	25.9513	26.7513	27.0544	27.0561	26.052	PTPMT1	Plip	Phosphatidylglycerophosphatase and protein-tyrosine phosphatase 1	1
Q6GQS1;F6X0P2;F7BBH5;Q8BVN7	26.5214	26.7785	26.7658	26.154	26.7768	27.6086	26.3732	27.3979	26.7982	25.5566	SLC25A23	Scamc3	Calcium-binding mitochondrial carrier protein SCaMC-3	1
Q6GT24;O08709;D3Z0Y2;Q8BG37;A0A0A6YXQ7	30.3412	30.3348	30.196	30.3925	30.4841	30.7628	30.3888	30.3879	30.3894	30.0961	PRDX6		Peroxiredoxin-6	1
Q6NVE9	27.5092	28.2658	27.8123	27.6696	27.932	27.3561	27.9331	28.0432	27.2692	27.6903	PPTC7	Tapp2c	Protein phosphatase PTC7 homolog	1
Q6P3A8	28.4627	29.0721	29.022	28.7873	28.7609	28.0135	28.8252	28.6708	28.4413	28.7849	BCKDHB		2-oxoisovalerate dehydrogenase subunit beta, mitochondrial	1
Q6P3B9	27.8147	27.8004	27.67	27.7473	28.1248	27.9359	27.9929	27.7133	28.0593	28.2208	RBFA		Putative ribosome-binding factor A, mitochondrial	1		Mitoribosome assembly
Q6P8J7	31.6319	31.0282	30.6778	31.5302	31.5127	31.5636	32.1942	31.0761	30.9084	31.8252	CKMT2		Creatine kinase S-type, mitochondrial	1
Q6PB66;F6V2A3	34.5059	34.297	34.3925	34.5465	34.4948	34.3958	34.3591	34.4258	34.4772	34.4963	LRPPRC	Lrp130	Leucine-rich PPR motif-containing protein, mitochondrial	1
Q6PCP5;E0CYB9;E0CYI3;F7BC60	29.0073	28.7718	28.8634	28.8885	28.9472	29.8097	29.6767	29.0363	29.0022	29.4343	MFF		Mitochondrial fission factor	1
Q6PE15;F6X5P5	26.8247	26.3837	26.7384	26.2791	26.0912	26.4659	26.1865	26.3348	26.1954	26.2028	ABHD10		Mycophenolic acid acyl-glucuronide esterase, mitochondrial	1
Q6XPS7	28.7283	29.4375	29.1896	29.6077	29.4593	29.3598	28.9332	29.2212	29.6423	29.4758	THA1	Gly1	L-threonine aldolase	1
Q71RI9;A0A0G2JGE1;D6RJ70	33.8246	33.8953	34.185	31.9648	31.7252	33.4729	33.6479	33.564	31.8687	31.8378	KYAT3	Ccbl2 Kat3	Kynurenine--oxoglutarate transaminase 3	1
Q78IK2	30.6693	30.5193	30.6373	31.0947	31.0209	31.6876	31.2162	30.8271	30.3682	31.2379	USMG5	Dapit	Up-regulated during skeletal muscle growth protein 5	1
Q78IK4	33.4415	33.3162	33.3181	33.5068	33.4911	33.5709	33.6358	33.3675	33.2125	33.5463	APOOL	Fam121a Mic27	MICOS complex subunit Mic27	1
Q78J03	32.2172	31.8467	31.9093	31.9721	32.0077	32.3742	32.3247	32.1847	31.9581	32.3229	MSRB2		Methionine-R-sulfoxide reductase B2, mitochondrial	1
Q78PY7;Q3TJ56;E9Q3E9	31.6869	31.7231	31.796	31.7289	31.8661	31.4145	31.2489	31.4025	31.7464	31.5659	SND1		Staphylococcal nuclease domain-containing protein 1	1
Q78YY6;A0A2K6EDK0	27.3369	27.197	27.3839	26.7292	26.9736	27.4276	27.9783	25.988	26.9979	27.1111	DNAJC15	Dnajd1	DnaJ homolog subfamily C member 15	1
Q791T5;D3YXC2	30.9349	31.3079	31.3627	30.4513	30.2046	31.2488	30.3223	30.9396	30.4393	30.6133	MTCH1		Mitochondrial carrier homolog 1	1
Q791V5;A2AFW6;Q9D050;D6RCZ1	29.3225	29.7125	29.7432	28.9209	28.9715	29.1776	29.4607	29.4399	29.1665	28.974	MTCH2		Mitochondrial carrier homolog 2	1
Q7TMF3;A0A0R4J275;F6RBR6	34.5505	34.4328	34.4154	34.392	34.3976	34.6347	34.5753	34.5577	34.4597	34.4854	NDUFA12		NADH dehydrogenase [ubiquinone] 1 alpha subcomplex subunit 12	1
Q7TMG8;O55126;A0A0G2JEV1	31.4303	31.8689	31.7445	31.1115	31.1654	31.8052	31.9278	31.5438	30.9946	30.962	NIPSNAP2	Gbas	Glioblastoma amplified sequence	1
Q7TNE1	33.1108	32.9694	33.2392	33.2623	33.2788	33.1577	32.8602	32.9758	33.1798	33.3671	SUGCT		Succinate--hydroxymethylglutarate CoA-transferase	1
Q7TNG8	36.0346	35.9166	36.1416	37.3149	37.2877	36.0378	35.9907	35.9191	37.1606	37.5256	LDHD		Probable D-lactate dehydrogenase, mitochondrial	1
Q7TNL9	28.9161	29.394	29.3183	29.4258	29.5092	27.1022	29.4463	29.6171	29.4757	29.7963	CHCHD10	Ndg2	Coiled-coil-helix-coiled-coil-helix domain-containing 10	1
Q7TNS2	29.6387	29.1607	29.6775	30.2949	29.8781	31.347	30.497	30.0934	29.1324	30.1185	MINOS1	Mic10	MICOS complex subunit Mic10	1
Q80U63;A8Y5E5;A2A7Y8	27.5782	26.8373	27.3681	27.68	27.4711	27.547	27.0768	27.1904	27.1524	27.6015	MFN2	Kiaa0214 Marf	Mitofusin-2	1
Q80X85	31.4614	31.3455	31.3079	31.4108	31.5335	31.4615	31.5422	31.5843	31.5399	31.6559	MRPS7		28S ribosomal protein S7, mitochondrial	1	uS7m	28S small subunit
Q80XN0;D3Z2Y8	34.2667	34.3746	34.3181	33.9871	33.8638	34.4014	34.2405	33.9061	33.5254	33.9386	BDH1	Bdh	D-beta-hydroxybutyrate dehydrogenase, mitochondrial	1
Q80Y14;A0A1Y7VN70	32.2541	32.1079	32.1621	32.0652	32.139	32.0716	32.2378	32.26	32.149	32.1158	GLRX5		Glutaredoxin-related protein 5, mitochondrial	1
Q80YD1;M0QWM4	29.2612	29.1775	29.3615	29.2432	29.1111	29.4264	29.4196	29.5347	29.2167	28.8969	SUPV3L1	Suv3l1	ATP-dependent RNA helicase SUPV3L1, mitochondrial	1
Q80ZS3	31.894	31.8069	31.8844	31.8251	31.8987	31.6699	32.0147	31.9415	32.0641	32.0701	MRPS26		28S ribosomal protein S26, mitochondrial	1	mS26	28S small subunit
Q811U4;D3Z5P8;D3Z4L5;F6XRI9	27.067	27.3716	27.9664	26.7845	26.7649	26.9909	26.5407	26.8074	25.6929	26.8796	MFN1		Mitofusin-1	1
Q8BFP9	27.385	27.6901	27.5258	26.477	26.6748	27.2313	26.8895	27.2297	26.4985	26.543	PDK1		[Pyruvate dehydrogenase (acetyl-transferring)] kinase isozyme 1, mitochondrial	1
Q8BFR5;A0A0U1RPC4;A0A0U1RNQ6	36.7601	36.6462	36.5366	36.7475	36.7167	36.8497	36.7724	36.6857	36.6569	36.9204	TUFM		Elongation factor Tu, mitochondrial	1
Q8BG51	29.9388	30.0105	29.8497	30.295	30.2481	30.1852	30.0919	29.7057	29.7801	30.1655	RHOT1	Arht1	Mitochondrial Rho GTPase 1	1
Q8BGA8;A0A140LHR8;Q6P8J0;A0A140LI83	32.9146	32.9445	33.1139	33.0915	33.0029	32.9488	32.7765	32.8614	33.1984	33.1468	ACSM5	Macs3	Acyl-coenzyme A synthetase ACSM5, mitochondrial	1
Q8BGA9;A0A2I3BQ74	28.9447	26.7723	28.9436	28.5968	28.6888	26.8377	28.7783	28.9974	28.7205	28.3931	OXA1L		Mitochondrial inner membrane protein OXA1L	1		Mitoribosome assembly
Q8BGC4	30.9996	31.2647	31.2812	31.2765	31.1779	30.9055	30.8886	30.8311	31.2392	31.0228	ZADH2	Ptgr3	Prostaglandin reductase-3	1
Q8BGD8	31.6533	31.5061	31.4734	31.6555	31.7068	31.2123	31.5972	31.33	31.6398	31.7145	COA6		Cytochrome c oxidase assembly factor 6 homolog	1
Q8BGH2	31.2569	31.6076	31.4329	30.6112	30.6401	30.8506	30.8014	31.4768	31.0128	30.327	SAMM50		Sorting and assembly machinery component 50 homolog	1
Q8BGT5;D6RFQ8	29.8104	29.9026	30.4144	29.1877	29.0405	30.2473	29.8523	30.0976	29.2457	29.2748	GPT2	Aat2	Alanine aminotransferase 2	1
Q8BGY7;D3Z4B5	30.6374	30.5623	30.7582	31.277	31.1041	30.9214	30.9981	30.7034	31.2596	31.187	FAM210A		Protein FAM210A	1
Q8BH59;V9GXX9	33.0606	33.2778	33.4387	32.5795	32.496	32.4368	32.7881	33.0789	32.8658	32.468	SLC25A12	Aralar1	Calcium-binding mitochondrial carrier protein Aralar1	1
Q8BH95	36.8226	36.8074	36.5994	36.6231	36.6087	36.7968	36.8914	36.8166	36.676	36.8588	ECHS1		Enoyl-CoA hydratase, mitochondrial	1
Q8BHC4;B0QZX9	27.6148	27.8694	28.2463	27.3173	27.1662	27.5603	27.5317	27.9072	26.9195	26.4682	DCAKD		Dephospho-CoA kinase domain-containing protein	1
Q8BIJ6;E9PWN2;E9PWN3	30.8312	31.0731	30.9308	30.7852	30.5934	30.5624	30.6908	30.7171	30.5962	30.5907	IARS2		Isoleucine--tRNA ligase, mitochondrial	1
Q8BIP0	26.6203	26.427	26.4503	26.6689	26.5931	26.3629	26.451	26.1365	26.047	25.8702	DARS2		Aspartate--tRNA ligase, mitochondrial	1
Q8BJ64	34.165	34.4217	34.4471	34.5033	34.54	33.8989	33.9545	34.1402	34.7415	34.3598	CHDH		Choline dehydrogenase, mitochondrial	1
Q8BJU9	28.4171	28.0521	28.0042	28.0911	28.0652	27.5988	28.314	28.3458	28.224	28.2069	MTRF1L		Peptide chain release factor 1-like, mitochondrial	1
Q8BK30	33.0423	32.7584	32.7228	32.7735	32.894	33.0932	32.8299	32.8594	32.8712	33.3205	NDUFV3		NADH dehydrogenase [ubiquinone] flavoprotein 3, mitochondrial	1
Q8BK72	29.8493	29.9691	30.0876	29.4861	29.5193	29.3993	29.6842	29.8078	29.7445	29.4995	MRPS27		28S ribosomal protein S27, mitochondrial	1	mS27	28S small subunit
Q8BKZ9;A2AWH7;A2AWH8	33.9924	34.0238	33.9765	33.8549	33.8643	33.9109	33.9944	34.1572	34.0746	33.9237	PDHX		Pyruvate dehydrogenase protein X component, mitochondrial	1
Q8BMF3;A0A140LHQ4	28.8219	29.6318	29.3494	28.8685	28.8869	29.0032	28.9876	28.9629	28.6115	28.701	ME3		NADP-dependent malic enzyme, mitochondrial	1
Q8BMF4	35.3809	35.3993	35.2869	35.312	35.3274	35.3352	35.4247	35.4203	35.2474	35.3997	DLAT		Dihydrolipoyllysine-residue acetyltransferase component of pyruvate dehydrogenase complex, mitochondrial	1
Q8BMS1	36.9512	37.1413	37.0803	36.3168	36.2967	36.7852	36.936	37.0443	36.5533	36.373	HADHA		Trifunctional enzyme subunit alpha, mitochondrial	1
Q8BMS4	30.8936	30.8488	30.7394	30.8335	30.7363	30.6005	30.818	30.7917	30.974	30.8861	COQ3		Ubiquinone biosynthesis O-methyltransferase, mitochondrial	1
Q8BP40	31.585	31.9051	32.0158	31.5453	31.6688	31.4742	31.314	31.6755	32.2876	31.5239	ACP6	Acpl1 Lpap	Lysophosphatidic acid phosphatase type 6	1
Q8BP92	29.0766	28.9737	28.9211	28.6094	28.961	28.972	28.9526	29.1575	28.5661	28.6643	RCN2		Reticulocalbin-2	1
Q8BQU3	28.0838	27.8157	27.8715	27.9372	28.2304	28.6447	28.2194	28.3515	28.2009	28.1933	SDHAF3	Acn9	Succinate dehydrogenase assembly factor 3, mitochondrial	1
Q8BT51	26.5573	26.33	26.0468	26.6276	26.8013	26.4454	26.4896	26.3423	26.3047	26.1805	COA4	Chchd8	Cytochrome c oxidase assembly factor 4 homolog, mitochondrial	1
Q8BU88	31.3881	31.1889	31.2646	31.3676	31.2308	31.2014	31.1936	31.2461	31.3176	31.4517	MRPL22		39S ribosomal protein L22, mitochondrial	1	uL22m	39S large subunit
Q8BVI4;A0A0G2JGJ1;D3YWR7;D3Z1A1;D3Z099;A0A0G2JGY0	32.369	32.3549	32.2246	32.6637	32.6345	32.5364	32.495	32.3511	32.419	32.5108	QDPR	Dhpr	Dihydropteridine reductase	1
Q8BVN4;D3Z3A4;D3Z3A2	26.8904	25.6629	26.6628	26.3347	26.3894	26.7713	26.3639	26.4392	27.1525	26.4395	MTERF4	Mterfd2	Transcription termination factor 4, mitochondrial	1		Mitoribosome assembly
Q8BVU5;A2AH27;A2AH28;A2AH29;A2AH30	27.3594	26.7637	27.0215	25.6173	26.6648	27.5328	26.9626	26.6834	27.2331	26.8298	NUDT9		ADP-ribose pyrophosphatase, mitochondrial	1
Q8BW00	27.8786	27.709	27.3952	27.1466	27.1683	26.827	27.5919	27.4985	27.0531	27.0685	PTRH1		Probable peptidyl-tRNA hydrolase	1
Q8BWF0	33.6007	33.8492	33.7423	34.0695	33.9637	33.7757	33.7417	33.6008	34.0316	33.8836	ALDH5A1		Succinate-semialdehyde dehydrogenase, mitochondrial	1
Q8BWM0;A0A0A6YWP8	33.389	33.305	33.2842	33.1467	33.1596	33.1539	33.1882	33.2164	33.2339	33.0632	PTGES2	Gbf1 Pges2	Prostaglandin E synthase 2	1
Q8BWT1	37.2128	37.3914	37.2294	36.76	36.7484	37.387	37.439	37.4698	37.0903	36.7546	ACAA2		3-ketoacyl-CoA thiolase, mitochondrial	1
Q8BX10;A0A0G2JG95	28.799	28.7361	29.1855	29.6668	29.5915	28.3194	28.9438	28.8613	30.0572	29.8716	PGAM5		Serine/threonine-protein phosphatase PGAM5, mitochondrial	1
Q8BYL4;E9PX65;F7BWC1	29.663	29.981	29.7425	29.846	29.7378	29.6421	29.5874	29.6783	29.8165	29.5343	YARS2		Tyrosine--tRNA ligase, mitochondrial	1		Mitoribosome assembly
Q8BYM8;G3X975;A0A1B0GSP2;A0A1B0GR87;A0A1B0GRF1;A0A1B0GSW7	28.0235	27.9666	28.2016	28.3136	27.9909	28.4581	28.2396	28.168	27.446	27.8181	CARS2		Probable cysteine--tRNA ligase, mitochondrial	1
Q8BZ09;B6CI26	29.6071	29.5914	29.856	30.2167	30.2583	29.6056	29.6396	28.9758	30.2722	30.0432	SLC25A21	Odc	Mitochondrial 2-oxodicarboxylate carrier	1
Q8C163;E9PZS5;A0A1L1SS05;A0A1L1SUE2	27.2202	27.6109	27.3882	26.9034	27.2337	27.2567	27.6024	27.6208	27.018	27.0753	EXOG	Endogl1	Nuclease EXOG, mitochondrial	1
Q8C196	29.9038	29.7155	29.8244	29.5293	29.5461	31.6714	31.7601	31.5751	30.8903	30.5161	CPS1		Carbamoyl-phosphate synthase [ammonia], mitochondrial	1
Q8C2E4	27.4967	27.518	27.6418	27.8017	27.8091	27.7632	27.5467	27.7407	27.7301	27.9778	PTCD1		Pentatricopeptide repeat-containing protein 1, mitochondrial	1		Mitoribosome assembly
Q8C2Q8;Q91VR2;A2AKV3;A2AKV2;A2AKV1;A2AKV0	36.3087	36.4769	36.3885	36.1887	36.1254	36.3537	36.3152	36.3617	36.2205	36.2034	ATP5C1		ATP synthase subunit gamma	1
Q8C3X2	31.0726	30.7127	30.6927	31.3026	31.405	31.3752	31.2568	31.0889	30.7234	31.4263	CCDC90B		Coiled-coil domain-containing protein 90B, mitochondrial	1
Q8C3X4;G3UWY0;F6ZM03;A0A0J9YUM0	28.9454	28.4939	28.691	28.2903	28.4462	28.1702	28.4211	28.7431	28.5943	28.3068	GUF1		Translation factor Guf1, mitochondrial	1
Q8C5H8;Z4YK42;A0A087WQI8	30.4996	30.9963	30.9586	31.1734	31.1771	30.3308	30.7837	30.8133	31.1914	30.9051	NADK2	Mnadk Nadkd1	NAD kinase 2, mitochondrial	1
Q8C6I2	30.6529	30.588	30.6274	30.3856	30.2107	30.5409	30.8117	30.5391	30.62	30.8183	SDHAF2	Pgl2 Sdh5	Succinate dehydrogenase assembly factor 2, mitochondrial	1
Q8CA44;Q9D7K5	26.7778	27.3714	26.0045	26.4838	26.6719	26.1391	25.97	25.8361	27.3951	26.4959	DMAC2	Atp5sl	Distal membrane-arm assembly complex protein 2	1
Q8CAK1;B2FDE8	30.2669	30.4835	30.3561	29.9977	29.9589	30.3423	30.1607	30.1415	30.2645	29.9928	IBA57		Putative transferase CAF17 homolog, mitochondrial	1
Q8CAQ8	36.9956	37.0884	37.1118	36.4952	36.5112	36.8314	36.777	36.9626	36.9184	36.4823	IMMT	Mic60	MICOS complex subunit Mic60	1
Q8CBY0	30.109	29.9886	29.8044	29.7076	29.6279	29.864	29.9467	29.9802	29.7264	29.7352	GATC		Glutamyl-tRNA(Gln) amidotransferase subunit C, mitochondrial	1
Q8CC88	33.5177	33.9716	34.0063	33.7033	33.7073	33.2315	33.2786	33.7331	34.1457	33.6543	VWA8	Kiaa0564	von Willebrand factor A domain-containing protein 8	1
Q8CEE7;A0A0R4J1N8;D3YVJ8	30.1719	30.1647	30.1552	29.6309	29.5123	30.3128	30.0509	30.1503	29.9302	29.6597	RDH13		Retinol dehydrogenase 13	1
Q8CFA2	32.5642	32.6375	32.7087	32.7431	32.6908	32.5136	32.5173	32.5223	32.7675	32.9322	AMT		Aminomethyltransferase, mitochondrial	1
Q8CFJ7;D3Z5G2;D3Z2H6	28.2057	28.4375	28.3747	28.412	28.1583	28.4875	28.567	28.1672	27.9232	28.2232	SLC25A45		Solute carrier family 25 member 45	1
Q8CG76	32.8088	32.6584	32.8349	32.9594	32.913	32.8139	32.5369	32.5093	32.7311	32.8778	AKR7A2	Afar Akr7a5	Aflatoxin B1 aldehyde reductase member 2	1
Q8CGK3	35.1397	35.2629	35.2264	35.0232	34.9611	35.0152	35.0774	35.2125	35.0899	34.9525	LONP1	Prss15	Lon protease homolog, mitochondrial	1
Q8CHT0	35.9194	36.1807	35.9981	36.2408	36.1842	36.1763	36.2259	36.0675	36.0114	36.109	ALDH4A1		Delta-1-pyrroline-5-carboxylate dehydrogenase, mitochondrial	1
Q8JZN5;A0A0G2JDY4;A0A0G2JF25	32.4918	32.7263	32.8606	32.6262	32.5117	32.3636	32.4207	32.3746	32.515	32.5478	ACAD9		Acyl-CoA dehydrogenase family member 9, mitochondrial	1
Q8JZN7;H3BKJ1;H3BKL2;H3BL14	28.9616	29.0857	28.8228	29.4167	29.2716	29.1972	29.2084	29.0375	28.7548	28.9022	RHOT2	Arht2	Mitochondrial Rho GTPase 2	1
Q8JZQ2	32.8189	33.2586	33.1815	32.3797	32.4431	32.3919	32.2556	33.067	32.9047	32.1527	AFG3L2		AFG3-like protein 2	1
Q8JZU2;F6VVY4	32.0688	31.6669	31.6824	32.7092	32.4915	32.7723	32.4432	32.1667	31.8031	32.3062	SLC25A1		Tricarboxylate transport protein, mitochondrial	1
Q8K013;F8WHJ2;D3Z4U2;D6RCG6;F6WSS0;F6TIN5	27.8689	27.7438	27.4994	27.6141	27.4339	27.6357	27.4292	27.9299	27.6453	27.8887	GTPBP10		GTP-binding protein 10	1		Mitoribosome assembly
Q8K0C8;A0A0G2JFK4;S4R231	28.7244	28.8093	28.8515	28.9845	29.1066	28.7535	28.9915	28.7219	29.052	29.2391	COX19		Cytochrome c oxidase assembly protein COX19	1
Q8K0D5	32.316	32.2207	32.2953	32.1366	32.1007	32.0301	31.8476	32.1353	32.2783	32.1894	GFM1	Efg Efg1 Gfm	Elongation factor G, mitochondrial	1		Mitoribosome assembly
Q8K0L3;F6V4U2;D3YXB1;A0A140LHG2	36.1153	36.0299	35.9547	38.1084	38.0446	36.3677	36.3125	36.0673	37.8171	38.1132	ACSM2		Acyl-coenzyme A synthetase ACSM2, mitochondrial	1
Q8K0Z7	32.813	32.4509	32.4175	32.821	32.7728	32.843	32.7834	32.6102	32.6776	32.9834	TACO1	Ccdc44	Translational activator of cytochrome c oxidase 1	1
Q8K199;F8WHQ0;D6RJ47;D6RD08;D3YZZ0	30.7167	30.1344	29.9779	30.4931	30.5915	30.9983	30.8929	30.1412	30.149	30.6865	CMC2		COX assembly mitochondrial protein 2 homolog	1
Q8K1J6;A0A0N4SUW4;A0A0N4SV41	28.2448	27.8366	27.8608	28.5805	28.2379	28.1347	28.2004	28.202	28.2521	28.553	TRNT1		CCA tRNA nucleotidyltransferase 1, mitochondrial	1
Q8K1N1;E9QAC9;E9PXB0;A0A1W2P7I1;F7B2N8;A0A1W2P6P7	28.8827	28.8236	29.0943	29.2187	29.3334	28.8223	29.2228	29.0225	29.0216	29.2496	PNPLA8	Ipla22 Ipla2g	Calcium-independent phospholipase A2-gamma	1
Q8K1R3	31.7415	31.8906	31.9394	31.4827	31.5619	31.8828	31.8914	31.9362	31.5529	31.5798	PNPT1	Pnpase	Polyribonucleotide nucleotidyltransferase 1, mitochondrial	1
Q8K1Z0	33.7635	33.643	33.714	33.574	33.628	33.7271	33.9229	33.8536	33.6827	33.7823	COQ9		Ubiquinone biosynthesis protein COQ9, mitochondrial	1
Q8K215	32.3651	32.1367	32.1051	32.6346	32.6241	32.2882	32.4587	32.2323	32.7168	32.7938	LYRM4	Isd11	LYR motif-containing protein 4	1
Q8K2B3;A0A1Y7VJ55	35.7643	35.9371	35.8126	35.8904	35.8543	35.8203	35.8751	35.8412	35.7204	35.6547	SDHA		Succinate dehydrogenase [ubiquinone] flavoprotein subunit, mitochondrial	1
Q8K2C6;A0A1Y7VJY8;A0A1Y7VM56;A0A1Y7VK33;A0A1Y7VNW0	31.1262	31.5202	31.3946	31.3719	31.4568	31.2708	31.5324	31.3535	31.5422	31.5098	SIRT5	Sir2l5	NAD-dependent protein deacylase sirtuin-5, mitochondrial	1
Q8K2M0	25.6729	27.2638	27.1542	26.7527	26.8087	28.0344	27.2947	26.0342	26.7544	26.7405	MRPL38		39S ribosomal protein L38, mitochondrial	1	mL38	39S large subunit
Q8K2Q5;B1AXC8;Q3TFT3;B1AXC7;B1AXC5	30.5825	30.6776	30.1877	30.786	30.8245	31.045	31.046	30.8573	30.613	30.8059	CHCHD7		Coiled-coil-helix-coiled-coil-helix domain-containing protein 7	1
Q8K2Y7	30.997	30.7781	30.8239	30.8307	30.9243	30.6811	30.7898	30.9229	31.1642	31.1481	MRPL47		39S ribosomal protein L47, mitochondrial	1	uL29m	39S large subunit
Q8K370	33.8068	34.0451	34.0328	33.9386	33.7726	33.8976	33.825	33.9546	33.7872	33.8006	ACAD10		Acyl-CoA dehydrogenase family member 10	1
Q8K3J1	34.1576	33.7746	33.7905	34.3444	34.3025	34.385	34.6935	33.8268	33.5502	34.3241	NDUFS8		NADH dehydrogenase [ubiquinone] iron-sulfur protein 8, mitochondrial	1
Q8K411;A0A1Y7VMS3	32.5612	32.7859	32.6839	32.5439	32.561	32.5219	32.7047	32.8186	32.4802	32.4355	PITRM1	Kiaa1104 Ntup1	Presequence protease, mitochondrial	1
Q8K4F5;D3YYK0;A0A0J9YU40;A0A0J9YVC2;A0A0J9YV94	32.6126	32.9446	32.9527	32.7211	32.7422	32.7765	32.7977	32.9804	32.7481	32.7558	ABHD11	Wbscr21	Protein ABHD11	1
Q8K4Z3	30.0523	29.9612	29.7129	29.8899	29.828	29.808	30.1058	29.8463	29.6502	29.9265	NAXE	Aibp Apoa1bp	NAD(P)H-hydrate epimerase	1
Q8QZS1;E0CX19	33.0147	33.2022	33.1559	33.4078	33.1977	33.332	33.3249	33.0112	33.2702	33.2063	HIBCH		3-hydroxyisobutyryl-CoA hydrolase, mitochondrial	1
Q8QZT1	37.4743	37.4257	37.4228	38.0992	38.0519	37.5417	37.4367	37.5332	38.2258	38.4318	ACAT1		Acetyl-CoA acetyltransferase, mitochondrial	1
Q8R033	29.9774	29.8747	29.9978	29.8272	29.9318	30.3785	30.0343	30.4378	29.8883	30.1124	LYRM2		LYR motif-containing protein 2	1
Q8R035;A2A6T4;D6RHR8	32.2283	32.0848	32.0575	32.1657	32.1007	32.0415	32.1735	32.0454	32.0898	32.1751	MRPL58	Ict1	Peptidyl-tRNA hydrolase ICT1, mitochondrial	1	mL62	39S large subunit
Q8R086	32.1082	32.3878	32.4601	32.556	32.6126	31.8823	31.7264	32.1503	33.1159	32.4158	SUOX		Sulfite oxidase, mitochondrial	1
Q8R0F8	33.1512	32.7073	32.8543	33.4729	33.2826	33.3284	33.4683	32.6534	32.8803	33.3578	FAHD1		Acylpyruvase FAHD1, mitochondrial	1
Q8R0Y6;A0A0N4SW56;A0A0N4SVT2	29.7741	30.3047	30.3081	29.936	30.1048	29.9162	29.6622	29.4325	30.0293	29.6945	ALDH1L1	Fthfd	Cytosolic 10-formyltetrahydrofolate dehydrogenase	1
Q8R0Y8	29.2977	29.663	29.7278	29.2006	29.1325	28.9809	29.112	29.5382	29.4241	28.9181	SLC25A42		Mitochondrial coenzyme A transporter SLC25A42	1
Q8R104;A0A1B0GRY5;D3YVQ5;D3YTK6	27.1022	26.8494	25.5908	26.8032	25.6734	26.6296	27.0112	27.2821	26.6458	26.7577	SIRT3	Sir2l3	NAD-dependent protein deacetylase sirtuin-3	1
Q8R164	35.0046	35.1555	35.4077	35.0899	35.0198	34.849	34.9849	34.97	35.2617	34.9397	BPHL		Valacyclovir hydrolase	1
Q8R1I1	33.0861	33.0259	32.9217	32.7314	32.7376	33.1126	33.0208	33.0679	32.5732	32.8454	UQCR10		Cytochrome b-c1 complex subunit 9	1
Q8R1S0;D3YW66;D6RG57;F6ZE40	29.8593	29.9449	29.9402	29.5444	29.3746	29.8119	29.5648	29.6137	29.7174	29.334	COQ6		Ubiquinone biosynthesis monooxygenase COQ6, mitochondrial	1
Q8R2K3;Q9CYR0;D3Z3Y3	33.3197	33.4882	33.4268	33.3568	33.3243	33.3066	33.4487	33.4498	33.4665	33.5718	SSBP1		Single-stranded DNA binding protein 1	1
Q8R2L5;Q8BTZ9	30.1349	29.6906	29.8162	30.3876	30.0105	30.1599	30.3137	30.1595	30.0706	30.4922	MRPS18C		28S ribosomal protein S18c, mitochondrial	1	bS18m	28S small subunit
Q8R2Q4;E9Q7N5;Q8C1C2;E0CY79;E0CXH2	31.1999	31.3558	31.3552	31.1701	31.0921	31.2331	31.1012	31.3907	31.3283	31.3359	GFM2	Efg2	Ribosome-releasing factor 2, mitochondrial	1		Mitoribosome assembly
Q8R2Y8	29.2806	29.4862	29.5148	29.7037	29.7369	29.4979	29.8262	29.5854	29.3495	29.6674	PTRH2	Pth2	Peptidyl-tRNA hydrolase 2, mitochondrial	1
Q8R3F5;A0A2R8W722;A0A2R8VHT7	28.7514	28.4752	28.7321	28.8875	28.9683	28.7852	28.9202	28.5901	28.896	28.9719	MCAT	Mt	Malonyl-CoA-acyl carrier protein transacylase, mitochondrial	1
Q8R3K3	27.3745	28.1951	28.2816	27.9931	27.9782	25.8667	28.2481	28.2253	26.875	27.2905	PTCD2		Pentatricopeptide repeat-containing protein 2, mitochondrial	1
Q8R3Q6;F8WJI3;E9Q4B5	32.2035	31.9704	31.9595	32.158	32.3357	32.4343	32.0471	32.1751	32.35	32.1396	CCDC58		Coiled-coil domain-containing protein 58	1
Q8R4N0	34.2383	34.5096	34.4325	34.3035	34.3384	34.3745	34.5013	34.4839	34.2509	34.4366	CLYBL	Clb	Citramalyl-CoA lyase, mitochondrial	1
Q8R5L1;O35658	31.576	31.5084	31.2416	31.7116	31.6474	31.2704	31.2886	31.5696	31.6103	31.5216	C1QBP		Complement component 1 Q subcomponent-binding protein, mitochondrial	1
Q8VCF0;S4R1W6	29.4028	29.807	29.1983	28.9685	28.8783	29.8304	29.3825	29.5393	29.0166	28.3506	MAVS	Ips1 Visa	Mitochondrial antiviral-signaling protein	1
Q8VCG1;Q9CQ43	30.2438	30.3926	30.507	30.1731	29.9382	30.61	30.3466	30.4843	29.9797	29.9353	DUT	Dutp	Deoxyuridine triphosphatase	1
Q8VCH0	34.744	34.4405	34.6375	34.8793	35.0013	34.8273	34.8853	34.9079	35.4414	35.1886	ACAA1B	Acaa1	3-ketoacyl-CoA thiolase B, peroxisomal	1
Q8VCL2	29.2876	29.155	29.0625	28.8298	28.9944	28.6845	28.9594	29.0006	29.2288	28.7033	SCO2		Protein SCO2 homolog, mitochondrial	1
Q8VCW8	32.3008	32.1074	31.8115	31.0619	31.0431	32.2912	32.3118	32.0684	30.9336	30.8416	ACSF2		Acyl-CoA synthetase family member 2, mitochondrial	1
Q8VCX5;E9Q9E0;F6Z1Z9	30.0944	30.0049	30.0172	29.7657	29.7703	29.6924	30.114	30.1839	30.0543	29.8463	MICU1	Cbara1	Calcium uptake protein 1, mitochondrial	1
Q8VDC0;A0A1L1SSW1;A0A1L1SUS6;A0A1L1SQK2	29.9267	29.7876	30.0505	29.7235	29.7687	29.7344	29.5837	29.772	29.8187	29.4544	LARS2		Probable leucine--tRNA ligase, mitochondrial	1
Q8VDK1;D3YY53;D3Z3I3;D3Z2Y2	29.2744	28.8636	29.0682	29.6102	29.3804	29.3094	29.281	28.9283	29.1266	29.5251	NIT1		Deaminated glutathione amidase	1
Q8VDT9	31.1252	30.8109	30.8481	30.6876	30.7117	31.0198	30.6111	30.8235	30.901	30.8585	MRPL50		39S ribosomal protein L50, mitochondrial	1	mL50	39S large subunit
Q8VE22;Q3TI14;A7M7Q8;F7ARZ1;Q5SXC9	32.0555	31.9204	31.8858	32.1145	32.2014	32.3491	32.1772	32.194	32.1152	32.3163	MRPS23		28S ribosomal protein S23, mitochondrial	1	mS23	28S small subunit
Q8VE38;E9Q690;E9Q8U8;E9PZL5;F6XLU3;E9Q2B7;F6SAD4;E9Q4W0;A0A2I3BPV1	29.0268	28.4804	28.8379	28.8454	28.8604	28.9119	28.7719	28.725	28.1979	29.0095	OXNAD1		Oxidoreductase NAD-binding domain-containing protein 1	1
Q8VEA4	30.1701	30.0047	30.2601	30.2747	30.2536	30.096	29.9777	30.0595	30.4044	30.2612	CHCHD4	Mia40	Mitochondrial intermembrane space import and assembly protein 40	1
Q8VEM8	32.0095	32.7702	32.5537	31.7091	31.7387	32.1964	32.3207	32.2205	31.8274	31.6918	SLC25A3		Phosphate carrier protein, mitochondrial	1
Q91V16	30.7679	30.5583	30.4298	30.9903	30.7978	30.6837	30.6292	30.845	31.1012	31.0461	ETFRF1	Lyrm5	Electron transfer flavoprotein regulatory factor 1	1
Q91V61;Q3U4F0	32.0934	32.5963	32.4589	31.722	31.8539	31.93	32.2576	32.3338	31.9242	31.5969	SFXN3		Sideroflexin-3	1
Q91VA0;D3Z106;D3YV36	35.3384	35.4595	35.6066	34.1083	33.9478	35.2363	35.1505	35.2763	33.9196	34.139	ACSM1	Bucs1 Lae Macs1	Acyl-coenzyme A synthetase ACSM1, mitochondrial	1
Q91VA6;F6SQH7	29.7519	30.0604	30.2119	30.0739	30.0591	29.6779	29.7578	29.7482	30.1102	30.2327	POLDIP2		Polymerase delta-interacting protein 2	1
Q91VA7;V9GXV0	34.0701	33.9966	33.9685	33.4692	33.4474	34.0317	33.838	33.9908	33.471	33.3975	IDH3B		Isocitrate dehydrogenase [NAD] subunit, mitochondrial	1
Q91VC9;A0A286YDK2	26.6516	26.8601	26.9364	26.7816	26.5695	27.4615	27.9395	26.7662	26.8322	26.7607	GHITM	Mics1	Growth hormone-inducible transmembrane protein	1
Q91VD9;A0A087WQR0;A0A087WP77;A0A087WQ77;A0A087WSU3;A0A087WR47	35.6391	35.918	35.8552	35.6208	35.5377	35.5766	35.5695	35.6049	35.5914	35.4539	NDUFS1		NADH-ubiquinone oxidoreductase 75 kDa subunit, mitochondrial	1
Q91VM9	35.0102	35.0508	35.021	34.8745	34.7344	35.0461	35.0071	34.9007	34.7079	34.7423	PPA2		Inorganic pyrophosphatase 2, mitochondrial	1
Q91VN4	32.9764	33.0507	33.27	32.7329	32.7119	33.0529	33.2494	33.077	32.6389	32.5375	CHCHD6	Mic25	MICOS complex subunit Mic25	1
Q91VS7;D3YU60;E9QJW0;A0A0N4SV17;D3YVR3;A0A0N4SVZ0	27.6193	27.9604	27.314	27.9201	27.9924	28.5142	28.3612	28.3718	27.0162	27.5676	MGST1		Microsomal glutathione S-transferase 1	1
Q91VT4;D3Z6C4	31.4258	31.6499	31.4365	32.0276	31.9446	31.6953	31.7063	31.362	31.7837	31.974	CBR4		Carbonyl reductase family member 4	1
Q91W43	31.4359	31.6041	31.8049	29.9103	29.7836	31.4369	31.3698	31.3094	30.2675	29.5008	GLDC		Glycine dehydrogenase (decarboxylating), mitochondrial	1
Q91WD5;D3YXT0;A0A0A6YW30;A0A0A6YXD3	33.4875	33.8523	33.7245	33.3672	33.2078	33.3562	33.3371	33.5109	33.3445	33.036	NDUFS2		NADH dehydrogenase [ubiquinone] iron-sulfur protein 2, mitochondrial	1
Q91WK1	29.818	30.3733	30.1865	30.2734	30.2234	29.5361	29.8175	29.8701	30.4252	30.0252	SPRYD4		SPRY domain-containing protein 4	1
Q91WK5	31.557	31.4862	31.397	30.9325	31.0737	31.7497	31.2942	31.5914	31.302	31.3978	GCSH		Glycine cleavage system H protein, mitochondrial	1
Q91WM2	28.9962	28.1739	27.8668	28.0804	27.9684	28.1794	28.0278	27.9586	27.9097	27.644	HDHD5	Cecr5	Haloacid dehalogenase-like hydrolase domain-containing 5	1
Q91WN4;Q3V0K6	31.1795	31.4035	31.4824	31.4512	31.2671	31.2755	30.9977	31.2999	31.6892	31.2477	KMO		Kynurenine 3-monooxygenase	1
Q91WS0	34.2649	33.2769	33.461	34.9186	34.7793	34.8326	34.9269	33.6017	33.5333	34.9677	CISD1	D10Ertd214e Zcd1	CDGSH iron-sulfur domain-containing protein 1	1
Q91X52;A2AC16	29.7045	29.4325	29.4475	29.8618	29.8147	29.8759	29.4984	29.9923	29.5789	29.4643	DCXR		L-xylulose reductase	1
Q91XE0	33.2789	33.1964	33.3294	34.3048	34.234	33.1315	33.2589	33.2309	34.212	34.0718	GLYAT		Glycine N-acyltransferase	1
Q91XF0;A2A6E7	28.2725	28.0887	28.0611	27.8175	27.7558	28.6102	28.3525	28.4075	28.0947	28.1186	PNPO		Pyridoxine-5'-phosphate oxidase	1
Q91XH5;Q64105;G3UXX3;G3UZ79	30.6062	30.8546	30.7472	30.6145	30.6266	30.8427	30.8456	30.7177	30.5988	30.381	SPR		Sepiapterin reductase	1
Q91YJ5;Q5M6W7;F6RR02;Q5M6W8;Q5M6W9	30.8826	30.8527	30.8315	30.8982	30.9175	30.9625	30.8184	30.9487	30.9909	30.968	MTIF2		Translation initiation factor IF-2, mitochondrial	1		Mitoribosome assembly
Q91YM4;E9PUT1;Q5SWP1;Q5SWP0	27.4074	27.0468	27.6299	27.7164	27.5206	27.1867	27.5326	28.1265	27.4212	26.484	TBRG4	Kiaa0948	FAST kinase domain-containing protein 4	1
Q91YP0	31.0958	31.4821	31.5101	31.459	31.3391	31.3258	31.388	31.2799	31.3404	31.0826	L2HGDH		L-2-hydroxyglutarate dehydrogenase, mitochondrial	1
Q91Z53;B1AXQ0	32.6802	32.366	32.5909	32.9871	32.9235	32.841	32.4509	32.3283	33.1863	32.8972	GRHPR	Glxr	Glyoxylate reductase/hydroxypyruvate reductase	1
Q91ZA3;H3BL62;H3BK61;D3YZC0;D3YWM4;H3BJR0;H3BKW6	35.9498	36.1207	35.9909	35.955	35.9688	35.9467	35.9765	36.1477	36.101	36.0602	PCCA		Propionyl-CoA carboxylase alpha chain, mitochondrial	1
Q920A7	29.6475	29.4694	29.8179	29.4738	29.528	28.8106	28.8431	29.8471	30.1392	29.5362	AFG3L1		AFG3-like protein 1	1
Q921G7;Q6PF96	34.9151	34.8267	34.8233	35.1489	35.1178	35.0129	34.9326	34.8357	35.1132	34.9703	ETFDH		Electron transfer flavoprotein-ubiquinone oxidoreductase, mitochondrial	1
Q921H8;H3BKL5;H3BJZ9;H3BKA1;H3BJC1	32.8074	32.6575	32.7917	33.2083	33.433	32.6131	32.7561	32.9699	33.4162	33.4642	ACAA1A	Acaa1	3-ketoacyl-CoA thiolase A, peroxisomal	1
Q921H9	31.4328	31.0496	30.9774	31.4256	31.624	31.3708	31.3839	31.4491	31.3869	31.389	COA7	Selrc1	Cytochrome c oxidase assembly factor 7	1
Q921S7	28.1446	27.4838	27.8686	27.7913	27.7378	28.1405	27.7566	26.7276	27.7092	27.4466	MRPL37		39S ribosomal protein L37, mitochondrial	1	mL37	39S large subunit
Q922B1	30.9582	30.9045	30.7778	31.0857	31.257	31.5395	31.158	30.9307	31.1384	31.3636	MACROD1	Lrp16	O-acetyl-ADP-ribose deacetylase MACROD1	1
Q922D8;A0A1W2P733;A0A1W2P7L5	32.5507	32.4798	32.5468	32.5238	32.6242	32.7814	32.645	32.7357	32.5386	32.5066	MTHFD1		C-1-tetrahydrofolate synthase, cytoplasmic	1
Q922H2	29.5725	29.6592	29.6867	29.6421	29.379	29.3595	29.4817	29.4783	29.2038	29.2879	PDK3		[Pyruvate dehydrogenase (acetyl-transferring)] kinase isozyme 3, mitochondrial	1
Q922Q1;E0CZH6	32.9872	32.8617	32.8284	34.0209	33.8593	33.6236	33.8216	32.7341	33.0158	33.8389	2019-03-02	Mg87 Mosc2	Mitochondrial amidoxime reducing component 2	1
Q922Q4	28.848	28.5532	28.4478	29.1546	29.394	28.4756	28.9599	28.7356	28.0487	28.2084	PYCR2		Pyrroline-5-carboxylate reductase 2	1
Q922W5;A2ABZ2;A2ABZ3;A2ABZ0	26.6043	26.7637	25.9509	27.0734	27.8592	26.9843	25.9178	25.6568	26.6034	26.5836	PYCR1		Pyrroline-5-carboxylate reductase 1, mitochondrial	1
Q923X4;B7ZC40	29.4948	29.0648	29.2006	29.2622	29.1447	29.9969	29.4998	29.5634	28.9599	29.2548	GLRX2	Grx2	Glutaredoxin-2, mitochondrial	1
Q924T2	28.8241	28.8164	29.1163	28.8815	28.6939	28.5679	28.9637	28.6751	29.0925	29.0657	MRPS2		28S ribosomal protein S2, mitochondrial	1	uS2m	28S small subunit
Q924X2;F6QXT4;E9Q393	27.3496	27.2231	28.2511	27.0459	27.3728	26.0694	25.9643	27.3653	26.7425	26.6275	CPT1B		Carnitine O-palmitoyltransferase 1, muscle isoform	1
Q925I1;H3BK90;H3BKI6;V9GWS5;V9GWS6	33.2874	33.3328	33.4159	32.2369	32.485	32.4059	32.2862	33.3561	33.1808	32.4312	ATAD3	Atad3a Kiaa1273	ATPase family AAA domain-containing protein 3	1
Q925N0;Q8BRQ9;D3YXH5	29.3014	29.5564	29.4051	29.1262	29.108	29.2155	29.1824	29.594	29.2952	28.9145	SFXN5		Sideroflexin-5	1
Q925N2	29.3641	29.6721	29.8351	28.8901	28.8817	29.6588	29.5423	29.2784	28.9832	28.7203	SFXN2		Sideroflexin-2	1
Q99J39	29.4676	29.3275	29.3359	29.6094	29.3911	29.6022	29.1337	29.3152	29.471	29.3402	MLYCD		Malonyl-CoA decarboxylase, mitochondrial	1
Q99J47;Z4YKT6	29.4751	29.1892	29.1233	29.6908	29.7925	29.5125	29.4124	29.5877	29.4863	29.7222	DHRS7B	Sdr32c1	Dehydrogenase/reductase SDR family member 7B	1
Q99J99;A0A2R8VHT1;A0A2R8VHE5	32.5751	32.4435	32.7757	32.1687	32.0293	32.6473	32.4879	32.5735	32.0913	32.183	MPST		3-mercaptopyruvate sulfurtransferase	1
Q99JB2;A2AG39;F6WI02;A2AG41	32.8429	32.8378	32.8216	32.9126	32.9379	32.5779	32.6693	32.8509	33.0704	33.0536	STOML2	Slp2	Stomatin-like protein 2, mitochondrial	1
Q99JR1	34.0898	34.2047	34.3057	33.8714	33.9375	33.9401	34.0225	34.1851	34.2257	33.8573	SFXN1	F	Sideroflexin-1	1
Q99JR6;Q3V3C7;Q3V3F1;A0A087WSM7	30.8402	31.2057	30.9321	30.7126	30.5345	30.7644	31.0813	30.8438	30.7104	30.8381	NMNAT3		Nicotinamide/nicotinic acid mononucleotide adenylyltransferase 3	1
Q99JT1;Q8BW84;Q3TLZ6	29.0332	29.0041	28.7503	29.0217	29.1789	29.2517	29.0589	28.9539	28.57	29.0517	GATB	Pet112 Pet112l	Glutamyl-tRNA(Gln) amidotransferase subunit B, mitochondrial	1
Q99JY0;D3YXU1	36.3678	36.6517	36.4664	35.966	35.9491	36.3376	36.552	36.6349	35.9377	35.7885	HADHB		Trifunctional enzyme subunit beta, mitochondrial	1
Q99K67;F6VMP2	33.2867	33.3717	33.3136	34.1291	34.0044	32.6599	32.7289	33.39	34.43	33.8622	AASS	Lorsdh	Alpha-aminoadipic semialdehyde synthase, mitochondrial	1
Q99KI0;A0A2R8W744;A0A2R8VHM8	38.2133	38.3652	38.3187	38.022	38.0401	38.1049	38.1456	38.3123	38.1977	38.1183	ACO2		Aconitate hydratase, mitochondrial	1
Q99KK9;G5E823	29.7222	29.7829	29.4801	29.6327	29.6019	29.6135	29.7607	29.3294	29.8194	29.6998	HARS2	Harsl	Probable histidine--tRNA ligase, mitochondrial	1
Q99KR3	33.4945	33.4655	33.6288	34.198	34.0312	33.6472	33.4676	33.3354	33.8666	33.7686	LACTB2		Endoribonuclease LACTB2	1
Q99KR7;Q9QZH3	34.5576	34.6477	34.4582	34.501	34.5122	34.7095	34.7324	34.7433	34.6144	34.7881	PPIF		Peptidyl-prolyl cis-trans isomerase F, mitochondrial	1
Q99KS2	27.1431	27.546	25.9972	27.1358	27.067	27.1566	26.8374	26.7964	27.2386	26.6644	NGRN	Fi58g	Neugrin	1		Mitoribosome assembly
Q99L04	30.7865	30.1264	30.3394	31.429	31.3324	31.2172	30.6974	30.2868	30.5899	31.073	DHRS1	D14ertd484e	Dehydrogenase/reductase SDR family member 1	1
Q99L13	35.7431	35.6614	35.5693	36.0364	36.0398	35.9001	35.8443	35.6564	35.915	36.2283	HIBADH		3-hydroxyisobutyrate dehydrogenase, mitochondrial	1
Q99LB2;A0A2I3BRG8;Q9D2U3;A0A2I3BPY3;A0A2I3BQ25;A0A2I3BRQ8	34.5336	34.5375	34.5323	35.2879	35.3242	34.4109	34.4829	34.5352	35.2095	35.3005	DHRS4	D14Ucla2	Dehydrogenase/reductase SDR family member 4	1
Q99LB7;A2AH52;A2AH53;A2AH55	33.1526	33.5178	33.575	33.1199	33.0147	32.9612	32.9809	33.1204	33.3194	32.9362	SARDH		Sarcosine dehydrogenase, mitochondrial	1
Q99LC3;A0A087WR38	33.8943	34.2464	34.2656	33.8952	33.8435	33.9448	34.0386	34.033	33.8465	33.7792	NDUFA10		NADH dehydrogenase [ubiquinone] 1 alpha subcomplex subunit 10, mitochondrial	1
Q99LC5	37.641	37.6249	37.5993	37.5647	37.5808	37.5796	37.6673	37.7698	37.8293	37.924	ETFA		Electron transfer flavoprotein subunit alpha, mitochondrial	1
Q99LP6	34.8147	34.6294	34.723	34.505	34.4891	34.7622	34.7609	34.7619	34.5111	34.6716	GRPEL1		GrpE protein homolog 1, mitochondrial	1
Q99LX0;A2A813;A2A815;A2A817;A2A816	34.2398	33.9481	33.949	33.81	33.8029	34.2189	34.1871	34.2867	33.9604	34.0731	PARK7		Protein/nucleic acid deglycase DJ-1	1
Q99LY9;B1ARW4	34.936	34.9391	34.9618	34.6706	34.6877	35.0824	34.9577	34.997	34.949	34.9168	NDUFS5		NADH dehydrogenase [ubiquinone] iron-sulfur protein 5	1
Q99M04;A0A0M3HEP3;A0A0G2JFF7	30.5375	30.3458	30.3319	30.2087	30.2819	30.33	30.5341	30.4745	30.0915	30.4064	LIAS	Lip1	Lipoyl synthase, mitochondrial	1
Q99M07	27.9358	27.3765	27.4018	28.1159	27.768	26.0506	27.9993	27.4621	27.4272	27.908	COA5		Cytochrome c oxidase assembly factor 5	1
Q99M87	32.6167	32.6365	32.5273	32.4843	32.497	32.5317	32.6108	32.7257	32.6954	32.7902	DNAJA3	Tid1	DnaJ homolog subfamily A member 3, mitochondrial	1
Q99MB2;D3YZ89;F8WI92;D3Z5W5	27.2706	27.3924	27.1503	27.8978	28.0802	27.6775	27.4022	27.8419	27.898	27.7096	MTFR1	Chppr Kiaa0009	Mitochondrial fission regulator 1	1
Q99MN9;E9Q1J7;D3YZC1;A0A087WQV1	34.1082	34.126	34.0272	34.1762	34.0936	34.3105	34.1964	34.1093	33.9477	34.1634	PCCB		Propionyl-CoA carboxylase beta chain, mitochondrial	1
Q99MR8;A0A0G2JF64;A0A0G2JFQ5	35.784	35.7849	35.9534	35.3618	35.325	35.6654	35.586	35.6073	35.5224	35.3247	MCCC1	Mcca	Methylcrotonoyl-CoA carboxylase subunit alpha, mitochondrial	1
Q99N15;A2AFQ2;O08756	34.553	34.5983	34.5395	34.3681	34.305	34.4926	34.5579	34.4847	34.3676	34.3166	HSD17B10	Hadh2 Hsd17b10/Schad	17beta-hydroxysteroid dehydrogenase type 10/short chain L-3-hydroxyacyl-CoA dehydrogenase	1
Q99N84;G3UX79;G3UYQ9;G3UYX8	31.52	31.0066	31.2373	31.3258	31.4173	31.4365	31.3997	31.2055	31.3688	31.2979	MRPS18B		28S ribosomal protein S18b, mitochondrial	1	mS40	28S small subunit
Q99N87;B2FDG7	31.1624	30.9475	31.0631	31.1143	31.1907	31.0333	31.0569	31.0998	31.0919	31.2015	MRPS5		28S ribosomal protein S5, mitochondrial	1	uS5m	28S small subunit
Q99N91	29.8005	29.9096	29.8703	30.1368	29.9242	29.8658	29.8065	30.0343	30.1385	30.0332	MRPL34		39S ribosomal protein L34, mitochondrial	1	bL34m	39S large subunit
Q99N92	31.287	31.2495	31.099	31.5913	31.7393	31.1264	31.3831	31.2295	31.7323	31.9535	MRPL27		39S ribosomal protein L27, mitochondrial	1	bL27m	39S large subunit
Q99N93	29.5877	29.5701	29.564	29.7219	29.6566	29.7161	29.6368	29.4997	29.689	29.8702	MRPL16		39S ribosomal protein L16, mitochondrial	1	uL16m	39S large subunit
Q99N94;Q3UK02	32.0111	31.703	31.7369	31.8906	31.966	31.9505	31.9073	32.0279	31.9845	32.1427	MRPL9		39S ribosomal protein L9, mitochondrial	1	bL9m	39S large subunit
Q99N95;D3Z456;F6W7C7;A0A1L1SU47	31.1838	31.1475	31.3578	31.1874	31.2197	31.3317	31.2849	31.137	31.4236	31.2481	MRPL3		39S ribosomal protein L3, mitochondrial	1	uL3m	39S large subunit
Q99N96;Q9D3F3	32.1666	31.8845	31.8773	31.8665	31.8929	31.7616	31.9283	32.0943	32.0089	32.1947	MRPL1		39S ribosomal protein L1, mitochondrial	1	uL1m	39S large subunit
Q99NB1	33.038	33.3447	33.2331	32.5359	32.5253	33.2357	33.3004	33.2278	32.6809	32.2299	ACSS1	Acas2 Acas2l	Acetyl-coenzyme A synthetase 2-like, mitochondrial	1
Q9CPP6;D3YTQ8	35.1304	35.2689	35.2316	35.0252	35.1508	35.0375	35.2543	35.3834	35.2496	35.269	NDUFA5		NADH dehydrogenase [ubiquinone] 1 alpha subcomplex subunit 5	1
Q9CPQ1;A0A0G2JDA6	36.4692	36.4027	36.5003	36.3472	36.3441	36.7109	36.6609	36.5006	36.3854	36.6095	COX6C		Cytochrome c oxidase subunit 6C	1
Q9CPQ3;A0A2R8VHM4;A0A2R8VHJ4	30.4119	30.5138	30.4808	30.263	30.1064	29.8	30.0471	30.4011	30.4106	30.4071	TOMM22	Tom22	Mitochondrial import receptor subunit TOM22 homolog	1
Q9CPQ8;J3QNM7	34.1245	34.1204	33.9528	33.7295	33.729	34.1367	33.9348	34.1538	33.9031	33.7764	ATP5L		ATP synthase subunit g, mitochondrial	1
Q9CPR5;A0A0A6YVP4;F8WHN1	31.0359	31.0651	31.1339	30.7503	30.7892	30.8375	30.775	31.0329	31.1036	30.8431	MRPL15		39S ribosomal protein L15, mitochondrial	1	uL15m	39S large subunit
Q9CPU2	31.4756	30.7074	31.4102	25.8886	29.0337	30.6325	30.2382	30.4407	31.0985	26.9223	NDUFB2		NADH dehydrogenase [ubiquinone] 1 beta subcomplex subunit 2, mitochondrial	1
Q9CPU4	26.3731	26.5768	26.7311	27.3298	26.8535	27.1777	27.4616	26.3666	27.0337	26.4887	MGST3		Microsomal glutathione S-transferase 3	1
Q9CPV3;A0A1W2P6M3;A0A1W2P7E4	29.8703	29.6144	29.6739	29.6971	29.8765	30.1413	29.7029	29.8156	29.9548	30.434	MRPL42	D10Ertd322e Mrps32	39S ribosomal protein L42, mitochondrial	1	mL42	39S large subunit
Q9CPV4;E9Q197;F6ZTG3;E9Q055;E9Q2R6;F7BB55	32.3932	32.1756	32.3652	32.0988	32.0522	32.4862	32.4101	32.3138	31.9032	31.9953	GLOD4		Glyoxalase domain-containing protein 4	1
Q9CPW2;A0A1L1SV24	29.6722	30.0011	29.9076	30.0046	30.0961	29.4723	30.0652	30.1606	30.0528	29.7991	FDX2	Fdx1l	Ferredoxin-2, mitochondrial	1
Q9CPW3	29.7684	28.2372	29.2094	28.5287	28.6538	29.1103	28.5394	28.6804	28.69	28.0828	MRPL54		39S ribosomal protein L54, mitochondrial	1	mL54	39S large subunit
Q9CPX7	31.3593	30.9518	31.334	31.5258	31.5256	31.7171	31.4852	31.202	31.3377	31.7331	MRPS16	Rpms16	28S ribosomal protein S16, mitochondrial	1	bS16m	28S small subunit
Q9CPX8	30.4175	31.1618	30.5281	30.621	30.894	30.5203	30.8429	30.9625	30.3481	30.9781	UQCR11	Uqcr	Cytochrome b-c1 complex subunit 10	1
Q9CPY0	26.7764	26.503	26.4764	26.7598	26.7288	26.4446	26.6791	26.4209	26.4894	26.06	MRM2	Ftsj2	rRNA methyltransferase 2, mitochondrial	1
Q9CPY1	30.4797	30.3526	30.4573	30.2792	30.438	30.1635	30.3212	30.6471	30.6231	30.8898	MRPL51	Mrp64	39S ribosomal protein L51, mitochondrial	1	mL51	39S large subunit
Q9CPY7;A0A0G2JEM7	33.5936	33.7297	33.695	34.116	34.0296	33.8151	33.7938	33.7026	33.9164	34.0706	LAP3	Lapep	Cytosol aminopeptidase	1
Q9CPZ8;A0A1L1SUP3	31.6343	31.0564	30.9812	31.1582	31.1362	31.1899	31.2711	31.0669	31.0869	30.9785	CMC1		COX assembly mitochondrial protein homolog	1
Q9CQ06;A0A0A6YXP0	31.6303	31.3605	31.2183	31.5292	31.4041	31.3876	31.4252	31.4256	31.4032	31.7203	MRPL24		39S ribosomal protein L24, mitochondrial	1	uL24m	39S large subunit
Q9CQ40	30.6492	30.6592	30.6659	30.8884	30.8697	30.6969	30.9496	30.8157	30.8514	30.9633	MRPL49		39S ribosomal protein L49, mitochondrial	1	mL49	39S large subunit
Q9CQ54;A0A0U1RPJ5	33.8086	33.8313	33.8902	33.4257	33.5058	33.3142	33.6845	33.8684	33.629	33.4299	NDUFC2		NADH dehydrogenase [ubiquinone] 1 subunit C2	1
Q9CQ62	35.3117	35.2441	35.1724	35.3464	35.2535	35.7141	35.5476	35.2391	35.1059	35.3697	DECR1		2,4-dienoyl-CoA reductase, mitochondrial	1
Q9CQ69;I7HPX6	34.3462	34.555	34.5458	34.2417	34.1874	34.3033	34.4686	34.6637	34.2064	33.9252	UQCRQ		Cytochrome b-c1 complex subunit 8	1
Q9CQ75	35.5299	35.337	35.2904	35.2928	35.2503	35.6279	35.4175	35.4589	35.3033	35.3943	NDUFA2		NADH dehydrogenase [ubiquinone] 1 alpha subcomplex subunit 2	1
Q9CQ91;D3Z670	31.1324	31.2784	31.2252	30.904	30.7519	30.8525	31.1046	31.4751	31.0621	30.7901	NDUFA3		NADH dehydrogenase [ubiquinone] 1 alpha subcomplex subunit 3	1
Q9CQ92;G3X9U9;D3YZ32	29.1552	29.5194	29.6508	29.3458	29.4543	28.9156	29.4651	29.5736	29.599	29.6288	FIS1	Ttc11	Mitochondrial fission 1 protein	1
Q9CQA3	36.1339	36.0218	36.054	36.2799	36.2495	36.3655	36.4089	36.0258	36.1175	36.4821	SDHB		Succinate dehydrogenase [ubiquinone] iron-sulfur subunit, mitochondrial	1
Q9CQA6;Q05BF0;A0A286YDP8	30.4777	30.2752	30.1714	30.3166	30.3868	30.6161	30.5605	30.4227	30.4824	30.8498	CHCHD1	Mrps37	Coiled-coil-helix-coiled-coil-helix domain-containing protein 1	1	mS37	28S small subunit
Q9CQB4;Q9D855	36.5396	36.4551	36.3374	36.2356	36.2096	36.4024	36.3451	36.3633	36.2424	36.2838	UQCRB		Cytochrome b-c1 complex subunit 7	1
Q9CQB5;D3Z3X4	27.1912	27.4517	27.1282	27.4568	27.515	27.3668	27.4536	27.3291	27.8325	27.0433	CISD2	Cdgsh2 Noxp70 Zcd2	CDGSH iron-sulfur domain-containing protein 2	1
Q9CQC7	34.2512	34.1446	34.2197	33.9788	34.037	34.0499	34.1213	34.1304	34.0357	34.1581	NDUFB4		NADH dehydrogenase [ubiquinone] 1 beta subcomplex subunit 4	1
Q9CQE1;B1AWZ5;G3X8S9;B1AWZ3	26.8546	27.9247	28.5851	26.9526	27.8556	26.8087	26.7004	27.7119	28.0539	27.2208	NIPSNAP3B	Nipsnap3a	Protein NipSnap homolog 3B	1
Q9CQE3;D3Z198;D3YWF8;D3YX95	30.28	30.3773	30.3237	30.2066	30.3004	30.4562	30.1934	30.211	30.4471	30.4945	MRPS17	Rpms17	28S ribosomal protein S17, mitochondrial	1	uS17m	28S small subunit
Q9CQF0	32.2517	32.1476	32.1444	32.214	32.2575	32.2719	32.1043	32.2377	32.4349	32.5713	MRPL11		39S ribosomal protein L11, mitochondrial	1	uL11m	39S large subunit
Q9CQF8	30.6768	30.5245	30.5289	30.5818	30.6303	30.4663	30.6674	30.5752	30.7739	30.7448	MRPL57	Mrp63	Ribosomal protein 63, mitochondrial	1	mL63	39S large subunit
Q9CQH3;D3Z568;D3YX99;D3Z6W9;F6Y6V5;F8WI84;F6VXF9	32.2012	32.7061	32.5936	31.8658	31.7153	32.1895	32.1625	32.5618	32.1047	31.7984	NDUFB5		NADH dehydrogenase [ubiquinone] 1 beta subcomplex subunit 5, mitochondrial	1
Q9CQJ1	30.3912	29.7427	29.7778	30.0426	30.145	30.4802	30.382	30.0488	29.8121	30.3635	HIGD2A		HIG1 domain family member 2A	1
Q9CQJ8	33.3647	33.3563	33.289	33.2722	33.1708	33.535	33.6748	33.2224	33.0509	33.2685	NDUFB9		NADH dehydrogenase [ubiquinone] 1 beta subcomplex subunit 9	1
Q9CQL4;V9GXI7;V9GX65	26.5831	27.0087	25.8356	25.7656	26.211	26.486	25.9158	25.994	25.7204	27.736	MRPL20		39S ribosomal protein L20, mitochondrial	1	bL20m	39S large subunit
Q9CQL5	30.9941	30.965	30.9495	30.9532	30.8838	30.4653	30.8786	30.8322	30.9865	31.0473	MRPL18		39S ribosomal protein L18, mitochondrial	1	uL18m	39S large subunit
Q9CQL6	27.9189	27.784	28.0954	28.5164	28.7426	28.5218	28.4306	27.4872	27.6631	28.7241	MRPL35		39S ribosomal protein L35, mitochondrial	1	bL35m	39S large subunit
Q9CQN1	34.0212	34.1674	34.2702	33.9515	33.8533	33.8239	33.7811	33.9717	34.0305	33.886	TRAP1	Hsp75	Heat shock protein 75 kDa, mitochondrial	1
Q9CQN3	29.5118	29.2757	29.3464	29.5772	29.4619	30.4043	29.9401	29.708	29.2228	30.0626	TOMM6	Obtp Tom6	Mitochondrial import receptor subunit TOM6 homolog	1
Q9CQN7;A0A0A6YXF9	31.3953	31.3185	31.3496	31.604	31.4359	31.2622	31.4485	31.7651	31.5058	31.8578	MRPL41		39S ribosomal protein L41, mitochondrial	1	mL41	39S large subunit
Q9CQP0;Q8R0E2	31.2653	30.7757	30.3797	30.6271	30.9929	30.7817	31.0515	30.8277	30.5876	30.8151	MRPL33		39S ribosomal protein L33, mitochondrial	1	bL33m	39S large subunit
Q9CQP3	28.2173	27.3484	27.2654	28.4016	28.7605	28.3885	28.3552	27.0894	28.0787	28.0641	CHCHD5		Coiled-coil-helix-coiled-coil-helix domain-containing protein 5	1
Q9CQQ7;A0A0G2JGX3	35.2915	35.3868	35.2986	34.916	34.8341	35.1116	35.0835	35.0757	34.8546	34.515	ATP5F1		ATP synthase F(0) complex subunit B1, mitochondrial	1
Q9CQR4	35.667	35.5424	35.5367	34.98	34.9749	35.5845	35.6074	35.6181	35.2258	35.3687	ACOT13	Them2	Acyl-coenzyme A thioesterase 13	1
Q9CQS4	27.0132	27.1533	27.6009	26.9443	26.9765	26.2965	27.0712	27.115	27.0607	27.0053	SLC25A46		Solute carrier family 25 member 46	1
Q9CQU0	29.5788	30.4475	30.1933	29.7337	29.9444	29.7582	30.0784	30.2708	29.7881	29.6585	TXNDC12	Tlp19	Thioredoxin domain-containing protein 12	1
Q9CQV1;A0A1L1SQA2;D6RI93	30.7215	30.9969	30.8481	31.5424	31.4522	31.2384	30.9822	31.1099	31.0003	31.6825	PAM16	Magmas Tim16 Timm16	Mitochondrial import inner membrane translocase subunit TIM16	1
Q9CQV5	27.8156	28.0365	28.0612	27.8323	28.0344	25.9563	28.2011	27.8776	27.5793	27.7587	MRPS24		28S ribosomal protein S24, mitochondrial	1	uS3m	28S small subunit
Q9CQV7;D3Z5K6;G3X8S1	31.6213	31.1939	31.4635	31.7981	31.7867	31.4501	31.5316	31.4411	31.5208	31.8699	DNAJC19	Tim14 Timm14	Mitochondrial import inner membrane translocase subunit TIM14	1
Q9CQX2	32.7898	33.1933	33.3169	32.7917	32.7861	32.2816	32.1297	33.0712	33.3107	32.6513	CYB5B	Cyb5m	Cytochrome b5 type B	1
Q9CQX8	34.0686	34.0745	34.0683	34.1266	34.1054	34.2027	34.0981	34.1869	34.0691	34.2216	MRPS36		28S ribosomal protein S36, mitochondrial	1
Q9CQY6;D3Z4C9;D3Z4D6	30.6955	30.7989	30.8521	30.4703	30.2771	30.8116	30.834	30.7758	30.4382	30.7113	UQCC2	Mnf1	Ubiquinol-cytochrome-c reductase complex assembly factor 2	1
Q9CQZ5;A0A2R8W6V1;A0A2R8VI90;A0A2R8VHX1	34.7753	34.9517	34.7346	34.5876	34.6816	35.1883	34.8939	34.817	34.8161	34.9591	NDUFA6		NADH dehydrogenase [ubiquinone] 1 alpha subcomplex subunit 6	1
Q9CQZ6	33.0486	32.9338	32.9316	32.9334	32.9407	32.9825	33.2253	32.8678	32.7426	32.9823	NDUFB3		NADH dehydrogenase [ubiquinone] 1 beta subcomplex subunit 3	1
Q9CR10	27.9789	27.8224	28.0469	28.0355	28.0739	28.8124	28.099	27.5173	28.181	28.4611	OXLD1		Oxidoreductase-like domain-containing protein 1	1
Q9CR24;D3Z5H8	28.9281	28.7296	28.5512	29.2925	29.2448	28.8237	29.0465	28.5839	29.033	29.46	NUDT8		Nucleoside diphosphate-linked moiety X motif 8	1
Q9CR59	31.9106	31.547	31.5952	31.6762	31.7948	31.6963	31.6531	31.8475	31.8816	32.0521	GADD45GIP1	Mrpl59	Growth arrest and DNA damage-inducible proteins-interacting protein 1	1	mL64	39S large subunit
Q9CR61	31.8668	31.71	31.6633	32.0817	31.9229	32.2551	31.9714	31.246	31.5123	31.8813	NDUFB7		NADH dehydrogenase [ubiquinone] 1 beta subcomplex subunit 7	1
Q9CR62;Q5SX46;Q5SX48	33.0073	33.0635	33.113	32.9917	32.9721	33.113	33.1545	33.1525	32.6736	32.6551	SLC25A11		Mitochondrial 2-oxoglutarate/malate carrier protein	1
Q9CR68	36.0993	36.1299	36.0819	35.815	35.7908	36.055	35.9871	36.0994	35.9392	35.8487	UQCRFS1		Cytochrome b-c1 complex subunit Rieske, mitochondrial	1
Q9CR98;A0A0N4SWI4	31.9374	31.9922	32.0755	32.0485	32.0952	32.0311	32.0979	32.0781	32.1898	32.1532	FAM136A		Protein FAM136A	1
Q9CRA5;Q05BZ0	26.9988	27.2625	26.974	26.9286	26.7982	26.8711	26.8501	26.8296	25.606	26.7559	GOLPH3	Gpp34	Golgi phosphoprotein 3	1
Q9CRB8	28.7498	28.3653	28.4085	28.0568	28.0533	27.9544	28.4075	28.4818	28.244	28.0679	MTFP1	Mtp18	Mitochondrial fission process protein 1	1
Q9CRB9	35.0521	35.2283	35.2428	34.9894	35.0178	35.2254	35.1866	35.1971	35.0501	35.0133	CHCHD3	Mic19	MICOS complex subunit Mic19	1
Q9CRD0;A0A0J9YUB6;A0A0J9YUK7;A0A0J9YTV7;A0A0J9YTV6	31.8127	31.5569	31.5093	31.8248	31.7341	31.8822	32.0877	31.7598	31.5973	31.9558	OCIAD1	Asrij	OCIA domain-containing protein 1	1
Q9CRD2	30.0686	30.1331	30.2138	30.3668	30.3984	29.873	30.2296	30.4101	29.802	29.8961	EMC2	Kiaa0103 Ttc35	ER membrane protein complex subunit 2	1
Q9CWD8;F7D3P0	30.855	30.31	30.4726	30.2483	30.2233	30.2829	30.2069	30.5202	30.5391	30.53	NUBPL		Iron-sulfur protein NUBPL	1
Q9CWE0;D3YW54;D6RCX5;D3Z0X8	31.5218	31.7551	31.4452	31.7997	31.7501	31.5821	31.7957	32.0239	31.8434	31.8549	MTFR1L	Fam54b	Mitochondrial fission regulator 1-like	1
Q9CWG8	29.556	29.9843	29.9046	29.8319	29.6997	29.7882	29.6394	29.7605	29.9639	29.7073	NDUFAF7		Protein arginine methyltransferase NDUFAF7, mitochondrial	1
Q9CWS0;D3YU15	29.5337	29.2032	29.3218	29.5004	29.6085	29.7535	29.2328	29.2817	29.5466	29.5253	DDAH1		N(G),N(G)-dimethylarginine dimethylaminohydrolase 1	1
Q9CWX4;F6W6X9	26.6052	27.8104	26.5736	26.4585	26.4474	26.6183	25.5849	26.8433	26.697	26.2813	RPUSD4		Mitochondrial RNA pseudouridine synthase Rpusd4	1		Mitoribosome assembly
Q9CXD6	30.076	29.4341	29.2486	29.8077	29.8053	30.2383	29.6573	29.69	29.4325	29.7092	MCUR1	Ccdc90a	Mitochondrial calcium uniporter regulator 1	1
Q9CXI0;F6X4L9	30.0482	30.0321	30.029	29.8043	29.8919	30.2191	30.1037	30.0183	29.8669	29.8937	COQ5	D5Ertd33e	2-methoxy-6-polyprenyl-1,4-benzoquinol methylase, mitochondrial	1
Q9CXJ1	28.7165	28.6877	28.7374	28.497	28.2297	28.3916	28.3134	28.3739	28.6056	28.176	EARS2	Kiaa1970	Probable glutamate--tRNA ligase, mitochondrial	1
Q9CXJ4;F6ZFC5	30.4436	30.7875	30.6902	29.9071	29.902	29.6193	29.6467	30.4606	30.3347	29.7267	ABCB8		ATP-binding cassette sub-family B member 8, mitochondrial	1
Q9CXT8;D3Z1T9	30.1198	30.1667	30.3794	30.4885	30.4592	30.2372	30.2163	30.0285	30.4522	30.6121	PMPCB		Mitochondrial-processing peptidase subunit beta	1
Q9CXV1	27.9243	27.7034	27.4633	28.6217	28.49	28.3091	28.422	28.2226	27.9089	28.2278	SDHD		Succinate dehydrogenase [ubiquinone] cytochrome b small subunit, mitochondrial	1
Q9CXW2	32.459	32.3849	32.2744	32.349	32.3636	32.5857	32.3271	32.5	32.4753	32.5097	MRPS22	Rpms22	28S ribosomal protein S22, mitochondrial	1	mS22	28S small subunit
Q9CY16	30.8526	31.0139	30.7955	31.211	31.1045	30.9789	31.2195	31.1925	31.1931	31.306	MRPS28		28S ribosomal protein S28, mitochondrial	1	bS1m	28S small subunit
Q9CY73	31.2767	31.1336	31.1511	31.4551	31.2381	30.9989	31.1611	31.3593	31.2668	31.4947	MRPL44		39S ribosomal protein L44, mitochondrial	1	mL44	39S large subunit
Q9CYK1	30.1305	30.1108	29.9744	29.7989	29.7178	30.2563	29.9515	30.0515	29.8504	29.8298	WARS2		Tryptophan--tRNA ligase, mitochondrial	1
Q9CYW4	28.3215	28.2073	28.0925	28.5653	28.7025	28.7571	28.3996	28.1034	28.6002	28.2905	HDHD3		Haloacid dehalogenase-like hydrolase domain-containing protein 3	1
Q9CZ13;A0A0A6YW82;A0A0A6YWX6;A0A0A6YVZ0	35.7639	36.1726	36.1297	35.5255	35.442	35.6626	35.7338	35.8272	35.6651	35.4826	UQCRC1		Cytochrome b-c1 complex subunit 1, mitochondrial	1
Q9CZ83	30.9286	30.8688	30.7879	30.7406	30.8346	31.0845	30.7769	30.7509	31.0265	30.986	MRPL55		39S ribosomal protein L55, mitochondrial	1	bL31m	39S large subunit
Q9CZD3	27.8563	27.5716	27.4243	27.6102	27.4855	27.7306	27.2625	27.486	27.6931	27.5938	GARS		Glycine--tRNA ligase	1
Q9CZD5;D3Z0H9;D3YWL2	30.5453	30.581	30.5778	30.7163	30.7117	30.9406	30.7085	30.6985	30.7977	30.8421	MTIF3		Translation initiation factor IF-3, mitochondrial	1		Mitoribosome assembly
Q9CZN7;G3UZ26;G3UYY1	33.6576	33.9692	33.9024	34.5391	34.487	34.0488	33.8111	33.8158	34.4967	34.5279	SHMT2		Serine hydroxymethyltransferase, mitochondrial	1
Q9CZN8	27.4831	27.9493	27.5141	27.2554	27.2618	27.8961	27.4833	27.3375	27.4326	27.2884	QRSL1		Glutamyl-tRNA(Gln) amidotransferase subunit A, mitochondrial	1
Q9CZR8;Q9CX33;D3Z4M7	33.1954	33.1788	33.1436	33.4095	33.4048	33.2004	33.2083	33.2748	33.3844	33.5556	TSFM		Elongation factor Ts, mitochondrial	1
Q9CZS1;G3UYH1	29.4092	30.0168	29.7615	28.0128	26.5824	29.0059	29.541	29.6881	28.3286	28.5901	ALDH1B1	Aldhx	Aldehyde dehydrogenase X, mitochondrial	1
Q9CZU6;Q80X68	34.6809	34.7234	34.729	34.6705	34.5996	34.6332	34.8297	34.6845	34.4141	34.6084	CS		Citrate synthase, mitochondrial	1
Q9CZW5	32.782	32.3254	32.2861	33.4291	33.3714	33.1647	33.167	32.5763	32.5372	33.4625	TOMM70	D16Wsu109e Tomm70a	Mitochondrial import receptor subunit TOM70	1
Q9D023;E9PY67;Q3V1C1;G5E869	32.3844	32.1899	32.2255	32.5304	32.3708	32.4249	32.4713	32.4309	32.0445	32.3804	MPC2	Brp44	Mitochondrial pyruvate carrier 2	1
Q9D051	34.6479	34.686	34.5976	34.3323	34.3315	34.684	34.6007	34.5152	34.3483	34.3209	PDHB		Pyruvate dehydrogenase E1 component subunit beta, mitochondrial	1
Q9D0B5	27.3747	27.222	27.3455	27.2044	27.1146	27.5537	27.0517	27.7371	27.3	27.3867	TSTD3		Thiosulfate sulfurtransferase/rhodanese-like domain-containing protein 3	1
Q9D0G0	29.4684	29.5103	29.4267	29.2653	29.3592	29.6422	29.4326	29.0898	29.0916	28.9875	MRPS30		28S ribosomal protein S30, mitochondrial	1	mL65	39S large subunit
Q9D0I4;B1AVI2;Q9D614	26.7818	25.5757	25.6189	26.8065	27.012	26.8839	26.5354	27.1841	26.9835	27.2407	STX17		Syntaxin-17	1
Q9D0K2;Q3UJQ9	36.5589	36.874	36.8374	36.5116	36.4788	36.574	36.6432	36.6403	36.5983	36.6505	OXCT1	Oxct Scot	Succinyl-CoA:3-ketoacid coenzyme A transferase 1, mitochondrial	1
Q9D0L7;D3Z5T2	29.6943	29.9068	29.8223	29.3521	29.4586	29.5692	29.5209	29.5708	29.611	29.575	ARMC10		Armadillo repeat-containing protein 10	1
Q9D0M3;A0A2R8VHK1	34.4189	34.3083	34.3534	34.131	34.0352	34.4646	34.3465	34.1978	33.85	33.9124	CYC1		Cytochrome c1, heme protein, mitochondrial	1
Q9D0Q7;F6QAU7	30.6638	30.8875	30.8037	30.6906	30.7505	30.5706	30.6199	30.7815	30.6788	30.544	MRPL45		39S ribosomal protein L45, mitochondrial	1	mL45	39S large subunit
Q9D0S9	35.6271	35.6666	35.6622	35.4814	35.4812	35.5169	35.5605	35.7754	35.7038	35.77	HINT2		Histidine triad nucleotide-binding protein 2, mitochondrial	1
Q9D0Y8	29.5105	29.7043	29.5013	29.5215	29.5594	28.5685	29.5477	29.7662	29.6004	29.3551	MRPL52		39S ribosomal protein L52, mitochondrial	1	mL52	39S large subunit
Q9D110;B2KF83;F6Q785	31.5603	31.7309	31.6825	31.6881	31.7304	31.6696	31.7459	31.7572	31.8431	31.8249	MTHFS		5-formyltetrahydrofolate cyclo-ligase	1
Q9D113	28.5786	28.1342	27.8734	27.6333	27.8557	29.5764	28.3091	28.305	27.7263	27.8139	DNLZ	D2Bwg1335e	DNL-type zinc finger protein	1
Q9D125	29.535	29.3689	29.5616	29.4017	29.4606	29.5113	29.1933	29.5126	29.4341	29.4252	MRPS25	Rpms25	28S ribosomal protein S25, mitochondrial	1	mS25	28S small subunit
Q9D172;A0A1W2P7B6	36.6276	36.3068	36.2493	36.2234	36.1977	36.659	36.4904	36.5593	36.2097	36.4923	GATD3A	D10Jhu81e	Glutamine amidotransferase-like class 1 domain-containing protein 3A, mitochondrial	1
Q9D173	28.0904	27.8882	27.936	28.4334	28.5185	26.2921	28.6153	28.0678	27.6661	28.4301	TOMM7		Mitochondrial import receptor subunit TOM7 homolog	1
Q9D1B9;F6U4U1	32.2868	31.9298	32.0249	32.4253	32.4201	31.9409	32.2888	32.3812	32.3683	32.4923	MRPL28		39S ribosomal protein L28, mitochondrial	1	bL28m	39S large subunit
Q9D1C3	31.3816	31.0489	31.1845	31.2997	31.2802	31.0326	31.6542	31.6479	31.3686	31.3329	PYURF	Pigy Prey	Protein preY, mitochondrial	1
Q9D1H6;A2AJX3	31.1144	31.0318	31.0215	31.191	31.0554	30.9207	31.0234	30.9168	30.8744	31.2391	NDUFAF4	Hrpap20	NADH dehydrogenase [ubiquinone] 1 alpha subcomplex assembly factor 4	1
Q9D1H8	31.4742	31.3918	31.179	31.3999	31.5136	31.6679	31.5279	31.5806	31.5229	31.7798	MRPL53		39S ribosomal protein L53, mitochondrial	1	mL53	39S large subunit
Q9D1I5;A0A0U1RQ27	33.2221	33.1052	33.2257	32.9425	32.9792	33.3908	33.2145	33.4069	33.1012	32.8915	MCEE		Methylmalonyl-CoA epimerase, mitochondrial	1
Q9D1I6	31.4728	30.9534	31.092	31.1121	31.1279	31.1732	31.272	31.4661	31.363	31.5412	MRPL14		39S ribosomal protein L14, mitochondrial	1	uL14m	39S large subunit
Q9D1L0;D3Z5B1;B2RPU8	31.268	30.7683	31.0041	31.2031	31.3501	30.8289	31.0748	30.825	31.4154	31.4595	CHCHD2		Coiled-coil-helix-coiled-coil-helix domain-containing protein 2	1
Q9D1N9	29.3326	29.5228	29.4467	29.404	29.4481	29.2732	29.3242	29.4223	29.5812	29.6504	MRPL21	D9Wsu149	39S ribosomal protein L21, mitochondrial	1	bL21m	39S large subunit
Q9D1P0;F7CXG9;G5E909	30.7304	31.0576	30.9204	30.8788	30.8416	30.8482	30.7718	30.9377	30.9366	30.8316	MRPL13		39S ribosomal protein L13, mitochondrial	1	uL13m	39S large subunit
Q9D1R9;A0A0G2JEY6;A0A0G2JGY8	32.1644	32.2991	32.3033	32.3858	32.4946	31.9749	32.3103	32.2063	32.3398	32.277	RPL34		60S ribosomal protein L34	1
Q9D273;D3Z1G7	31.7939	31.4293	31.4758	31.4042	31.4162	31.8476	31.8448	31.8481	31.405	31.5844	MMAB		Cob(I)yrinic acid a,c-diamide adenosyltransferase, mitochondrial	1
Q9D2G2	35.4626	35.5233	35.5218	35.3681	35.3853	35.3512	35.5259	35.5398	35.5548	35.5012	DLST		Dihydrolipoyllysine-residue succinyltransferase component of 2-oxoglutarate dehydrogenase complex, mitochondrial	1
Q9D2R6;E9Q6W2	31.931	31.7158	31.3053	31.4931	31.5812	31.2654	31.53	31.604	31.3871	31.4112	COA3	Ccdc56	Cytochrome c oxidase assembly factor 3 homolog, mitochondrial	1
Q9D2R8;Q8R2K5	30.5534	30.1596	30.5549	30.155	30.2098	30.4497	30.0066	30.4131	30.6271	30.7113	MRPS33	Gdap3	28S ribosomal protein S33, mitochondrial	1	mS33	28S small subunit
Q9D338	30.8619	30.9667	30.8134	30.9448	30.9528	30.731	30.8817	31.02	31.0715	31.0708	MRPL19		39S ribosomal protein L19, mitochondrial	1	bL19m	39S large subunit
Q9D3D9;D3Z7S4	34.9157	35.3092	35.1679	34.9074	34.978	35.2618	35.2712	35.3784	35.1659	35.1204	ATP5F1D	Atp5d	ATP synthase subunit delta, mitochondrial	1
Q9D404	30.2982	30.6308	30.4099	30.7765	30.4695	30.3692	30.5105	30.4814	30.5161	30.4177	OXSM		3-oxoacyl-[acyl-carrier-protein] synthase, mitochondrial	1
Q9D5T0	31.9897	31.8904	31.9219	32.2388	32.1909	31.8383	32.1341	31.8457	31.8876	32.2884	ATAD1		ATPase family AAA domain-containing protein 1	1
Q9D6J5;Q3V406;F6VCY0	32.2745	32.6397	32.6526	31.9246	31.825	31.8179	31.955	32.5028	32.1684	31.712	NDUFB8		NADH dehydrogenase [ubiquinone] 1 beta subcomplex subunit 8, mitochondrial	1
Q9D6J6;M0QWP9;D6RGN4	35.387	35.152	34.9992	35.0638	35.0865	35.1534	35.1667	35.171	35.1129	35.3052	NDUFV2		NADH dehydrogenase [ubiquinone] flavoprotein 2, mitochondrial	1
Q9D6K8	29.2555	29.0242	28.9399	29.4645	29.9963	29.6627	28.9414	28.7445	28.8417	30.0283	FUNDC2	Hcbp6	FUN14 domain-containing protein 2	1
Q9D6M3;E9PY45;E9PV90;E9Q6M6;A0A0J9YTY6;Q80X52;E9Q579;A0A0J9YUX4;V9GWS2;A0A0J9YUJ4;A0A0J9YVJ3;Q9DB41;G3UX09;G3UY41;V9GWV4	29.4691	29.1773	28.867	30.4177	30.332	30.1513	29.8745	29.438	30.2907	30.4158	SLC25A22	Gc1	Mitochondrial glutamate carrier 1	1
Q9D6R2;A0A1L1STE6;A0A1L1SQF9	35.5349	35.4814	35.3772	35.5159	35.5176	35.8785	35.8456	35.5659	35.1777	35.331	IDH3A		Isocitrate dehydrogenase [NAD] subunit alpha, mitochondrial	1
Q9D6S7	32.3551	32.243	32.2753	31.8381	31.8678	32.2829	32.2777	32.2239	32.2168	32.207	MRRF		Ribosome-recycling factor, mitochondrial	1		Mitoribosome assembly
Q9D6T9	29.6984	29.518	29.4961	29.5044	29.5157	29.7435	29.771	29.5441	29.4239	28.8531	MRPS36		28S ribosomal protein S36, mitochondrial	1
Q9D6U8	32.7506	32.5083	32.5387	32.4566	32.6223	33.3773	33.0877	32.7927	32.3031	32.5459	FAM162A	E2ig5	Protein FAM162A	1
Q9D6Y7;A0A1B0GT40	33.3625	33.3278	33.319	32.8911	33.0271	33.4217	33.1952	33.4414	33.1222	33.1415	MSRA		Mitochondrial peptide methionine sulfoxide reductase	1
Q9D799	25.6553	25.6881	25.7573	25.3471	25.3166	26.7657	25.5757	26.5707	27.2441	25.3505	MTFMT	Fmt	Methionyl-tRNA formyltransferase, mitochondrial	1
Q9D7J4	30.065	30.1696	29.9721	29.9634	30.2283	30.6769	30.3785	30.2324	30.1682	30.1378	COX20	Fam36a	Cytochrome c oxidase assembly protein COX20, mitochondrial	1
Q9D7J9	32.7473	32.6194	33.0519	32.2493	32.0615	32.4776	32.69	32.8622	32.3941	32.2968	ECHDC3		Enoyl-CoA hydratase domain-containing protein 3, mitochondrial	1
Q9D7N3;A0A0J9YU02	32.4995	32.2951	32.3154	32.5143	32.573	32.4106	32.564	32.5835	32.5225	32.5892	MRPS9		28S ribosomal protein S9, mitochondrial	1	uS9m	28S small subunit
Q9D7N6;A0A0A6YXW4	30.8504	30.7535	30.6998	30.6586	30.7847	30.2166	30.9103	30.8404	30.7387	30.8059	MRPL30		39S ribosomal protein L30, mitochondrial	1	uL30m	39S large subunit
Q9D7P6;D3Z7W0;D3Z0K9	32.9434	32.8277	32.892	33.0609	33.1167	33.2174	33.1227	33.0886	32.9663	33.3113	ISCU	Nifun	Iron-sulfur cluster assembly enzyme ISCU, mitochondrial	1
Q9D880	31.8278	31.8297	31.894	32.1085	32.0378	31.7489	31.6324	31.7653	32.0667	31.921	TIMM50	Tim50	Mitochondrial import inner membrane translocase subunit TIM50	1
Q9D881;P19536;F7C106;A0A0A6YVR0	36.5063	36.0753	36.0466	36.2201	36.2009	36.5494	36.37	36.0002	36.059	36.2883	COX5B		Cytochrome c oxidase subunit 5B, mitochondrial	1
Q9D8P4;H3BJT9;H3BIZ3;A0A1B0GSV1	31.0591	30.6277	30.6298	30.6151	30.6077	30.814	30.7223	30.7782	30.8665	30.8502	MRPL17		39S ribosomal protein L17, mitochondrial	1	bL17m	39S large subunit
Q9D8S4;A0A1L1SS58;A0A1L1SQJ5;A0A1L1SS70	29.7187	29.6352	29.5694	29.9589	29.89	29.7563	29.9414	29.5953	29.7901	29.9304	REXO2	Smfn	Oligoribonuclease, mitochondrial	1
Q9D8S9	31.2786	31.1681	31.2383	31.1623	31.2701	31.2997	31.3148	31.0684	31.3669	31.5902	BOLA1		BolA-like protein 1	1
Q9D8T7;F8WHU8;F7DE82	33.9627	33.8683	33.8759	33.9227	33.935	34.0315	34.0233	33.8504	34.0914	34.2689	SLIRP		SRA stem-loop-interacting RNA-binding protein, mitochondrial	1
Q9D8Y1;D6RG44	28.2015	28.4585	27.968	28.3382	28.2598	28.5098	28.1442	28.4935	28.1672	28.2305	TMEM126A		Transmembrane protein 126A	1
Q9D8Z2	29.802	29.6772	29.7479	30.2424	30.3912	29.7032	29.943	29.8041	30.1265	30.3355	TRIAP1	15e1.1	TP53-regulated inhibitor of apoptosis 1	1
Q9D964	34.8827	34.9709	34.9834	34.4628	34.3451	34.9051	35.1922	34.933	34.2205	34.1869	GATM		Glycine amidinotransferase, mitochondrial	1
Q9D9V3;E0CXS3	28.6931	28.5411	28.7381	28.549	28.5731	28.361	28.6253	28.6931	28.9914	28.5785	ECHDC1		Ethylmalonyl-CoA decarboxylase	1
Q9DA03;D6RD13	29.6916	29.6789	29.3584	29.2064	29.3585	29.5073	29.8934	29.5178	29.3956	29.5877	LYRM7	MZM1L	Complex III assembly factor LYRM7	1
Q9DB15	34.196	34.0058	34.0994	34.0156	34.0074	34.1367	33.9328	34.1259	34.2879	34.2941	MRPL12	Rpml12	39S ribosomal protein L12, mitochondrial	1	bL12m	39S large subunit
Q9DB20;F7D3P8;F6XVM5	37.6292	37.7286	37.6107	37.4247	37.5165	37.5315	37.6756	37.7603	37.6781	37.6445	ATP5O	D12Wsu28e	ATP synthase subunit O, mitochondrial	1
Q9DB73	28.5542	28.3292	28.3161	28.4737	28.5981	28.8056	28.6663	28.1625	28.2959	28.4513	CYB5R1	Nqo3a2	NADH-cytochrome b5 reductase 1	1
Q9DB77;A0A140LI98	36.9275	36.9241	36.885	36.6189	36.6522	36.9651	36.8376	36.9653	36.7947	36.69	UQCRC2		Cytochrome b-c1 complex subunit 2, mitochondrial	1
Q9DBA6;A0A1W2P754;A0A1W2P741;A0A1W2P7A9	27.1605	27.258	27.4919	27.8447	27.9503	27.6488	27.9422	27.576	27.4143	27.7165	TYSND1		Peroxisomal leader peptide-processing protease	1
Q9DBC0;S4R1U9	27.8117	27.5868	27.8231	26.8493	26.9111	26.2831	27.0802	27.2484	27.3129	25.4681	SELENOO	Selo	Selenoprotein O	1
Q9DBF1;G3UYR8;G3UY72;E9Q1H3;E9Q1G1	33.3043	33.5493	33.5494	33.6304	33.5528	33.4245	33.5115	33.447	33.491	33.4659	ALDH7A1	Ald7a1	Alpha-aminoadipic semialdehyde dehydrogenase	1
Q9DBG1	27.9568	27.6908	27.7728	28.2128	28.0299	27.7103	27.6506	27.7802	27.5858	27.9387	CYP27A1		Sterol 26-hydroxylase, mitochondrial	1
Q9DBL1;E9Q5L3;A0A140LHL4	32.4094	32.5019	32.281	32.2507	32.1527	32.6565	32.7421	32.3641	31.9248	32.2267	ACADSB		Short/branched chain specific acyl-CoA dehydrogenase, mitochondrial	1
Q9DBL7	32.1887	32.0828	32.4491	32.5484	32.3624	32.0147	31.5782	31.8008	32.832	32.5988	COASY	Ukr1	Bifunctional coenzyme A synthase	1
Q9DBM2	37.5036	37.8141	37.9589	37.0592	37.0227	37.3897	37.2727	37.6601	37.1511	36.825	EHHADH		Peroxisomal bifunctional enzyme	1
Q9DBN5;Q8BK80;REV__A8C756	30.5805	30.6653	30.769	30.5261	30.5547	30.6216	30.7606	30.7584	30.5383	30.6265	LONP2		Lon protease homolog 2, peroxisomal	1
Q9DBT9	31.8404	32.4139	32.5786	31.7315	31.5755	31.5611	31.3499	32.0785	31.9437	31.4904	DMGDH		Dimethylglycine dehydrogenase, mitochondrial	1
Q9DC50	32.6726	32.8983	33.0917	33.6189	33.4857	32.5772	32.5276	32.5927	33.6041	33.487	CROT	Cot	Peroxisomal carnitine O-octanoyltransferase	1
Q9DC61;A2AIW9	31.1062	30.9418	31.0403	31.259	31.1145	30.9786	30.9253	30.6552	31.1039	31.1505	PMPCA	Inpp5e	Mitochondrial-processing peptidase subunit alpha	1
Q9DC70	32.2277	32.0372	31.8449	32.8289	32.8921	32.5444	33.1306	32.1186	31.6322	32.741	NDUFS7		NADH dehydrogenase [ubiquinone] iron-sulfur protein 7, mitochondrial	1
Q9DC71	32.0774	31.9103	31.8397	31.9156	32.045	32.0512	32.0423	32.131	31.9817	32.0051	MRPS15	Rpms15	28S ribosomal protein S15, mitochondrial	1	uS15m	28S small subunit
Q9DCC8;A0A1D5RLZ6	29.5874	29.3701	29.6943	29.7629	29.6392	29.8026	29.8855	29.4555	29.7267	29.8004	TOMM20		Mitochondrial import receptor subunit TOM20 homolog	1
Q9DCI9	28.3174	28.1527	27.9317	28.5945	28.247	27.3346	28.3834	28.4206	28.1944	28.3643	MRPL32	Heg1	39S ribosomal protein L32, mitochondrial	1	bL32m	39S large subunit
Q9DCJ5	35.0548	34.6617	34.5712	35.1606	35.1609	35.1644	35.4196	34.7458	34.8067	35.1406	NDUFA8		NADH dehydrogenase [ubiquinone] 1 alpha subcomplex subunit 8	1
Q9DCJ7	29.1869	27.2199	29.3775	26.5333	27.8094	29.667	29.2904	29.7723	29.4346	29.6005	AURKAIP1	Aip Akip Mrps38	Aurora kinase A-interacting protein	1	mS38	28S small subunit
Q9DCL4;A2AGM2	25.5861	25.55	27.3317	26.3839	26.4818	27.7415	26.2926	26.9577	26.2033	26.2184	METTL15	Mett5d1	Probable methyltransferase-like protein 15	1
Q9DCL9;D3Z6P1;D6RCU8	28.3516	28.4595	28.0739	28.9067	28.8535	28.3646	28.1411	27.7459	28.311	28.5714	PAICS		Multifunctional protein ADE2	1
Q9DCM0	33.0434	32.7774	32.5558	34.2432	34.1939	33.5202	33.4917	32.8947	33.6996	34.2535	ETHE1	Hsco	Persulfide dioxygenase ETHE1, mitochondrial	1
Q9DCM2;A0A0N4SVE5	32.7011	32.7241	32.6199	33.0602	32.9567	32.7484	32.8064	32.7732	32.5793	32.6454	GSTK1		Glutathione S-transferase kappa 1	1
Q9DCN2;F2Z456;A0A0A0MQM3	31.0167	31.3049	31.3989	30.89	30.9481	31.2896	30.5356	31.1733	31.3427	31.0486	CYB5R3	Dia1	NADH-cytochrome b5 reductase 3	1
Q9DCP4	26.8158	26.494	26.8083	28.4915	28.4885	26.64	27.3028	27.0026	28.5657	28.8862	THEM7	0610012H03Rik RP23-444H3.1	Novel Thioesterase superfamily domain and Saposin A-type domain containing protein (0610012H03Rik)	1
Q9DCS3	33.7639	33.8059	33.6469	33.8535	33.8211	33.6227	33.9269	33.8469	33.9403	33.8625	MECR	Nrbf1	Enoyl-[acyl-carrier-protein] reductase, mitochondrial	1
Q9DCS9;D3YUK4	34.652	34.7652	34.5703	34.7481	34.6935	34.6245	34.8462	34.6613	34.5614	34.7771	NDUFB10		NADH dehydrogenase [ubiquinone] 1 beta subcomplex subunit 10	1
Q9DCT2	34.156	34.3277	34.143	33.7961	33.6508	33.6787	33.8757	34.1684	33.8157	33.869	NDUFS3		NADH dehydrogenase [ubiquinone] iron-sulfur protein 3, mitochondrial	1
Q9DCU6;A0A1L1SRY8;A0A1L1SSY9;A0A1L1SU24;A0A1L1STN5;A0A1L1SV70	27.2307	27.6799	27.6892	26.9725	27.0866	27.3026	27.2593	27.6113	27.3306	27.2219	MRPL4		39S ribosomal protein L4, mitochondrial	1	uL4m	39S large subunit
Q9DCU9;E9Q1R2	32.1211	32.2099	32.1398	32.4594	32.4697	31.8726	31.7491	32.122	32.5089	32.3014	HOGA1	Dhdpsl	4-hydroxy-2-oxoglutarate aldolase, mitochondrial	1
Q9DCV4;A2AGJ2	32.3957	32.3526	32.2513	32.1806	32.2138	32.327	32.2921	32.5024	32.5111	32.2956	RMDN1	Fam82b	Regulator of microtubule dynamics protein 1	1
Q9DCW4;A0A0N4SVE0;A0A0U1RNP5;A0A0U1RNR3;A0A0N4SWE9;A0A0U1RNK9;A0A0U1RQB4	37.551	37.3482	37.3521	37.302	37.3677	37.4719	37.4209	37.4883	37.5988	37.5745	ETFB		Electron transfer flavoprotein subunit beta	1
Q9DCW5;P43024	35.6408	35.6765	35.4903	35.3056	35.3077	35.3286	35.3595	35.5009	35.3654	35.5525	COX6A1	Cox6al	Cytochrome c oxidase subunit 6A1, mitochondrial	1
Q9DCX2;B1ASE2	36.9238	36.8988	36.8689	36.7262	36.725	36.9553	36.8762	36.8841	36.8486	36.7668	ATP5H		ATP synthase subunit d, mitochondrial	1
Q9DCZ4	30.8737	31.4799	31.5693	31.0371	31.1419	31.3138	31.2466	31.1571	30.9507	31.0614	APOO	Fam121b Mic23 Mic26	MICOS complex subunit Mic26	1
Q9EP89;A0A1L1SVF9	33.3306	33.3279	33.2991	33.44	33.4145	33.1239	33.2132	33.2259	33.5834	33.3774	LACTB	Lact1	Serine beta-lactamase-like protein LACTB, mitochondrial	1
Q9EPL9;Q3TAW3;E9Q296;Q8C178;D3Z2N6;A0A0J9YVH1	30.8682	31.3548	31.362	32.7978	32.774	30.5711	30.7935	30.9604	32.7011	32.3748	ACOX3		Peroxisomal acyl-coenzyme A oxidase 3	1
Q9EQ20;A0A1Y7VJ32	37.1883	37.2612	37.2285	37.2716	37.2356	37.164	37.1292	37.2037	37.2582	37.2778	ALDH6A1		Methylmalonate-semialdehyde dehydrogenase [acylating], mitochondrial	1
Q9EQI8	30.554	30.854	30.7391	31.1995	31.175	30.7928	31.0943	30.8707	30.9316	31.1706	MRPL46		39S ribosomal protein L46, mitochondrial	1	mL46	39S large subunit
Q9ERB0	29.8975	29.9839	30.0142	29.6541	29.7547	29.8125	29.6706	29.9922	30.048	29.8895	SNAP29		Synaptosomal-associated protein 29	1
Q9ERI6	27.7117	27.8525	27.9972	28.0922	28.0997	27.5924	28.3548	27.9642	27.576	27.9755	RDH14		Retinol dehydrogenase 14	1
Q9ERS2	33.3586	33.343	33.2796	32.6495	32.7653	32.9702	32.899	33.1685	32.9575	32.6803	NDUFA13	Grim19	NADH dehydrogenase [ubiquinone] 1 alpha subcomplex subunit 13	1
Q9ESW4;A0A0J9YU24	28.4603	28.7488	28.8702	28.726	28.2976	28.6207	28.6923	28.4291	28.5901	28.2887	AGK	Mulk	Acylglycerol kinase, mitochondrial	1
Q9JHI5	35.1923	35.4273	35.4534	35.6045	35.489	35.2415	35.4667	35.339	35.3893	35.4338	IVD		Isovaleryl-CoA dehydrogenase, mitochondrial	1
Q9JHS4	32.5355	32.326	32.5187	32.8931	32.8606	32.3554	32.4968	32.5171	32.9842	33.1394	CLPX		ATP-dependent Clp protease ATP-binding subunit clpX-like, mitochondrial	1
Q9JHW2	32.0717	32.1298	32.1805	32.6642	32.5988	32.3423	32.2575	32.1164	32.4925	32.5503	NIT2	D16Ertd502e	Omega-amidase NIT2	1
Q9JI39	26.7245	27.6026	26.9593	26.7025	26.9807	26.6258	26.6545	27.1649	27.161	26.4236	ABCB10		ATP-binding cassette sub-family B member 10, mitochondrial	1
Q9JIK9	31.3807	31.4651	31.3398	31.5422	31.5538	31.4758	31.6369	31.5068	31.5263	31.574	MRPS34	Tce2	28S ribosomal protein S34, mitochondrial	1	mS34	28S small subunit
Q9JIQ3;A0A0G2JGS0;Q8R1D8;D3Z3K5;D3Z2Q3	27.5566	27.3805	27.1282	27.534	28.2228	27.7651	27.349	27.8043	27.9383	27.4891	DIABLO	Smac	Diablo homolog, mitochondrial	1
Q9JJG9	27.7325	27.6173	27.5525	27.7962	27.8319	27.6365	27.0625	27.6395	27.3909	27.5108	NOA1		Nitric oxide-associated protein 1	1		Mitoribosome assembly
Q9JJL8;A0A140LIM8	28.8763	29.2396	29.2833	29.3723	29.1881	28.92	29.2831	29.3008	28.9676	28.8844	SARS2	Sarsm	Serine--tRNA ligase, mitochondrial	1
Q9JK42	29.7837	30.0672	30.1694	29.5484	29.4878	29.4759	29.8629	29.7324	29.573	29.4882	PDK2		[Pyruvate dehydrogenase (acetyl-transferring)] kinase isozyme 2, mitochondrial	1
Q9JKF7	30.115	29.9644	30.0936	30.1235	30.0754	30.0228	30.0739	29.9023	30.2225	30.1574	MRPL39		39S ribosomal protein L39, mitochondrial	1	mL39	39S large subunit
Q9JKL4;A0A0A6YVW1	27.857	27.6177	27.2839	27.354	27.542	27.3595	27.315	27.3454	25.8141	27.1924	NDUFAF3		NADH dehydrogenase [ubiquinone] 1 alpha subcomplex assembly factor 3	1
Q9JLJ2;Q3U367	33.41	33.4054	33.5435	33.6744	33.5763	33.6323	33.4625	33.3647	33.4825	33.4003	ALDH9A1		4-trimethylaminobutyraldehyde dehydrogenase	1
Q9JMH6;A0A1W2P6U1	27.2235	27.1043	27.2176	27.4058	27.6603	27.2705	27.1922	25.5696	25.7949	27.5218	TXNRD1	Trxr1	Thioredoxin reductase 1, cytoplasmic	1
Q9NYQ2	34.9287	34.9783	35.0581	33.64	33.3614	34.9184	34.8529	34.9954	33.0225	32.7469	HAO2	Hao3 Haox2	Hydroxyacid oxidase 2	1
Q9QUJ7	28.6613	28.7904	28.4692	28.0723	28.1147	28.4998	28.87	28.5903	28.3977	28.4389	ACSL4	Acs4 Facl4	Long-chain-fatty-acid--CoA ligase 4	1
Q9QXX4	34.1023	34.187	34.1612	34.0938	34.0337	33.882	34.0116	34.1861	34.2269	33.9772	SLC25A13	Aralar2	Calcium-binding mitochondrial carrier protein Aralar2	1
Q9QYA2;G3UY77	29.9026	30.497	30.4301	30.1824	30.3427	30.0506	29.909	30.2403	30.3836	30.0953	TOMM40	Mom35 Tom40	Mitochondrial import receptor subunit TOM40 homolog	1
Q9QYB1;E0CY42	32.5274	32.3154	32.2482	32.8861	32.9754	32.8029	32.8349	32.9493	32.4682	33.0021	CLIC4		Chloride intracellular channel protein 4	1
Q9QYR9	33.3492	33.7682	33.5688	32.8151	32.7261	33.1689	33.3322	33.4963	33.0966	32.4729	ACOT2	Mte1	Acyl-coenzyme A thioesterase 2, mitochondrial	1
Q9QZA0	29.5283	29.6873	29.8883	28.2935	28.5504	29.4894	29.2992	29.6623	29.0087	28.6008	CA5B	Car5b	Carbonic anhydrase 5B, mitochondrial	1
Q9QZD8	32.0585	32.0137	32.3263	32.5089	32.5891	32.2111	32.2945	31.8136	31.979	32.2419	SLC25A10	Dic	Mitochondrial dicarboxylate carrier	1
Q9R0H0	35.0865	35.0792	35.2781	36.4557	36.587	34.9154	34.9072	35.106	36.7596	36.5175	ACOX1	Acox Paox	Peroxisomal acyl-coenzyme A oxidase 1	1
Q9R0X4;Q32MW3	32.7112	32.8457	32.8545	32.8559	32.8541	32.3171	32.4823	32.6144	33.0903	32.9339	ACOT9	Acate2	Acyl-coenzyme A thioesterase 9, mitochondrial	1
Q9R112;F6ZKZ3;H3BLH2	32.9929	32.9651	32.985	32.9697	32.9098	32.8765	32.9385	32.9137	32.8992	32.9517	SQOR	Sqrdl	Sulfide:quinone oxidoreductase, mitochondrial	1
Q9WTP6	34.6284	34.5453	34.53	34.8968	34.9418	34.5962	34.4991	34.7429	35.2086	34.8488	AK2		Adenylate kinase 2, mitochondrial	1
Q9WTP7;F6RP11	35.5291	35.552	35.4847	35.4798	35.4844	35.4448	35.4943	35.6613	35.6653	35.6074	AK3	Ak3l Ak3l1 Akl3l	GTP:AMP phosphotransferase AK3, mitochondrial	1
Q9WU79;A0A0R4J1T9;F6PYI8;F6XMC0;F6YFQ5;E9PUR5	32.4237	32.7306	32.5768	32.6522	32.6285	32.6519	32.7371	32.5413	32.3912	32.3268	PRODH	Pro1	Proline dehydrogenase 1, mitochondrial	1
Q9WUM5;A0A0N4SVU4	37.2482	37.2409	37.2161	37.2	37.2889	37.2495	37.3387	37.4174	37.3763	37.4597	SUCLG1		Succinate--CoA ligase [ADP/GDP-forming] subunit alpha, mitochondrial	1
Q9WUR9;F6TEU8;A2ARF6;A2ARF5	35.6862	35.7126	35.8881	35.5611	35.539	35.8233	35.7514	35.8327	35.6457	35.7921	AK4	Ak-4 Ak3b Ak3l1	Adenylate kinase 4, mitochondrial	1
Q9WV85	27.0291	27.0522	27.1062	27.6414	27.3434	27.2114	26.9625	27.0067	27.2782	27.3224	NME3		Nucleoside diphosphate kinase 3	1
Q9WV96;D3YVK5;A0A1B0GSU2;D3YVK4;D6RG99;A0A1B0GRJ5;A0A1B0GRP8;D3YVK6;D6RJ48	29.8257	29.4181	29.3486	29.8085	29.855	29.3312	29.7508	29.3962	29.7165	29.9929	TIMM10B	Fxc1 Tim9b Timm9b	Mitochondrial import inner membrane translocase subunit Tim10 B	1
Q9WV98;A0A1Y7VIZ6;A0A1Y7VL11	32.8806	32.5156	32.6345	33.1909	33.2991	33.1552	32.9959	32.8747	32.9966	33.2119	TIMM9	Tim9 Tim9a Timm9a	Mitochondrial import inner membrane translocase subunit Tim9	1
Q9WVA2;Q4FZG7	32.7555	32.128	32.2356	32.4439	32.3662	32.8475	32.4428	32.5403	32.3817	32.7689	TIMM8A1	Ddp1 Tim8a Timm8a	Mitochondrial import inner membrane translocase subunit Tim8 A	1
Q9WVD5	30.1021	29.5952	29.7441	30.4381	30.4015	30.0961	30.0961	29.9889	29.9754	30.1723	SLC25A15	Ornt1	Mitochondrial ornithine transporter 1	1
Q9WVL0	31.3929	31.2244	31.3621	31.7063	31.7139	31.9314	31.489	31.5103	31.4678	31.4525	GSTZ1	Maai	Maleylacetoacetate isomerase	1
Q9WVM8;Q3UNS8	36.5873	36.7418	36.9108	34.3262	34.0303	36.4248	36.2451	36.4584	34.3534	33.9058	AADAT	Kat2	Kynurenine/alpha-aminoadipate aminotransferase, mitochondrial	1
Q9Z0V7;A2AES1	27.3277	27.2966	27.322	27.1022	27.1266	27.4309	26.8622	27.4228	27.3443	26.8321	TIMM17B	Tim17b	Mitochondrial import inner membrane translocase subunit Tim17-B	1
Q9Z0X1;B1AU25	36.4567	36.4985	36.498	36.0814	36.06	36.1311	36.0903	36.339	36.6254	36.2445	AIFM1	Aif Pdcd8	Apoptosis-inducing factor 1, mitochondrial	1
Q9Z1J3;V9GXS4;F7CZD1;F6TXD3;A6QRH3	32.2355	32.2477	32.4062	32.5579	32.3861	32.4797	32.1845	32.1903	32.5531	32.4593	NFS1	Nifs	Cysteine desulfurase, mitochondrial	1
Q9Z1P6;G3UXZ4	35.9297	35.6861	35.7453	35.6963	35.6587	35.618	35.869	35.7698	35.8713	35.8113	NDUFA7		NADH dehydrogenase [ubiquinone] 1 alpha subcomplex subunit 7	1
Q9Z2G9;Q3U816	29.6347	29.8242	29.8509	30.0849	29.9302	29.6715	29.3564	29.7069	30.0779	29.8124	HTATIP2	Cc3 Tip30	Oxidoreductase HTATIP2	1
Q9Z2I0	33.6895	34.0411	33.9755	33.242	33.3204	33.3955	33.4002	33.7691	33.8144	33.4565	LETM1		Mitochondrial proton/calcium exchanger protein	1
Q9Z2I8	36.461	36.3466	36.348	36.6036	36.6098	36.523	36.5425	36.5389	36.8906	36.7711	SUCLG2		Succinate--CoA ligase [GDP-forming] subunit beta, mitochondrial	1
Q9Z2I9	35.7949	35.8984	35.6987	35.9841	36.0234	36.1074	36.1781	36.0272	35.6237	36.0609	SUCLA2		Succinate--CoA ligase [ADP-forming] subunit beta, mitochondrial	1
Q9Z2Y8;A0A1B0GRP7;Q6P8V7;A0A1B0GRR5;Q80ZV3;A0A1B0GSP5;A0A1B0GQY5;A0A1B0GSA1	33.1659	32.7841	32.8877	32.8997	32.9343	33.289	32.7872	32.9232	33.0627	33.0972	PLPBP	Prosc	Pyridoxal phosphate homeostasis protein	1
Q9Z2Z6	30.991	30.633	30.7917	31.1975	30.987	31.3096	31.4035	30.7922	30.2896	30.9382	SLC25A20	Cac Cact	Mitochondrial carnitine/acylcarnitine carrier protein	1
V9GXP4;Q8JZY4;V9GXF2;V9GWT5	26.8454	26.9573	26.8809	27.1058	27.2836	26.8236	27.563	26.9723	26.998	26.2734	KIAA0391	Mrpp3	Mitochondrial ribonuclease P catalytic subunit	1
Z4YKM2;B2RWE3;B1AR13	32.9389	32.6785	32.7311	33.4523	33.4307	33.083	33.2722	32.7934	33.1819	33.4246	CISD3	Mel-13 Mel13	CDGSH iron-sulfur domain-containing protein 3, mitochondrial	1

## Sheet: Fig 2,S2+3-Heart mL62 CoIP
Protein IDs (Uniprot)	mL62-FLAG_CoIP mouse_heart_n5_01	mL62-FLAG_CoIP mouse_heart_n5_02	mL62-FLAG_CoIP mouse_heart_n5_03	mL62-FLAG_CoIP mouse_heart_n5_04	mL62-FLAG_CoIP mouse_heart_n5_05	WT_CoIP mouse_heart_n5_01	WT_CoIP mouse_heart_n5_02	WT_CoIP mouse_heart_n5_03	WT_CoIP mouse_heart_n5_04	WT_CoIP mouse_heart_n5_05	Gene names (primary)	Gene names (synonym)	Protein name	MitoCarta2_List	New ribosome nomenclature	Category
A0A075B5N3;A0A0G2JE47	23.7143	23.809	23.8	23.5529	23.8869	23.9539	23.9516	23.4232	23.9206	23.7825	IGKV8-28		Immunoglobulin kappa variable 8-28
A0A075B5P5;A0A1Y7VJN6;P03987	30.1699	30.3167	30.1749	30.2471	30.52	30.325	30.4649	29.9919	30.2592	30.4423			Ig gamma-3 chain C region
A0A075B5P6;A0A075B6A0;P01872	27.3122	27.4613	27.2732	27.432	27.8454	27.6196	27.7911	27.226	27.4023	27.5901	IGHM		Immunoglobulin heavy constant mu (Fragment)
A0A075B5Q4	24.4319	23.9962	24.5892	24.4459	24.6077	24.3135	24.4168	24.1678	24.2294	24.3242	IGHV5-12		Immunoglobulin heavy variable 5-12 (Fragment)
A0A075B5V1;A0A0A6YWK5	26.8629	27.0842	27.0144	27.0409	27.4159	27.0239	27.3372	26.7931	27.0502	27.4283	IGHV1-31		Immunoglobulin heavy variable 1-31
A0A087WQH8	27.6117	27.8902	27.5765	28.3065	28.6077	28.0956	28.1022	28.2197	28.3753	28.4606	SLC35A4		Probable UDP-sugar transporter protein SLC35A4	0
A0A087WR45;Q3UKG2	26.6955	26.9558	26.6734	26.0158	25.7576	26.7291	27.1494	25.8967	25.4078	25.9768	PROB1		Proline-rich basic protein 1	0
A0A087WRE7;Q8R0N6	24.6065	25.0447	24.3996	24.6371	24.5344	25.1211	24.6104	24.7997	24.5191	25.0679	ADHFE1		Hydroxyacid-oxoacid transhydrogenase, mitochondrial	1
A0A087WRY3;Q80XU3	27.0969	27.0165	26.7416	27.329	26.9083	27.2433	27.4964	27.0622	27.0921	27.1367	NUCKS1	Nucks	Nuclear ubiquitous casein and cyclin-dependent kinase substrate 1	0
A0A0A0MQ79;Q3TLH4;S4R294;S4R2J9;S4R209;S4R2L9;S4R2E2;S4R298	25.4789	25.5066	25.4951	25.5746	25.6175	25.7084	25.7862	25.1779	25.5914	25.7838	PRRC2C	Bat2d Bat2d1 Bat2l2 Kiaa1096	Protein PRRC2C	0
A0A0A0MQA5;P68368;A0A087WQS4;A0A087WRB4;A0A087WSB0;A0A087WSL5;A0A087WS35	26.1915	25.9638	25.9981	25.6097	25.9161	26.6707	26.4561	26.0768	25.9106	25.7105	TUBA4A	Tuba4	Tubulin alpha-4A chain	0
A0A0A0MQC7;A2A5Y6;P10637;B1AQW5	26.9937	27.3088	27.1473	27.7122	27.7789	27.3045	27.1185	27.2769	27.336	27.6747	MAPT	Mtapt Tau	Microtubule-associated protein tau	0
A0A0A6YXZ1;E9Q6L0;J3QP81;A0A087WS18;A0A087WQF1;A0A087WQ95;A0A087WNW8;A0A087WRK0;A0A087WP42;E9QNY9;A0A087WRE8;E9QKH0;A0A087WQ31;Q80TV8;A0A0N4SUT7;A0A0A6YWK1;A0A0N4SVH2	24.5969	24.4928	24.4185	24.9937	25.102	24.7951	24.7045	24.8242	24.8086	25.1353	CLASP1		CLIP-associating protein 1	0
A0A0A6YYE7;A0A0B4J1I4;A0A0A6YYE5;A0A075B5L8	25.1286	25.0148	25.078	25.1288	25.5299	24.6509	25.46	24.8233	24.8321	25.022	IGKV4-57		Immunoglobulin kappa variable 4-57 (Fragment)
A0A0B4J1H6;P01630	25.6375	25.6332	25.4906	24.588	21.1747	25.4308	25.5827	25.2291	25.1559	25.3798	IGKV2-137		Immunoglobulin kappa chain variable 2-137 (Fragment)
A0A0B4J1H7;A0A0B4J1H8	20.6984	24.0998	24.3701	23.8306	24.6073	24.908	24.997	24.3905	24.5335	24.0934	IGKV1-135		Immunoglobulin kappa variable 1-135 (Fragment)
A0A0G2JDP0;O35387;A0A0G2JFF9;A0A0G2JE46;A0A0G2JEE6;A0A0G2JFE1;A0A0G2JGR0;A0A0G2JGG5	24.0347	24.3459	24.2509	24.3854	24.4516	24.7837	24.6078	24.3686	24.8036	24.8225	HAX1	Hs1bp1	HCLS1-associated protein X-1	0
A0A0G2JDV8;Q9DAW9;A0A0G2JFI6;A0A0G2JFC8;A0A0G2JFG3	23.356	23.6969	23.3365	23.2166	23.0286	22.9594	22.9707	22.9122	22.8761	20.9551	CNN3		Calponin-3	0
A0A0G2JEX1;A0A0G2JFD8;A0A0G2JGI1;Q7TPW1;A0A0G2JG59;A0A0G2JDY6;A0A0G2JDZ8;A0A0G2JDZ3;A0A0G2JFI0;A0A0G2JFT2	25.815	26.2265	25.6725	26.5256	26.2698	26.3285	26.5186	25.869	26.2788	25.7631	NEXN		Nexilin	0
A0A0G2JFH2	25.5862	25.3992	25.1232	25.7583	26.2701	25.2484	24.9866	25.0847	25.5136	25.9063	MAP4		Microtubule-associated protein (Fragment)	0
A0A0J9YUZ4;P63158;A0A0J9YUD8;D3YZ18;D3YVC6	30.2397	30.2845	30.7115	29.8618	29.5005	30.1466	30.3286	30.5691	29.3112	29.3445	HMGB1	Hmg-1 Hmg1	High mobility group protein B1	0
A0A0N4SUH8;Q9QZ23;D3Z285	25.4299	25.7149	25.4748	25.5923	25.5226	25.599	25.7191	25.8717	25.8815	26.092	NFU1	Hirip5	NFU1 iron-sulfur cluster scaffold homolog, mitochondrial	1
A0A0N4SV66;Q8R1M2;Q8CGP4	30.3043	29.0105	28.2336	28.2701	28.5025	31.2559	30.4622	28.5465	28.0447	28.1096	H2AFJ		Histone H2A.J	0
A0A0N4SW73;Q8R361	24.0355	23.6645	24.323	24.2072	24.8119	23.6744	23.4546	23.8617	24.588	24.9356	RAB11FIP5		Rab11 family-interacting protein 5	1
A0A0R3P9C4;Q8C1Q6	25.4574	26.1417	25.471	26.5753	25.8257	20.8494	21.0136	20.8424	24.5876	24.7406	SMIM4		Small integral membrane protein 4
A0A0R3P9C8;Q9DC69	28.2709	28.4922	28.1624	28.2978	28.5068	28.0802	28.3584	27.9987	28.1933	27.8893	NDUFA9		NADH dehydrogenase [ubiquinone] 1 alpha subcomplex subunit 9, mitochondrial	1
A0A0R4J023;Q9JLZ3;F6RT60;F6R307;A0A0R4J1L8;E9Q6L3;E9QMT1	25.1652	25.3339	25.7878	25.8919	25.6222	25.041	24.8086	25.1795	25.4226	25.1639	AUH		Methylglutaconyl-CoA hydratase, mitochondrial	1
A0A0R4J066;Q3THF9;G5E8J7	24.4462	24.2648	24.1792	24.5188	24.611	23.9756	23.9289	24.3357	24.13	24.8573	COQ10B		Coenzyme Q-binding protein COQ10 homolog B, mitochondrial	1
A0A0R4J083;P51174	28.366	28.4508	28.3417	28.8088	28.9649	28.6487	28.8665	28.4256	28.6436	28.7586	ACADL		Long-chain-specific acyl-CoA dehydrogenase, mitochondrial	1
A0A0R4J094;Q3TC72	27.0962	27.1562	27.2922	27.9976	28.2533	27.1512	27.2453	27.5578	27.7373	27.8055	FAHD2A		Fumarylacetoacetate hydrolase domain-containing 2A	1
A0A0R4J0I1;Q03734;P29621;E9Q499;F2Z405;D3Z450;Q5I2A0;Q80X76	27.5772	27.7836	27.6342	27.6062	27.9865	27.951	28.0011	27.3961	27.651	27.852	SERPINA3K		MCG1051009	0
A0A0R4J0L6;Q8BJZ4;A0A0N4SV23	33.2954	32.8292	33.3538	32.862	32.3447	24.7926	26.8514	26.7801	26.4323	26.2866	MRPS35		28S ribosomal protein S35, mitochondrial	1	mS35	28S small subunit
A0A0R4J0P1;Q9D7B6;D3YTT4;A0A1L1SUG2	26.2159	26.6729	26.4135	26.3922	27.2631	26.7971	26.6431	26.4583	26.5794	27.0016	ACAD8		Isobutyryl-CoA dehydrogenase, mitochondrial	1
A0A0R4J0X2;Q8VC19;A0A1W2P873;D6RGR8;A0A1L1STE9;A0A1L1SUZ0;F6RYA6	27.4289	28.4102	28.1902	28.7823	28.5557	28.1997	28.3607	29.2364	29.2646	28.615	ALAS1		5-aminolevulinate synthase, nonspecific, mitochondrial	1
A0A0R4J0X5	29.8685	30.0356	29.8539	29.9649	30.3516	30.2393	30.3549	29.657	29.9501	30.173	SERPINA1C		Alpha-1-antitrypsin 1-3	0
A0A0R4J1H6;E9QP99;P55937;D3Z0Q8	24.1116	23.6988	23.7788	24.4942	24.3557	24.2592	23.968	24.3491	26.0718	25.701	GOLGA3		Golgin subfamily A member 3	0
A0A0R4J1J1	26.4427	26.8872	26.2944	26.6984	26.9574	26.773	27.3088	26.4468	26.7229	27.0275	PNKD		MCG114807, isoform CRA_c	0
A0A0R4J1N9;P40630;D3Z0F3	28.4684	27.9025	28.0506	27.5779	28.029	28.9803	27.8997	28.526	28.1953	28.5661	TFAM	Hmgts	Transcription factor A, mitochondrial	1
A0A0R4J260;B2RRE7	29.2717	29.0115	28.8948	29.0779	29.3391	29.1877	28.5899	28.2956	29.1615	29.545	OTUD4	Kiaa1046	OTU domain-containing protein 4	0
A0A0U1RP81;A0A0U1RNN9	26.8328	26.9489	26.5461	27.1723	27.1032	26.7871	27.0393	27.1437	27.0069	27.1728	IMMT		MICOS complex subunit MIC60	1
A0A140LIU4;P56392	27.8717	28.7962	27.843	28.796	28.7108	28.3663	28.646	28.2923	28.7987	28.4999	COX7A1	Cox7a Cox7ah	Cytochrome c oxidase subunit 7A1, mitochondrial	1
A0A140T8M0	32.2772	32.2565	32.2167	32.1798	32.4805	32.6347	32.6529	32.0792	32.1541	32.3578	IGKV1-117		Immunoglobulin kappa variable 1-117 (Fragment)
A0A140T8M2	24.9464	25.099	25.1116	24.8661	25.1688	25.0761	24.9383	24.926	24.9304	25.2238	IGKV12-44		Immunoglobulin kappa variable 12-44 (Fragment)
A0A140T8M3	25.0029	25.1543	20.7667	24.9575	25.2527	25.2351	25.3767	25.1711	25.0919	25.1524	IGKV8-30		Immunoglobulin kappa chain variable 8-30 (Fragment)
A0A1B0GRU3;E9Q8K8;Q6ZPZ3	23.3667	23.2562	23.7628	23.7393	23.314	22.594	22.5913	22.0505	22.7447	23.0411	ZC3H4	Kiaa1064	Zinc finger CCCH domain-containing protein 4	0
A0A1B0GT26;O55003	29.313	29.1774	29.1172	29.1496	29.1031	29.1145	29.0679	28.9896	29.2604	29.2734	BNIP3	Nip3	BCL2/adenovirus E1B 19 kDa protein-interacting protein 3	1
A0A1L1SQA8;P62852	24.3279	25.3057	24.1557	24.3475	24.1556	20.87	26.621	25.0282	23.649	24.4745	RPS25		40S ribosomal protein S25	0
A0A1L1SVD8;Q9JHS9	20.722	24.0782	24.7575	21.0266	21.197	24.0399	24.2589	23.8791	23.5324	23.5537	CWC15	Ed1	Spliceosome-associated protein CWC15 homolog	0
A0A1W2P768;P84228	31.6394	30.9688	30.3533	30.0208	30.1459	32.618	31.9883	30.5677	29.9842	30.104	HIST1H3B; HIST1H3C; HIST1H3D; HIST1H3E; HIST1H3F; HIST2H3B; HIST2H3C1; HIST2H3C2	H3-53 H3.2 H3b H3-143 H3-B H3-F H3.2-221 H3f H3.2-616 H3.2-615 Hist2h3ca1 Hist2h3ca1 H3.2-614 Hist2h3ca2	Histone H3.2	0
A0A1W2P7G5;A0A1W2P7J1;E9Q3H6;A0A1W2P8D4	26.5239	26.7799	26.5135	27.1213	27.3529	26.8851	26.7433	26.8424	26.8059	27.2244	COQ10A		Coenzyme Q10A	1
A0A1Y7VK19;Q9DCB8;A0A1Y7VM99;A0A1Y7VLA3	27.15	27.0619	27.3588	27.2676	26.8751	27.1939	26.8115	27.6337	27.5705	27.1659	ISCA2	Hbld1	Iron-sulfur cluster assembly 2 homolog, mitochondrial	1
A0A2I3BQS8	27.6913	27.9683	27.6961	28.2411	27.7046	22.4921	21.9965	22.5691	22.071	21.346	MIEF1		Uncharacterized protein		L0R8F8	Mitoribosome assembly
A2A547;P84099	25.4041	25.6436	25.0513	26.2079	25.7127	24.885	24.9531	24.6985	24.6422	25.0994	RPL19		60S ribosomal protein L19	0
A2AFK4;I6L986	25.404	25.1768	25.3831	25.2738	25.3175	23.1296	23.0989	23.8377	23.697	23.5881	MTG2	Gtpbp5	GTP binding protein 5, isoform CRA_a	1		Mitoribosome assembly
A2AJI0;A8Y5P4;A2AJI1;F6WF36	27.3554	27.4744	27.2561	28.3692	28.2337	26.9905	27.0125	26.9378	27.0081	27.4992	MAP7D1	Kiaa1187 Mtap7d1	MAP7 domain-containing protein 1	0
A2AMM0	27.1641	27.2003	27.2622	27.368	27.1827	27.127	27.305	26.747	26.9513	26.5734	CAVIN4	Murc	Caveolae-associated protein 4	0
A2AMY5;Q91VX2;A2AMY7	24.2329	23.8504	23.5976	24.0373	24.2408	23.9274	23.9585	23.7026	24.3911	24.4181	UBAP2	Lig1	Ubiquitin-associated protein 2	0
A2API8;F7AA26;A2API9	28.181	28.2005	28.1028	28.6308	27.9698	28.1917	28.297	28.1547	28.3823	28.1842	AKAP2		A-kinase anchor protein 2	0
A2ASS6;F7CR78;A2AT70;Q8BUJ6;A2AT65;A2AT68;A2AT64;A2AT67;A2AT66;F6RSJ3;REV__F7BWD7;REV__E9QPW4;REV__Q8BQ48;REV__A0A1N9NPH8	27.1193	27.6194	27.3009	25.5612	25.4359	27.6019	28.1454	26.176	24.8912	25.8392	TTN		Titin	0
A2AU61;A2AU62;Q64012;A2AU60	26.479	26.7398	27.2184	26.774	26.1352	25.8129	26.2435	25.8185	25.4173	25.5044	RALY	Merc	RNA-binding protein Raly	0
A2AUC9	26.0771	25.8623	25.3301	24.9578	24.3615	25.7066	25.1017	25.0226	24.9032	25.0678	KLHL41	Kbtbd10	Kelch-like protein 41	0
A2BI12;Q99JF8;F6RB63;Q9JMG7	27.9967	28.3485	28.6229	27.8006	27.3432	28.1588	28.5905	27.9017	27.309	27.4944	PSIP1	Ledgf	PC4 and SFRS1-interacting protein	0
A8DUK4;E9Q223	27.4624	27.0032	27.7966	27.3473	27.4682	26.9466	27.3259	28.4702	27.6767	27.3405	HBB-BS	Glna1 Hbb-bt Hbbt1 Hbbt2	Beta-globin	0
B1ART1;B1ART2;V9GX23;F6XI52	23.2408	23.309	22.9493	23.3834	23.4564	23.218	23.4489	23.222	23.5955	23.2826	VPS13D		Vacuolar protein sorting 13D	0
B1ASP2;P52332;E9QJS1;Q9R117;G5E852;Q62120	27.7735	27.5524	27.7262	27.9943	27.7228	27.9608	27.7169	27.6694	27.9681	28.0434	JAK1		Tyrosine-protein kinase	0
B1ASZ3;Q64516;Q9WU65;Q8C635	25.2624	25.6295	25.4976	25.8206	26.0416	25.8127	26.0747	25.6774	25.7593	25.886	GK	Gyk	Glycerol kinase	0
B1AUX2;Q61191	24.9712	25.0591	25.2746	25.217	25.5801	25.3569	25.4581	25.1096	25.2089	25.25	HCFC1		Host cell factor 1	0
B1AXP6	26.5932	26.5012	26.7624	26.5055	26.6617	26.7097	26.4895	26.3738	26.4697	26.5179	TOMM5	Tom5	Mitochondrial import receptor subunit TOM5 homolog	1
B1B1D8;Q9D773;B1B1D7	33.4032	33.0324	33.5086	33.0505	32.6216	27.8787	28.334	28.0321	28.2814	28.2973	MRPL2		39S ribosomal protein L2, mitochondrial	1	uL2m	39S large subunit
B2M1R6;P61979;H3BKD0;A0A286YDM3;H3BK96;H3BLL4;H3BKI8;A0A286YCM2;A0A286YEC4;A0A286YDH1;Q8BT23;H3BJ43;H3BLP7;H3BJS9;A0A286YE41	26.2343	26.3036	26.606	26.7469	26.7715	26.3118	26.4734	26.5113	26.6576	26.5588	HNRNPK	Hnrpk	Heterogeneous nuclear ribonucleoprotein K	0
B2RXM2;J3QNY1	24.0178	23.9329	24.171	23.7967	23.8758	24.0331	24.0076	23.8271	23.405	23.5088	GM6793	EG627828 Hnrnpa3	EG627828 protein	0
B2RXT3;E9Q7L0	29.0484	28.488	28.6613	29.1176	29.0929	28.4925	27.8634	29.8981	29.8951	29.2384	OGDHL		Ogdhl protein	1
B7FAU9;Q8BTM8;B7FAV1;F6XC15;J3JS91;F6Z2C0;F7AVL7	31.9515	31.6495	31.8594	31.7861	31.4429	31.8079	30.9779	32.0682	32.0674	31.766	FLNA	Fln Fln1	Filamin-A	0
B7ZCI2;B7ZCI3;A0A1B0GXL1;Q0II04;F6RM14;F6X9B6	34.317	34.3178	34.0754	33.2967	32.5927	34.3351	34.3477	33.118	32.8677	33.2017	NEBL		Nebulette	0
B7ZN28;Q9EPX2	29.17	29.2092	29.1055	29.0158	29.3902	29.3147	29.4419	29.0494	29.1461	29.3177	PAPLN		Papilin	0
B7ZWM6;Q3UTJ2;A0A0R4J1X5	28.6827	29.2158	28.6513	28.9305	28.8664	29.1965	29.1391	28.9154	28.7536	29.1983	SORBS2		Sorbin and SH3 domain-containing protein 2	0
B8JJM5;B8JJN0;P04186;F6XQ00;B8JJM6;F6VQX8;F6W2T4;B8JJM3;H3BK95;F6WZA2	26.3953	26.3591	26.3271	26.258	26.7905	26.6037	26.6346	26.2881	26.3195	26.5577	CFB	Bf H2-Bf	Complement factor B	0
B9EHJ3;P39447;A0A0U1RPW2;A0A0U1RPB2	25.3943	25.4585	25.5847	25.8482	25.7105	25.4663	25.6891	25.6395	25.4518	25.5774	TJP1		Tight junction protein ZO-1	0
B9EHT6;A0A087WSN6;Q3UHL6;A0A087WR50;P11276;B7ZNJ1;A0A087WS56;Q4KL80;A0A087WS99;A0A087WQE0	25.7489	25.5354	25.7617	25.4002	25.5398	25.5353	25.928	25.4601	25.5991	25.6201	FN1		Fibronectin	0
D3YTP3;A0A286YDW3	25.1158	25.5601	25.1019	25.1243	25.3056	25.3682	25.5832	25.1412	25.436	25.5428	MTX3		Metaxin 3	0
D3YTY9;A0A0R4J038;O08677;D3Z2B2;CON__P01045-1;CON__Q2KJ62;CON__P01044-1	27.8253	28.1238	27.7869	27.6832	28.1881	28.1707	28.3077	27.7266	27.7068	27.998	KNG1	Kng	Kininogen-1	0
D3YUM1;Q91YT0;D3Z1U9;D6RG60;D3Z0K1;D3YXX5	28.4814	28.7468	28.5901	28.4546	28.4441	28.2303	28.5962	28.2452	28.5482	28.1727	NDUFV1		NADH dehydrogenase [ubiquinone] flavoprotein 1, mitochondrial	1
D3YYT1;Q922P9	26.2831	25.8319	26.2147	26.1081	25.7489	25.5223	25.6294	26.5584	27.0054	25.9921	GLYR1	3930401K13Rik	Putative oxidoreductase GLYR1	0
D3YZN4;Q3ULF4;D3YXB7;F6W695;D3Z342;G3UX97;F6VTG4	26.3977	26.6095	26.2197	26.7372	27.0483	26.1772	26.1402	26.5384	26.4929	26.5872	SPG7		Paraplegin	1
D3Z041;P41216;D3Z457;D3YVF6;F6WNZ2;A0A1B0GRS8;Q5F2C5	31.8224	31.6142	31.8759	31.6286	31.7217	31.7266	31.5956	32.1093	31.8547	31.7381	ACSL1	Acsl2 Facl2	Long-chain-fatty-acid--CoA ligase 1	1
D3Z0N2;D3Z0E9	23.5747	23.4691	23.3111	23.5905	23.2042	23.5868	23.7404	23.2586	23.1899	23.9147	SORBS2		Sorbin and SH3 domain-containing protein 2 (Fragment)	0
D3Z2K2;Q9CR88	30.7201	30.706	30.8205	30.3075	29.288	25.0197	24.5132	24.9172	25.2034	25.9549	MRPS14		28S ribosomal protein S14, mitochondrial	1	uS14m	28S small subunit
D3Z316;Q9CQF4	27.7108	27.7392	27.7409	27.8464	28.181	27.9184	27.9669	27.6409	27.8997	28.2258			Uncharacterized protein C6orf203 homolog
D3Z4J9;Q05BC3;D6RII3	23.8564	24.914	23.7539	24.8511	24.6665	23.3114	21.0339	25.5217	23.9681	20.9756	EML1		Echinoderm microtubule-associated protein-like 1	0
D3Z4U0;Q9R020;E9PUD0;A0A0G2JGE3;V9GX51	22.5805	20.9644	20.7901	22.778	22.9104	23.3134	22.613	22.0943	22.7821	22.1487	ZRANB2	Zfp265 Zis Znf265	Zinc finger Ran-binding domain-containing protein 2	0
D3Z5I1;Q3UPF5;G3X9X5	24.3104	24.0874	24.3705	24.0545	24.3062	23.9773	23.6158	23.5655	23.6723	24.1474	ZC3HAV1		Zinc finger CCCH-type antiviral protein 1	0
D3Z656;Q8CHC4;E9Q7S0;F7BQW7;F6VSS8;F7CD11;D3Z1M7;F6XIX0	23.8835	23.7388	23.9131	24.0282	22.9524	23.5691	23.5344	24.3535	24.6612	23.8398	SYNJ1		Synaptojanin-1	0
D3Z6A8;Q3UVL6;D3Z6A9;Q9Z2Y3;D3Z6A7	23.5192	20.9874	22.6362	21.0494	23.839	24.0716	24.1441	24.2468	24.6981	24.1405	HOMER1	Vesl1	Homer protein homolog 1	0
D3Z7C0;Q9Z2Q5	33.3829	33.13	33.3455	32.7497	32.1913	25.329	26.5446	26.3103	26.0823	25.4385	MRPL40	Nlvcf	39S ribosomal protein L40, mitochondrial	1	mL40	39S large subunit
D3Z7Q2	27.1666	27.7314	27.2788	27.572	27.9511	27.5699	27.9253	27.2296	27.5247	27.9031	SMIM20	1810013D10Rik	Small integral membrane protein 20	1
D9J303;F8WJI6;E9Q8P5;Q9CRA2	30.0487	30.4399	29.945	29.9107	29.5026	30.2973	30.2825	29.4253	29.4846	29.5401	PDLIM5		ENH isoform 3a	0
E0CZF8;E0CXD6;B9EKN8;P83510;E0CZD7;E0CY98;E9PUL9;B2RQ80;A0A0A6YWJ2	24.2036	23.8807	23.7064	24.1204	23.9666	23.9493	23.6678	24.0928	23.987	24.1198	TNIK	Kiaa0551	Traf2 and NCK-interacting protein kinase	0
E9PUR2	25.4369	25.5892	25.0073	25.9963	26.2014	25.6529	25.5814	25.586	26.1739	26.4988	MYO18A		Unconventional myosin-XVIIIa (Fragment)	0
E9PV24;CON__P02672	27.3252	26.5367	27.2461	26.8165	27.0954	26.8493	26.4693	27.2792	27.0763	26.9859	FGA		Fibrinogen alpha chain	0
E9PV66	26.8757	26.9799	26.7782	27.012	27.069	27.1216	27.0231	26.7317	27.1742	27.506	MYO18B		Myosin XVIIIb	0
E9PVD2;A0A2K6EDJ7	27.9672	28.1914	28.0396	28.1116	28.4828	28.4151	28.3768	27.9139	28.0896	28.3782	ITIH4		Inter alpha-trypsin inhibitor, heavy chain 4	0
E9PVG8;E9Q9C6;E9Q0B5	26.6239	26.7551	26.4889	26.2411	26.8848	26.8861	26.9619	26.5278	26.3552	26.5624	9530053A07RIK		RIKEN cDNA 9530053A07 gene	0
E9PVN6;E9PVQ9	25.4336	25.4307	25.0199	25.3373	25.3805	25.3584	25.7029	25.1072	25.2177	25.2434	GM20498		Synaptojanin-2-binding protein
E9PYF4;F6VG99;E9PYI7;Q3UPW3;E0CZD8	27.0388	27.3993	27.1254	27.1214	27.0056	27.5491	27.4238	26.6814	26.9094	26.8543	LMO7		LIM domain only 7	0
E9Q035;F7CJN9;F7BAE9;E9Q2Q7;P47758;E9Q939;A0A1W2P830;CON__Q2HJF0	31.5933	31.4426	31.5738	30.9021	31.3753	31.598	31.621	31.6204	31.1861	31.2488	GM20425		Uncharacterized protein
E9Q179;Q8C5Q4;D3YUN1;D3YV30	25.2675	25.8169	25.5711	25.9895	25.6568	24.3418	24.3909	23.8109	23.7211	23.7951	GRSF1		G-rich sequence factor 1	1
E9Q1V9;E9Q1W0;E9Q1T1;A0A0G2JGS4;Q6PHZ2;Q8CCM0;E9QAJ4;D6RDQ8;A0A2I3BQP6;Q923T9;E9PXV3;A0A286YDK9;F6RWZ9;F6WHR9;A0A286YCB8;A0A286YDL6;A0A286YCW8;Q5SVI9;F8WIS9;Q5SVJ1;Q5SVI3;Q5SVI0;Q5SVI2;Q68EG2;Q5SVI1;Q5SVJ0;P11798;P28652	21.9891	22.7909	23.5687	22.6165	22.329	21.8164	21.5801	22.3132	21.8045	21.7061	CAMK2D	Kiaa4163	Calcium/calmodulin-dependent protein kinase type II subunit delta	0
E9Q5K9;D6RG95	22.7053	22.7721	22.6731	22.9597	22.9303	22.6835	23.1996	22.5907	22.3521	22.5483	YTHDC1	Kiaa1966	YTH domain-containing protein 1	0
E9Q616;G5E8K8	27.0316	27.1671	27.2808	27.12	26.7174	27.2264	27.1294	27.4127	27.1168	27.0382	AHNAK		AHNAK nucleoprotein (desmoyokin)	0
E9Q705;E9PX89;Q8CEI1	29.3016	28.9851	29.117	29.2852	29.1637	29.0827	28.7848	29.5856	29.717	29.4562	BOLA3		BolA-like protein 3	0
E9Q748;P97430	27.382	27.3016	27.1905	27.1589	27.5257	27.3521	27.4525	27.0011	27.0003	27.0497	SLPI		Antileukoproteinase	0
E9Q800;E9QAY6;A0A0U1RQ14	31.0182	30.9925	31.1559	31.3649	31.2785	31.2618	31.3454	31.3543	31.4729	31.6472	IMMT		MICOS complex subunit MIC60	1
E9Q8I0;P06909;E9Q8H9;D6RGQ0;A0A0A6YVP8;A0A0A6YWP4	25.0035	24.8591	25.0871	24.895	25.0265	25.1052	25.2033	25.0601	25.1768	25.2667	CFH	Hf1	Complement factor H	0
E9Q8N5;Q08EB6;Q08EB5;Q8BRT1;F7DCH5;A0A1L1SRY3	25.4809	25.3078	25.2659	25.3695	25.6681	25.244	25.3703	25.4126	25.3772	25.7118	CLASP2	Kiaa0627	CLIP-associating protein 2	0
E9Q9C1;E9Q9C4	27.7914	28.1534	27.6189	27.2454	27.2733	28.1229	28.3719	27.8191	27.0849	27.0414	ABLIM1		Actin-binding LIM protein 1	0
E9Q9T8;Q3UIK0;Q3TF37;A0A140LI70	33.5375	33.3815	33.6771	32.7969	32.2372	33.31	33.1331	33.5382	32.9821	32.5596	MYBPC3		Myosin-binding protein C, cardiac-type	0
E9QA15	23.5777	24.0108	23.4463	23.1978	23.3141	23.9497	23.1496	23.0056	23.6276	23.5292	CALD1		Caldesmon 1	0
E9QA74;E9Q405;A0A1C7ZN10	24.173	24.1507	23.9895	24.4127	24.3176	23.9068	23.7882	20.8631	24.7363	24.4006	MYO18A		Unconventional myosin-XVIIIa	0
E9QAS4;E9QAS5;Q6PDQ2;F6WR45;E9PYU4;E9PYL1;A2A8L1;F7C528;E9Q614;B1AR17	25.6793	25.8744	26.3111	25.7099	24.4717	25.1856	26.0073	25.7349	24.8211	24.9584	CHD4		Chromodomain-helicase-DNA-binding protein 4	0
E9QJS0;G5E8U8;G5E8U5;Q80ZK0;D3Z6K5	32.3499	31.9223	32.2283	31.7303	31.1547	21.3494	25.5994	25.4118	25.5296	22.581	MRPS10		28S ribosomal protein S10, mitochondrial	1	uS10m	28S small subunit
E9QM77;F6U2C2;O70305;F7B6X4;A0A286YDU2	24.9069	24.6334	24.5716	24.7246	25.2633	24.7168	24.3711	24.2569	25.0804	25.2141	ATXN2		Ataxin-2	1
E9QMK9;Q8BH86;F7CUW7	25.5642	26.0275	25.4902	26.022	26.2362	25.931	25.9815	25.8648	25.9988	25.9761	DGLUCY		D-glutamate cyclase, mitochondrial
E9QNA7;A0A286YCQ0;A0A286YDN0;E9Q6A3;A0A286YDJ3;A0A286YCN8	25.5174	26.0447	25.5887	25.5989	25.3197	25.891	25.9795	25.498	25.1628	25.54	SORBS1		Sorbin and SH3 domain-containing protein 1	0
E9QPQ8;Q8JZS9;A0A140LHT6;A0A140LI38;A0A140LHD4;A0A140LI40;D3Z6C8	32.7047	32.2221	32.6694	32.3699	31.9028	25.1443	26.3946	26.4831	26.1117	25.6935	MRPL48		39S ribosomal protein L48, mitochondrial	1	mL48	39S large subunit
E9QPX3;Q9CXZ1	27.2744	27.6309	27.0639	27.5169	27.634	27.1698	27.8277	27.0141	27.4036	27.1469	NDUFS4		NADH dehydrogenase [ubiquinone] iron-sulfur protein 4, mitochondrial	1
E9QQ25;Q62407;A0A087WSE3;A0A0R4J1J0;D3Z7T0	25.8899	26.076	25.6438	25.6722	25.76	26.2784	26.4372	25.7221	25.9474	25.9799	SPEG	Apeg1 Kiaa1297	Striated muscle-specific serine/threonine-protein kinase	0
F6SXM5;P32067	21.8136	22.0966	22.8633	22.0928	21.6532	21.3945	21.0936	20.921	20.3808	20.5322	SSB	Ss-b	Lupus La protein homolog	0
F6U7V1;E9Q401;Q80ZZ5;A0A1Y7VK09;A0A1Y7VJP1	29.1059	28.9946	28.8958	28.8071	28.8599	29.0861	29.0127	28.5692	29.2807	29.1704	RYR2		Ryanodine receptor 2	0
F6XWD4;Q3UMT1	23.3028	23.3359	23.5138	23.5464	23.5029	23.2328	23.3808	23.0369	23.0212	23.4969	PPP1R12C	Mbs85	Protein phosphatase 1 regulatory subunit 12C	0
F6ZGN3	25.629	25.8878	25.3856	26.4427	26.7286	26.0002	25.705	25.923	26.5525	26.86	MYO18A		Unconventional myosin-XVIIIa (Fragment)	0
F7C846;D3Z3F4;P47802;D3YVW0;G3UXX9;G3UYJ5;G3XA75;G3UXB5	30.126	29.7656	30.1319	29.7343	29.8731	29.9416	29.78	30.2343	30.0634	29.9093	MTX1		Metaxin-1	1
F8WHM5;Q61543;F6RSH1;E9PWD8	24.542	24.6924	24.5157	25.4708	25.5581	24.7895	24.867	25.6803	25.6307	25.7063	GLG1	Esl1 Mg160 Selel	Golgi apparatus protein 1	0
F8WHU5;Q4VA53	29.9153	29.7918	30.1153	29.5095	28.5501	29.1633	29.4062	28.9428	27.5036	28.0117	PDS5B	Aprin As3 Kiaa0979	Sister chromatid cohesion protein PDS5 homolog B	0
F8WJG3;P62996	24.4158	24.5386	24.2205	24.5355	23.8788	22.1924	24.0328	23.2879	23.3326	22.7884	TRA2B	Sfrs10 Silg41	Transformer-2 protein homolog beta	0
G3UVV4;P17710;D3YYR4;D3Z365;D3Z105;B4YB29;F6QD41	30.7298	31.2482	30.736	30.7788	30.933	31.2251	31.4215	30.481	30.8303	31.0826	HK1		Hexokinase-1	1
G3X956;Q920B9	21.9923	22.1446	22.2648	22.0386	21.8472	22.4745	21.9562	22.488	20.8722	21.5567	SUPT16H	Fact140 Factp140 Supt16	FACT complex subunit SPT16	0
G3X9B1;A0A1Y7VNI1	27.5405	27.4619	27.8294	27.2452	27.1695	22.1089	22.6327	23.3087	20.8928	23.3919	HEATR1		HEAT repeat-containing 1	0
G3X9M0;Q9ER88;A0A0R4J1B9;G3UWZ6;G3UWM7;G3UWJ4;G3UZC0;G3UWR5;G3UYM6;G3UYP3	33.8218	33.3969	33.9698	33.2891	32.8171	26.4662	27.4958	27.1702	27.3693	27.3592	DAP3	Mrps29	28S ribosomal protein S29, mitochondrial	1	mS29	28S small subunit
G3X9V2;P30999;E9Q8Z6;E9Q8Z8;E9Q8Z4;E9Q8Z9;D3Z2H2;E9Q901;E9Q904;D3Z7H6;E9Q986;E9Q907;E9Q905;D3Z2H7	23.591	23.3059	23.464	24.0098	23.0189	23.299	23.9928	23.1447	23.3351	23.9149	CTNND1	Catns Kiaa0384	Catenin delta-1	0
G5E814;Q9D8B4	26.0784	26.3739	26.1055	26.4361	26.7928	26.1108	26.368	26.0545	26.2578	26.2831	NDUFA11		MCG5603	1
G5E866;Q99NB9;A0A087WNS2	21.8611	21.8401	22.3156	22.643	22.0187	21.7935	22.0021	21.6523	21.8721	22.0918	SF3B1	Sap155	Splicing factor 3B subunit 1	0
G5E8J2;B7ZW98;E9QNT8;G8JL84;D3YTV8;D3Z5M4;Q0VGY9;A0A0R4J1N7;Q02357;G3UY11;F7D1P5;D6RJ51	25.1625	24.4476	25.158	25.5872	24.6296	24.0605	24.9466	24.6249	24.4948	25.2031	ANK1	Ank-1	Ankyrin-1	0
G5E8J6;REV__G5E8J6	32.0763	32.1545	31.8772	32.0543	32.6527	32.3006	32.2605	31.5603	32.1781	32.5966	HRC		Histidine rich calcium binding protein, isoform CRA_a	0
G5E8J9;Q8CFE4;Q80UY7	27.4134	27.4036	27.4163	28.383	28.5745	27.4569	27.4353	28.0918	28.4135	28.4313	SCYL2	Cvak104 D10Ertd802e	SCY1-like protein 2	0
G5E8K2;G5E8K3;G5E8K5;S4R2S8;S4R236;S4R278	25.3884	25.2612	25.778	25.1479	25.1051	25.1848	25.1504	25.3188	25.0782	25.4869	ANK3		Ankyrin-3	0
G5E8R3;E9QPD7;Q05920;A0A286YCC5	24.2254	24.6039	24.4555	24.392	25.0207	24.3806	24.3929	24.2356	24.5963	24.7465	PCX		Pyruvate carboxylase	1
G5E8T9;Q99KB8;A0A0R4J052;E9PYA3;E9Q2H8;D3YWI0;D3YUX8	24.8118	25.0796	24.3258	24.7773	25.8754	24.9012	25.0254	25.1373	25.2696	24.643	HAGH		Hydroxyacyl glutathione hydrolase	1
G5E924;Q8R081;G3UY38	24.0683	24.0038	25.3056	24.1081	23.6229	23.9001	23.7867	23.6167	23.2918	21.4501	HNRNPL	Hnrpl	Heterogeneous nuclear ribonucleoprotein L	0
H3BL37;O08784;H3BIX0;F6R3V4;H3BK88	26.0047	26.4261	26.5062	26.1875	25.526	25.981	26.4672	25.8861	25.1599	25.0748	TCOF1		Treacle protein	0
H7BWY6;Q00724	27.6998	27.7291	27.8514	27.5012	27.985	27.8972	27.8973	27.755	27.5108	27.8609	RBP4		Retinol-binding protein 4	0
H7BX88;P47934;F7BF80;A2AWJ5;A2AWE5	28.2033	28.7453	28.1714	28.5641	28.2539	28.4061	28.8152	27.8144	28.2438	28.2989	CRAT		Carnitine O-acetyltransferase	1
H9KV21;Q9Z1K5;H7BWY7	23.1162	22.7679	23.8173	22.5753	22.7588	22.6751	22.6219	24.4828	22.5258	22.836	ARIH1	Ari Ubch7bp Uip77	E3 ubiquitin-protein ligase ARIH1	0
I3ITR1;Q9D924;A0A286YCW6	25.0808	25.3098	25.2081	25.3886	25.6577	25.317	25.3337	25.2765	25.392	25.4139	ISCA1	Hbld2	Iron-sulfur cluster assembly 1 homolog, mitochondrial	1
K3W4L0;B2RRE2;E9QAX2;Q9JMH9	23.6224	23.5314	23.9088	23.5995	24.0224	23.7983	23.5411	24.0743	25.3474	25.4752	MYO18A	Myspdz	Unconventional myosin-XVIIIa	0
K3W4R6;K3W4R7;P50752	31.5035	31.7491	31.4466	32.5953	32.9332	31.8595	31.8182	33.0191	32.7928	32.7105	TNNT2		Troponin T, cardiac muscle	0
O08528;E9Q5B5;E9Q9M6;E9Q3Z4;E9Q8S8;Q3TRM8	28.4597	28.5709	28.0237	28.1807	29.1332	28.5122	28.8835	28.5967	28.2021	29.0822	HK2		Hexokinase-2	1
O08600	26.0255	26.5873	26.216	26.421	26.6804	26.5355	26.6367	26.6178	26.7115	26.4045	ENDOG		Endonuclease G, mitochondrial	1
O08715	28.2965	28.699	28.1999	28.795	28.8994	28.5719	28.6175	28.1958	28.5586	28.984	AKAP1	Akap	A-kinase anchor protein 1, mitochondrial	1
O08749	30.4962	30.7615	30.3817	30.5361	30.7494	30.9144	30.5002	31.0714	30.6303	30.9577	DLD		Dihydrolipoyl dehydrogenase, mitochondrial	1
O09111	28.6565	29.4258	28.4475	29.3749	29.5674	28.9484	29.316	28.4829	29.0484	29.1403	NDUFB11	Np15	NADH dehydrogenase [ubiquinone] 1 beta subcomplex subunit 11, mitochondrial	1
O09131;D3Z1Q9;Q8K2Q2	27.3226	27.3572	27.2869	27.239	27.6721	27.5057	27.7113	27.1791	27.306	27.4726	GSTO1	Gstx Gtsttl	Glutathione S-transferase omega-1	1
O09161;F6QYE1;E9PZ67	32.069	31.6393	31.8992	31.5317	31.8194	32.2954	31.6928	31.9141	32.2288	31.9867	CASQ2		Calsequestrin-2	0
O35129;F6QPR1;F6Q8V7	30.2033	30.5995	30.0598	30.5167	31.0125	30.4113	30.5613	30.194	30.3545	30.6581	PHB2	Bap Bcap37 Rea	Prohibitin-2	1
O35143	27.1698	26.7085	27.3665	26.6182	26.5679	27.1066	26.8025	27.1686	26.6897	26.7485	ATP5IF1	Atpi Atpif1 If1	ATPase inhibitor, mitochondrial	1
O35295	23.8363	24.2315	23.9489	23.9169	24.1784	23.9068	23.4402	23.3774	22.5177	23.7921	PURB		Transcriptional activator protein Pur-beta	0
O35381;D3Z7M9;D3YYE1;F6UFG6;Q64G17	25.0473	25.176	25.064	25.0233	25.0038	24.998	25.1846	25.3846	24.8899	25.0144	ANP32A	Anp32 Lanp	Acidic leucine-rich nuclear phosphoprotein 32 family member A	0
O35465;F6WP10;D3Z597	26.7662	26.9743	26.6295	27.112	27.3671	26.9491	27.052	26.8518	26.9495	27.1766	FKBP8	Fkbp38 Sam11	Peptidyl-prolyl cis-trans isomerase FKBP8	1
O35680;E9PUY1	31.2215	30.7927	31.3363	30.8916	30.3827	26.3858	26.436	26.4327	26.8297	26	MRPS12	Rpms12	28S ribosomal protein S12, mitochondrial	1	uS12m	28S small subunit
O35857	23.4068	23.8904	23.286	24.481	24.9804	24.2442	24.3365	23.6857	24.4796	24.5162	TIMM44	Mimt44 Tim44	Mitochondrial import inner membrane translocase subunit TIM44	1
O35887;G3UWV3;G3V004;G3UY49;G3UWR0;G3UXA3;G3UXA8	23.6628	23.59	23.4338	23.3533	23.949	23.5352	24.0317	22.8689	23.569	23.8728	CALU		Calumenin	0
O35972;A0A1B0GSZ9;A0A1B0GQZ1	33.471	33.2591	33.5138	33.2129	32.9077	26.3072	27.1034	26.5432	26.4391	26.6944	MRPL23	L23mrp	39S ribosomal protein L23, mitochondrial	1	uL23m	39S large subunit
O54724	29.7628	30.1737	29.8561	30.3359	29.9116	29.8267	30.2572	30.1038	29.8133	29.5578	CAVIN1	Ptrf	Caveolae-associated protein 1	0
O55143;Q8R429;B1ATS4;B1ATS5;E9Q559;Q64518	30.3906	30.3477	30.0363	30.2275	30.6885	30.4688	30.1609	29.9836	30.5317	30.5614	ATP2A2		Sarcoplasmic/endoplasmic reticulum calcium ATPase 2	0
O55201	25.4278	25.53	25.7911	25.8702	25.9292	25.3684	25.695	25.4046	25.4159	25.8165	SUPT5H	Supt5	Transcription elongation factor SPT5	0
O70194;A0A2R8VK20	25.3704	25.643	24.992	26.0312	25.7447	25.3448	24.7837	24.9454	25.8057	25.3923	EIF3D	Eif3s7	Eukaryotic translation initiation factor 3 subunit D	0
O70250	24.9021	24.7372	25.2593	25.2844	25.7369	24.9941	25.3549	25.2426	25.3326	25.5734	PGAM2		Phosphoglycerate mutase 2	0
O70318;A0A1W2P6I5;A0A1W2P7I2;A0A1W2P6H2;A0A1W2P896;A0A1W2P7H7;A0A1W2P7I4	24.8597	25.2757	25.3155	24.9528	24.2329	24.8178	25.4274	24.5823	24.2909	25.2219	EPB41L2	Epb4.1l2	Band 4.1-like protein 2	0
O70325;S4R1E5	29.2686	29.3162	29.3978	29.6052	29.6951	29.0909	29.2855	29.8877	29.6903	29.2658	GPX4		Phospholipid hydroperoxide glutathione peroxidase	1
O70433	25.9389	26.3	26.106	24.9288	25.0022	26.1893	26.6015	24.6988	24.9275	25.3819	FHL2		Four and a half LIM domains protein 2	0
O70571;A0A0N4SW53	26.6771	25.3054	25.9797	25.7907	25.7991	25.4224	25.2027	25.9763	25.4366	26.4319	PDK4		[Pyruvate dehydrogenase (acetyl-transferring)] kinase isozyme 4, mitochondrial	1
O88271	25.6216	25.5971	25.5121	26.0823	25.8628	25.1826	25.958	25.5205	25.5099	26.0377	CFDP1	Bcnt Cfdp Cp27	Craniofacial development protein 1	0
O88441	32.2066	31.7166	32.26	31.8924	31.5628	31.7353	31.3012	32.474	32.1323	31.7914	MTX2		Metaxin-2	1
O88492	23.8348	24.0061	24.0464	24.0381	24.3444	24.3119	24.1805	23.9904	23.9272	24.5511	PLIN4	Kiaa1881	Perilipin-4	0
O88569;A0A0N4SUM2	24.7849	24.9855	24.8191	25.3746	25.25	25.1805	25.3684	24.6741	24.1979	25.0683	HNRNPA2B1	Hnrpa2b1	Heterogeneous nuclear ribonucleoproteins A2/B1	0
O88968	27.7006	27.833	27.6074	27.5822	28.1115	28.0084	28.1128	27.6097	27.6139	27.9003	TCN2		Transcobalamin-2	0
O89112;B2KGR2	24.8589	24.8362	24.7921	25.7313	25.839	24.9343	24.8967	25.4587	25.7369	25.4054	LANCL1	Gpr69a	LanC-like protein 1	0
P00405	29.3599	29.5876	29.418	29.7113	29.8869	29.2314	29.5008	29.2317	29.4713	29.1594	MTCO2	COII COX2 mt-Co2	Cytochrome c oxidase subunit 2	1
P00687;D3YYQ5;G3UXY7;CON__Q3MHH8	28.6904	28.7142	28.425	28.3609	28.7707	28.7764	28.7953	28.4301	28.5733	28.7098	AMY1	Amy-1-a Amy1a	Alpha-amylase 1	0
P00688;E9PV85	26.5564	26.2424	26.5053	26.0307	26.7066	26.6864	26.6772	26.3242	26.405	26.3331	AMY2	Amy2a	Pancreatic alpha-amylase	0
P01027;H3BL60;H3BKW9	29.331	29.4388	29.3344	29.2474	29.7075	29.562	29.6731	29.1641	29.3202	29.515	C3		Complement C3	0
P01029;CON__P01030;CON__ENSEMBL:ENSBTAP00000007350	30.0594	30.0904	30.1995	29.9287	30.3041	30.2281	30.3507	30.1086	30.1021	30.2353	C4B	C4	Complement C4-B	0
P01645;P01644;P01647;P01646;P01648;A0A075B5L0;A0A140T8M1;P04946	25.3768	25.3878	25.3082	25.1851	25.4288	25.484	25.4898	25.2669	25.4622	25.4798			Ig kappa chain V-V region HP R16.7
P01670;A0A140T8P0;P01672	26.5666	26.6276	26.4817	26.5707	26.9072	26.4543	26.7694	26.456	26.6386	26.6664			Ig kappa chain V-III region PC 6684
P01804;P01803;P01799;P01797;P01796;A0A075B5T2;A0A0A6YWU3	25.6157	25.5484	25.5773	25.5804	25.7444	25.6318	25.9155	25.1904	25.6361	25.625			Ig heavy chain V-III region HPC76 (Fragment)
P01837	35.1241	35.1411	34.9843	34.9475	35.2603	35.2855	35.3585	35.0028	35.0381	35.2301	IGKC		Immunoglobulin kappa constant
P01868;P01869	34.9618	34.8433	34.7034	34.7704	35.1105	35.0332	35.0145	34.7092	34.7266	34.9471	IGHG1	Igh-4	Ig gamma-1 chain C region secreted form
P02088;P02104	25.0163	24.9172	24.9448	24.6829	24.7944	24.8777	25.0321	24.7735	24.9378	24.9353	HBB-B1		Hemoglobin subunit beta-1	0
P03930	27.9344	28.2076	27.7016	28.3628	28.4145	28.1661	28.5041	27.6813	27.968	27.7804	MTATP8	Atp8 mt-Atp8	ATP synthase protein 8
P05064;A6ZI44;D3YWI1;D3Z510;A0A0U1RPN8;Q9CPQ9;A6ZI46;A0A0U1RPT5;D3YV98;A6ZI47	25.4351	25.1366	25.1592	24.798	25.3335	26.0391	25.7854	25.2487	24.9232	25.0973	ALDOA	Aldo1	Fructose-bisphosphate aldolase A	0
P05125	31.9597	31.2383	31.1351	31.4861	32.2621	32.0023	31.3567	31.783	32.5535	32.6543	NPPA	Pnd	Natriuretic peptides A	0
P05202	26.8046	26.9555	27.7368	27.575	28.0073	26.8495	27.1877	26.5559	27.2116	26.9501	GOT2	Got-2	Aspartate aminotransferase, mitochondrial	1
P05213;A0A2R8VHF3;Q3UX10	24.9039	24.8523	24.8482	24.7684	24.8239	24.8738	25.8692	21.3434	24.6831	24.6253	TUBA1B	Tuba2	Tubulin alpha-1B chain	0
P06728	24.5315	24.5201	24.3702	24.567	24.6874	24.5789	24.7794	24.0654	24.4277	24.5537	APOA4		Apolipoprotein A-IV	0
P07309	26.0564	26.0775	26.1279	26.1477	26.2003	26.214	26.3862	25.9527	25.8307	26.0343	TTR		Transthyretin	0
P07356;B0V2N7;B0V2N8;B0V2N5;REV__F6WNG1;REV__Q8BND4	27.6929	27.6099	27.6756	27.4885	27.1485	27.4356	27.6785	27.6485	27.6249	27.2364	ANXA2	Anx2 Cal1h	Annexin A2	0
P07724	35.1275	35.0869	35.1592	34.7646	35.0389	35.2099	35.2853	35.1695	34.9619	35.0877	ALB	Alb-1 Alb1	Serum albumin	0
P07759	27.1452	27.1816	27.194	27.2845	27.5166	27.3777	27.4749	27.0485	27.2835	27.4458	SERPINA3K	Mcm2 Spi2	Serine protease inhibitor A3K	0
P08113;F7C312	25.428	24.9933	25.4108	24.2452	24.8707	25.6568	25.3138	24.4311	24.5535	25.1515	HSP90B1	Grp94 Tra-1 Tra1	Endoplasmin	0
P08249;A0A0G2JF23;A0A0G2JGY4	30.1347	30.7146	30.1199	30.642	30.577	30.7354	31.0356	29.9692	30.4262	30.3727	MDH2	Mor1	Malate dehydrogenase, mitochondrial	1
P09405;A0A087WRM5	30.1164	30.2515	30.2318	30.321	30.1556	30.3293	30.2194	30.1864	30.0243	29.7644	NCL	Nuc	Nucleolin	0
P09542;A0A0G2JDW2;A0A0G2JDM3	24.6222	24.6529	24.1628	24.6526	24.5337	24.5393	23.9075	24.8318	25.0916	24.8634	MYL3	Mlc1v Mylc	Myosin light chain 3	0
P09671	24.2957	24.5854	24.0645	24.545	24.6206	24.7141	25.3691	24.0584	24.2896	23.886	SOD2	Sod-2	Superoxide dismutase [Mn], mitochondrial	1
P0DJE0;A0A140LIS7;A0A140LIT5	23.8583	23.7018	23.8241	24.5495	24.6123	24.1399	24.429	24.0082	24.6332	24.5308	PET100		Protein PET100 homolog, mitochondrial	1
P0DN34	26.2779	26.3231	26.6082	26.8248	27.1237	25.7458	26.2067	21.3886	26.0633	26.0536	NDUFB1		NADH dehydrogenase [ubiquinone] 1 beta subcomplex subunit 1
P10126;D3YZ68;D3Z3I8	30.6963	30.511	30.6354	30.365	30.4666	30.5835	30.477	30.5592	30.3637	30.5004	EEF1A1	Eef1a	Elongation factor 1-alpha 1	0
P10639	25.2881	25.2142	25.5845	25.265	25.722	25.4476	25.5107	25.7167	25.4974	25.6982	TXN	Txn1	Thioredoxin	0
P10922	28.5004	27.4967	26.9834	27.1621	27.129	29.7925	28.4588	26.8254	25.783	26.08	H1F0	H1fv	Histone H1.0	0
P11031	26.7884	26.3604	26.3223	26.9664	26.4044	26.3155	26.3628	27.0638	25.7365	25.6396	SUB1	Pc4 Rpo2tc1	Activated RNA polymerase II transcriptional coactivator p15	0
P11152	25.6488	26.0418	25.3335	24.9912	25.5254	26.179	26.1119	24.8829	25.6408	25.9241	LPL		Lipoprotein lipase	0
P11499;E9Q3D6;E9PX27;E9Q0C3;D3Z1R1;REV__Q8BL66	25.4281	25.1966	25.2072	24.6163	24.9072	25.8239	25.5119	25.0976	24.7581	24.6103	HSP90AB1	Hsp84 Hsp84-1 Hspcb	Heat shock protein HSP 90-beta	0
P11679	22.6248	24.2575	25.7379	23.7318	25.8659	25.0601	23.5746	23.7147	26.2296	23.6864	KRT8	Krt2-8	Keratin, type II cytoskeletal 8	0
P12787	28.7796	29.0446	28.7138	28.8967	28.8589	28.7866	29.1585	28.9907	29.1371	28.6861	COX5A		Cytochrome c oxidase subunit 5A, mitochondrial	1
P12970;A0A140T8L3;V9GX35	25.967	26.1805	25.8539	26.2926	25.8986	25.9594	26.3962	25.5907	25.2337	25.7758	RPL7A	Surf-3 Surf3	60S ribosomal protein L7a	0
P13020;A0A0J9YUQ8;A6PWS5;A0A0J9YUJ8	24.9575	25.045	25.1098	24.749	25.1008	25.1647	25.2975	24.9006	25.3168	25.3581	GSN	Gsb	Gelsolin	0
P14106	29.9344	30.0152	29.9811	29.8924	30.3551	30.3249	30.3524	29.874	30.0388	30.1974	C1QB		Complement C1q subcomponent subunit B	0
P14148;F6XI62	25.1942	25.4431	25.2227	25.754	25.5006	25.1761	25.3683	24.3496	24.9124	25.0831	RPL7		60S ribosomal protein L7	0
P14152;B1ATQ3	21.2713	21.5204	21.3358	22.838	21.7159	23.0445	23.1724	23.2151	23.5051	23.6635	MDH1	Mor2	Malate dehydrogenase, cytoplasmic	1
P14873	25.0646	25.3663	25.4232	25.4157	25.2284	24.9278	24.8348	24.8297	24.8964	25.1056	MAP1B	Mtap1b Mtap5	Microtubule-associated protein 1B	0
P15864;I7HFT9;Q07133	26.9118	26.9943	26.709	26.6618	26.6863	26.8577	26.9933	26.4026	24.9953	25.7625	HIST1H1C	H1f2	Histone H1.2	0
P16858;A0A0A0MQF6;S4R1W1;A0A1D5RLD8;S4R257;V9GXA7;S4R1W8;S4R1N5;A0A0R4J0X7;S4R2G5;Q64467;V9GXK0	29.1961	29.2154	29.3716	29.0803	29.2652	29.1211	29.4112	29.1335	29.0999	29.3822	GAPDH	Gapd	Glyceraldehyde-3-phosphate dehydrogenase	1
P17095	27.784	27.9707	27.6553	27.2937	27.055	27.8595	28.0909	27.308	27.2297	27.4336	HMGA1	Hmgi Hmgiy	High mobility group protein HMG-I/HMG-Y	0
P17182;Q6PHC1;B0QZL1;B1ARR7;B1ARR6;A0A0N4SUW8	23.8555	21.5706	23.6292	23.7414	23.6565	24.6491	24.6025	23.3506	23.576	23.6048	ENO1	Eno-1	Alpha-enolase	0
P17742;A0A1L1SST0;F8VPN3;V9GXC1;V9GX31;A0A1L1SRX5	24.2487	24.1958	23.8911	24.1049	21.7647	24.8918	25.2096	24.5014	24.3264	23.9447	PPIA		Peptidyl-prolyl cis-trans isomerase A	0
P17751;H7BXC3	24.3484	24.1155	23.9922	24.5074	24.541	24.5864	24.4934	24.1657	24.6163	24.5536	TPI1	Tpi	Triosephosphate isomerase	1
P19123;E9Q8P0	26.8845	27.0498	26.9832	27.2059	26.9989	26.8868	26.9563	28.4031	27.5089	26.8832	TNNC1	Tncc	Troponin C, slow skeletal and cardiac muscles	0
P19324;A0A140LHR4;A0A140LHK0;A0A140LHD6	26.2356	26.063	25.6489	25.4098	25.6714	26.0551	25.9189	25.5422	26.0823	26.2884	SERPINH1	Cbp1 Hsp47	Serpin H1	0
P19783;M0QWX7;D6RG40	29.5575	30.1458	29.5698	30.3285	30.3606	29.685	30.3177	30.0062	30.1367	29.859	COX4I1	Cox4 Cox4a	Cytochrome c oxidase subunit 4 isoform 1, mitochondrial	1
P19788	24.2296	24.3521	24.1613	24.6961	24.9183	24.9098	24.9946	24.2632	24.7269	25.0097	MGP	Mglap	Matrix Gla protein	0
P20029	30.7473	30.9119	30.7848	30.4831	30.8514	30.945	30.771	30.1666	30.8491	31.234	HSPA5	Grp78	Endoplasmic reticulum chaperone BiP	0
P20108	29.5879	29.1235	29.8787	28.5263	28.1974	28.993	28.4566	30.0088	29.1832	28.6154	PRDX3	Aop1 Mer5	Thioredoxin-dependent peroxide reductase, mitochondrial	1
P20152;A0A0A6YWC8;A2AKJ2;D3YZ35;P46660	25.7558	25.6425	26.0114	25.5838	25.8	26.0059	25.7668	25.6995	25.8426	26.0847	VIM		Vimentin	0
P20918;CON__P06868	35.9306	35.8737	35.9054	35.5491	35.9032	35.9094	36.0488	35.8854	35.7177	35.8511	PLG		Plasminogen	0
P21614;A0A0G2JGM6	27.4346	27.4309	27.5241	27.1743	27.5216	27.6209	27.6834	27.2773	27.2803	27.3305	GC		Vitamin D-binding protein	0
P22599	24.9741	25.5275	25.0609	24.8558	25.6253	25.3982	25.4855	22.1041	24.8828	25.3011	SERPINA1B	Aat2 Dom2 Spi1-2	Alpha-1-antitrypsin 1-2	0
P23116	27.372	27.338	27.3797	27.6446	27.4777	27.321	27.3073	26.9658	27.507	27.3241	EIF3A	Csma Eif3 Eif3s10	Eukaryotic translation initiation factor 3 subunit A	0
P23242	24.1575	23.8664	24.132	24.5231	24.2687	23.9702	24.3367	24.2627	23.5771	23.8688	GJA1	Cxn-43	Gap junction alpha-1 protein	0
P23927;A0A1L1SRG5	26.3077	25.833	26.6857	25.7789	25.9768	26.1867	26.0896	26.2201	25.9486	25.7267	CRYAB	Crya2	Alpha-crystallin B chain	0
P26350;A0A087WP98;A0A087WPN6;A0A087WQN2	27.381	27.3609	27.3601	27.1685	27.5867	27.3792	27.9683	27.1481	26.8229	27.5061	PTMA		Prothymosin alpha	0
P26443;F7CFA5	26.3542	26.3598	26.3798	26.3781	26.2274	26.0419	26.5701	26.7175	26.2797	26.5757	GLUD1	Glud	Glutamate dehydrogenase 1, mitochondrial	1
P27546;A0A140T8T5;E9PZ43;A0A0G2JDN7;A0A0G2JFT4;A0A0G2JFK3;A0A0G2JDY5;A0A0G2JDU1;A0A0G2JE57	27.3975	27.3427	27.2291	27.9589	27.9795	27.384	27.2203	27.3084	27.7264	27.9875	MAP4	Mtap4	Microtubule-associated protein 4	0
P27773;F6Q404	25.381	25.1713	25.4373	25.4176	25.5664	25.6662	25.124	24.9552	25.6619	25.682	PDIA3	Erp Erp60 Grp58	Protein disulfide-isomerase A3	0
P28665	30.0072	30.1587	30.0137	29.9776	30.3214	30.2853	30.3292	29.9456	30.0365	30.1764	MUG1	Mug-1	Murinoglobulin-1	0
P29699	30.2171	30.2714	30.1611	30.0263	30.3861	30.4155	30.3246	29.9751	30.1313	30.3322	AHSG	Fetua	Alpha-2-HS-glycoprotein	0
P29758;A0A1B0GS50	27.1714	27.8274	27.4547	27.6481	27.8201	27.6535	27.8851	27.4354	27.3576	27.7218	OAT		Ornithine aminotransferase, mitochondrial	1
P30681;A0A1B0GQX9	26.0267	25.8251	26.2794	25.6523	25.3056	26.0379	26.1102	25.8751	25.4032	25.2914	HMGB2	Hmg2	High mobility group protein B2	0
P32261;A0A0A6YWH7;A0A0A6YX70;CON__P41361;A0A0A6YXS8;A0A0A6YX49	23.2723	23.4936	23.364	21.578	23.7353	23.4356	23.6704	23.1697	23.4709	23.5241	SERPINC1	At3	Antithrombin-III	0
P34884	21.323	24.0935	23.8518	23.9802	24.0118	24.8709	24.0496	23.5047	23.6857	23.6423	MIF		Macrophage migration inhibitory factor	0
P35278;Q8C266;A2A5F5;A2A5F6	26.3978	26.5796	26.2603	26.8392	27.1044	26.1975	26.425	26.6213	26.7773	26.8731	RAB5C		Ras-related protein Rab-5C	0
P35282;A0A1W2P6Z4	26.1297	26.4817	26.2457	26.6603	26.8435	26.2897	26.4449	26.449	26.6198	26.8604	RAB21		Ras-related protein Rab-21	0
P35283;A2CG35	25.61	25.8792	25.3075	26.0206	26.218	25.9724	26.0719	26.0821	25.8834	26.071	RAB12		Ras-related protein Rab-12	0
P35293	26.0282	26.7509	26.0111	26.3741	26.8312	26.5341	26.6691	26.369	26.5489	26.6859	RAB18		Ras-related protein Rab-18	0
P35486	32.8815	32.9193	32.769	32.7896	33.0483	33.0731	32.927	33.2594	33.0492	33.1812	PDHA1	Pdha-1	Pyruvate dehydrogenase E1 component subunit alpha, somatic form, mitochondrial	1
P35700;B1AXW5;B1AXW6;B1AXW4	27.0096	26.7548	27.5054	26.4358	25.9544	26.6895	26.4117	27.1094	26.5768	26.2902	PRDX1	Msp23 Paga Tdpx2	Peroxiredoxin-1	0
P35979;F8VQK7	24.9376	25.609	24.8372	24.8707	25.0031	24.8214	25.404	25.1131	24.442	25.0575	RPL12		60S ribosomal protein L12	0
P37889	26.7149	26.7248	26.7624	26.4713	26.6934	26.9787	26.766	26.6466	26.8059	26.8345	FBLN2		Fibulin-2	0
P38060;V9GXD2;V9GWZ9;D3YVU9;Q8JZS7	27.8667	27.437	27.8629	27.7615	27.873	27.6206	27.4185	28.1504	27.9789	27.7105	HMGCL		Hydroxymethylglutaryl-CoA lyase, mitochondrial	1
P38647	32.3445	32.1689	32.5122	31.8265	31.823	32.0647	31.6906	32.818	32.2048	32.1798	HSPA9	Grp75 Hsp74 Hspa9a	Stress-70 protein, mitochondrial	1
P41105;F6Z0X0	24.4973	26.2132	23.4516	24.5502	22.5377	22.5741	26.7213	26.7048	23.2766	25.6158	RPL28		60S ribosomal protein L28	0
P42125	27.4113	27.3138	27.74	27.5688	27.8592	26.9555	27.2406	27.1167	27.3602	27.2948	ECI1	Dci	Enoyl-CoA delta isomerase 1, mitochondrial	1
P43023	29.7533	30.3982	29.4895	30.2884	30.5687	29.4186	30.5718	30.0638	30.3304	30.155	COX6A2		Cytochrome c oxidase subunit 6A2, mitochondrial	1
P45952;D6RFD7;D3Z2A5	30.4054	30.412	30.3424	30.3673	30.5296	30.4483	30.5565	30.2119	30.2568	30.4389	ACADM		Medium-chain specific acyl-CoA dehydrogenase, mitochondrial	1
P46638;G3UY29;E9Q3P9;F8WGS1;P62492;G3UZD3;G3UZL4;E9PZB2;E9Q6B3;F6R2Z5;D3YYB3;Q9WTL2	23.5366	23.689	23.8973	24.119	25.0611	23.5825	21.5064	24.4213	24.0193	24.7564	RAB11B		Ras-related protein Rab-11B	0
P47738;A0A0G2JEU1;A0A0G2JF60;A0A0G2JFQ0;D3YYF3;G3UWP3;Q9JHW9	24.3924	24.5114	24.6318	21.6278	24.5962	24.2806	24.2759	24.43	24.106	24.8139	ALDH2	Ahd-1 Ahd1	Aldehyde dehydrogenase, mitochondrial	1
P47857;A0A2R8VHA5;A0A2R8VHV2	26.2731	25.8558	24.9574	25.4218	25.1771	25.847	25.2817	25.9399	25.179	26.3182	PFKM	Pfk-m Pfka	ATP-dependent 6-phosphofructokinase, muscle type	0
P47963	25.4788	25.6654	24.9976	26.1064	25.8995	25.4432	26.0511	26.2355	24.7104	25.1283	RPL13		60S ribosomal protein L13	0
P48771	26.4774	26.9338	26.5412	26.7619	26.8419	26.5333	26.8512	26.4732	26.9765	26.5772	COX7A2	Cox7a3 Cox7al	Cytochrome c oxidase subunit 7A2, mitochondrial	1
P48787;D3YXP5;D3Z160;A0A140LIV0	31.6249	32.1604	31.3912	33.1512	33.5215	32.3006	32.3644	32.9367	33.042	33.0025	TNNI3		Troponin I, cardiac muscle	0
P48962	32.3358	32.5327	32.2824	32.5109	32.7212	32.4018	32.4673	32.5518	32.5833	32.3858	SLC25A4	Anc1 Ant1	ADP/ATP translocase 1	1
P49586;D3Z3T5	24.4728	24.9566	25.0875	24.9461	24.7385	25.2357	25.7601	25.6303	24.6588	25.4676	PCYT1A	Ctpct Pcyt1	Choline-phosphate cytidylyltransferase A	0
P50171	27.2539	27.2226	27.1001	27.3997	27.9041	27.3656	27.4057	27.3309	27.3487	27.4377	HSD17B8	H2-Ke6 Hke6	Estradiol 17-beta-dehydrogenase 8	1
P50462;A0A140LHC6	29.9739	30.2947	29.667	29.8894	29.5035	29.9911	29.9176	29.2358	29.5529	29.3144	CSRP3	Clp Mlp	Cysteine and glycine-rich protein 3	0
P50544;B1AR28	34.9474	34.655	34.648	35.1833	35.0609	34.6335	34.5166	35.2802	35.0352	35.0946	ACADVL	Vlcad	Very long-chain specific acyl-CoA dehydrogenase, mitochondrial	1
P51125;Q8CE80;Q921U7;Q8C281;Q8CE04;A0A1Y7VJN8	25.6716	26.0235	25.9408	26.578	26.2071	25.4706	25.4385	26.1544	25.988	25.8968	CAST		Calpastatin	0
P51150;A0A0N4SVR6;A0A0N4SVG9	26.2063	26.7894	26.1208	26.8265	27.1227	26.318	26.7043	26.6853	26.9475	27.1054	RAB7A	Rab7	Ras-related protein Rab-7a	0
P51881	32.382	32.7299	32.4963	32.6824	32.9077	32.7258	32.7044	32.7072	32.8659	32.5614	SLC25A5	Ant2	ADP/ATP translocase 2	1
P52480;A0A1L1SU37;A0A1L1SQV8;A0A1L1SUV0;A0A1L1SSN6;A0A1L1STV8;A0A1L1ST52;A0A1L1SVH2	28.0121	27.9964	27.8837	27.8399	28.2459	28.1708	28.2465	27.6568	27.9689	28.0386	PKM	Pk3 Pkm2 Pykm	Pyruvate kinase PKM	0
P52503;A0A1Y7VM38;A0A1Y7VKP8	27.7054	28.2171	27.672	28.2017	28.0001	27.8405	28.4803	27.3965	28.0756	27.7435	NDUFS6	Ip13	NADH dehydrogenase [ubiquinone] iron-sulfur protein 6, mitochondrial	1
P52825;A2A8E8;A2A8E7;A2A8E9	25.9298	26.1357	25.92	25.906	26.0622	26.0128	25.9879	26.2948	25.8662	26.2703	CPT2	Cpt-2	Carnitine O-palmitoyltransferase 2, mitochondrial	1
P53395	28.487	28.6446	28.9811	29.5648	29.5049	28.5252	28.4675	28.6216	28.9693	29.1051	DBT		Lipoamide acyltransferase component of branched-chain alpha-keto acid dehydrogenase complex, mitochondrial	1
P53702;G3UXK7	27.7353	28.0479	27.6651	27.963	28.1574	27.9086	28.2696	28.1421	28.0879	28.2363	HCCS	Cchl	Cytochrome c-type heme lyase	1
P54071;D6RIL6;A0A0U1RP68;A0A0U1RPR1	32.5886	32.7102	32.6508	32.1283	32.1466	32.6033	32.6096	32.4698	32.0858	32.1181	IDH2		Isocitrate dehydrogenase [NADP], mitochondrial	1
P56135;F8WHP8	27.3167	27.7492	27.3117	27.3499	27.6476	27.7054	27.8272	27.5291	27.5058	27.248	ATP5J2		ATP synthase subunit f, mitochondrial	1
P56375	28.2385	28.1354	27.8513	29.228	29.2006	28.21	28.3403	28.6554	29.2965	29.098	ACYP2	Acyp	Acylphosphatase-2	1
P56380	26.1972	26.3839	26.1119	27.4536	28.0189	26.4613	25.8735	26.7623	27.564	26.982	NUDT2	Apah1	Bis(5'-nucleosyl)-tetraphosphatase [asymmetrical]	1
P56382	28.1814	28.2692	27.9404	28.7993	28.7889	28.6047	29.0324	28.3102	28.4402	28.4534	ATP5F1E	Atp5e	ATP synthase subunit epsilon, mitochondrial	1
P56391;A0A140LIU3	29.782	30.2435	29.8422	30.2048	30.2473	29.7976	30.1858	30.205	30.3644	30.0404	COX6B1	Cox6b	Cytochrome c oxidase subunit 6B1	1
P56394	22.1414	24.8352	24.8866	24.8995	25.0362	24.5902	24.5939	24.405	24.6099	24.9345	COX17	Cox17a	Cytochrome c oxidase copper chaperone	1
P56395;G5E850;E0CY88	25.8226	26.307	26.3517	25.9765	25.9173	26.2825	26.0562	26.6023	26.4505	26.185	CYB5A	Cyb5	Cytochrome b5	1
P56480	33.2565	33.4846	33.1068	33.339	33.2684	33.3457	33.7773	33.2042	33.3343	33.2139	ATP5F1B	Atp5b	ATP synthase subunit beta, mitochondrial	1
P58059;D3YVZ9	31.9346	31.4108	31.9189	31.2568	30.6772	22.9125	23.3364	22.2577	23.6451	23.8013	MRPS21	Rpms21	28S ribosomal protein S21, mitochondrial	1	bS21m	28S small subunit
P58064	32.3963	32.0348	32.4437	31.9952	31.4818	25.445	26.6574	26.0727	25.8546	25.8891	MRPS6	Rpms6	28S ribosomal protein S6, mitochondrial	1	bS6m	28S small subunit
P58252;G3UXK8	24.3175	24.2772	24.1413	23.7856	24.4134	24.9352	24.4237	23.6675	24.2274	24.2433	EEF2		Elongation factor 2	0
P58281;H7BX01;E0CXD1;P58682	31.7782	31.7369	32.0176	31.8473	31.9176	31.749	31.7157	32.4491	32.1615	32.0186	OPA1		Dynamin-like 120 kDa protein, mitochondrial	1
P59017;A0A0N4SW24;A0A0N4SW63	27.4925	27.7477	27.5229	27.586	27.9484	28.0056	27.9581	27.3982	27.6242	27.834	BCL2L13	Mil1	Bcl-2-like protein 13	1
P60229	24.1704	24.088	24.937	23.3288	21.3662	23.4312	23.5567	24.4018	23.6558	22.9682	EIF3E	Eif3s6 Int6	Eukaryotic translation initiation factor 3 subunit E	0
P60335;A0A087WR61;A0A087WSI1;A0A1L1SUS5;A0A1L1SRP9;G3UYM5;A0A1L1SQ99;A0A087WRH3;A0A0R4J044;P57724	25.589	25.6912	25.814	25.3603	25.5158	25.6245	25.8613	25.8187	25.5935	25.6498	PCBP1		Poly(rC)-binding protein 1	0
P60867	26.8688	27.5101	26.3529	28.2844	28.1363	27.0502	27.3908	28.0711	27.7891	27.5154	RPS20		40S ribosomal protein S20	0
P61021	24.137	24.6029	24.151	24.7907	24.9304	24.2065	24.312	24.4675	24.5898	24.6405	RAB5B		Ras-related protein Rab-5B	0
P61255;B1ARA5;B1ARA3;A0A0A0MQD7;A0A2I3BPN8;A3KGS3	25.6125	25.7545	24.8278	26.1006	25.9546	26.301	26.2599	24.9798	24.3967	24.5393	RPL26		60S ribosomal protein L26	0
P62073	24.4575	22.3648	24.4846	24.6982	25.0665	24.7791	24.4292	24.8106	24.8945	24.3811	TIMM10	Tim10	Mitochondrial import inner membrane translocase subunit Tim10	1
P62141;A0A0J9YUU8;A0A0J9YUG2	27.5537	27.9126	27.6049	28.0442	27.8686	27.552	27.7962	27.8906	27.8003	27.5361	PPP1CB		Serine/threonine-protein phosphatase PP1-beta catalytic subunit	0
P62242	26.5189	26.6873	26.4387	27.3839	27.1639	25.1662	25.0668	24.9296	24.972	24.6509	RPS8		40S ribosomal protein S8	0
P62267	25.4106	25.6829	24.5391	26.2277	26.4085	25.8191	25.4758	25.6089	26.0173	25.4557	RPS23		40S ribosomal protein S23	0
P62270;F6YVP7;A0A1Y7VKY1;S4R1N6	20.9011	25.6399	21.3871	22.9459	23.1704	23.8874	25.7457	25.9666	23.4417	24.2326	RPS18		40S ribosomal protein S18	1
P62281;A0A1B0GRR3;A0A1B0GSE8	25.4034	26.7927	24.9047	26.7567	26.8916	26.1419	26.9575	27.1273	26.6334	26.8915	RPS11		40S ribosomal protein S11	0
P62631	30.1396	30.1174	30.5385	30.0504	29.9187	29.9531	30.1094	30.37	30.1228	30.1994	EEF1A2	Eef1al Stn	Elongation factor 1-alpha 2	0
P62702;V9GWY0	25.0639	24.9509	24.7097	25.0324	25.2093	25.4835	25.3498	24.7621	24.758	24.9023	RPS4X	Rps4	40S ribosomal protein S4, X isoform	0
P62717;A0A1D5RM85;A0A1D5RLW5;A0A1D5RM79;A0A1D5RME4;A0A1D5RMC7	23.6968	23.7925	22.2001	24.8753	24.5649	23.1538	23.0365	22.9802	23.0961	23.1956	RPL18A		60S ribosomal protein L18a	0
P62751;D3YTY6	27.12	26.8097	26.2667	26.8147	26.4912	28.1748	27.4079	26.3319	25.3848	25.7945	RPL23A		60S ribosomal protein L23a	0
P62806	30.8726	30.5558	29.7004	29.5676	29.7572	32.2638	31.6062	30.361	29.5302	29.6533	HIST1H4A; HIST1H4B; HIST1H4C; HIST1H4D; HIST1H4F; HIST1H4H; HIST1H4I; HIST1H4J; HIST1H4K; HIST1H4M; HIST2H4A; HIST4H4	H4-53 H4-12 Hist2h4	Histone H4	0
P62821;Q3TYH2;Q8K386	25.9961	26.6319	25.8608	26.9289	27.1349	26.5231	26.637	26.6591	26.9937	26.9566	RAB1A	Rab1	Ras-related protein Rab-1A	0
P62830;A2A6F8	25.1292	26.4489	24.4911	25.8575	25.8567	25.1675	26.6288	26.6992	25.6891	26.3841	RPL23		60S ribosomal protein L23	0
P62858;G3UYV7	22.8113	24.7158	24.3573	24.6389	24.9097	24.9276	25.3275	25.1697	24.531	25.2062	RPS28		40S ribosomal protein S28	0
P62897;CON__P62894;P00015	26.129	26.5414	26.6277	27.0103	27.2398	26.3588	26.872	26.8117	26.6348	26.4978	CYCS		Cytochrome c, somatic	1
P62900;A0A0A6YX26;A0A0A6YXL3	25.4018	26.2709	25.4371	26.4201	26.0772	24.3791	25.1219	25.3021	24.1123	25.0299	RPL31		60S ribosomal protein L31	0
P62911	24.2353	24.6815	24.085	25.1077	24.8193	21.0263	24.4723	24.226	23.9065	23.7607	RPL32		60S ribosomal protein L32	0
P62960;A2BGG7;A0A0A0MQD2;B2RUF0;Q9Z2C8	23.885	23.9595	23.778	25.2001	24.1152	23.9891	23.572	23.3001	23.3384	21.4947	YBX1	Msy-1 Msy1 Nsep1 Yb1	Nuclease-sensitive element-binding protein 1	0
P62983	23.7707	24.6812	23.7068	24.5611	24.1602	25.1716	25.291	24.9421	21.3731	24.2782	RPS27A	Uba80 Ubcep1	Ubiquitin-40S ribosomal protein S27a	0
P63017;Q504P4;D3Z5E2	30.9857	30.9311	31.0286	30.8693	30.6739	31.0139	30.8025	31.2561	31.2536	30.8461	HSPA8	Hsc70 Hsc73	Heat shock cognate 71 kDa protein	0
P63030;D3Z786;D3YWY6;D3Z5S0;E9Q0V4	25.1765	25.5393	25.2861	25.9482	26.0922	25.7972	25.6023	25.5936	25.7876	25.7453	MPC1	Brp44l	Mitochondrial pyruvate carrier 1	1
P63038;D3Z2F2;D3Z7J9	32.3108	32.587	32.4679	32.511	32.9796	32.633	32.5213	32.7602	32.8703	32.8604	HSPD1	Hsp60	60 kDa heat shock protein, mitochondrial	1
P63260;B1ATY1;G3UYG0	27.1614	27.0579	27.2489	26.9222	26.6245	27.6066	27.4499	27.1347	27.0347	26.8164	ACTG1	Actg	Actin, cytoplasmic 2	0
P67778;Q5SQG5	30.2959	30.6466	30.016	30.55	31.0372	30.4515	30.6132	30.2058	30.4142	30.7735	PHB		Prohibitin	1
P68033;A0A1D5RM20	31.7568	31.9298	31.9116	31.1155	30.6517	31.9407	31.8248	31.1985	31.0476	30.8426	ACTC1	Actc	Actin, alpha cardiac muscle 1	0
P68372;G3UZR1;CON__ENSEMBL:ENSBTAP00000025008;A2AQ07	27.5552	27.1501	27.3307	27.4666	27.5341	27.3908	27.3666	27.1359	27.441	27.2347	TUBB4B	Tubb2c	Tubulin beta-4B chain	0
P70404	28.895	29.0544	28.9947	29.1437	29.2302	29.3592	29.0937	29.2513	29.2871	29.4553	IDH3G		Isocitrate dehydrogenase [NAD] subunit gamma 1, mitochondrial	1
P70670;Q60817	29.725	29.8658	29.558	29.564	29.9144	29.8653	29.9959	29.2099	29.5156	29.9756	NACA	Gm1878	Nascent polypeptide-associated complex subunit alpha, muscle-specific form	0
P84089;G3UW85;A0A1W2P7H9;A0A1W2P7T3	24.9216	25.1761	25.5468	24.9916	22.6191	24.3365	25.0133	24.7952	24.435	24.5134	ERH		Enhancer of rudimentary homolog	0
P84104;A2A4X6	28.3995	28.5453	28.0002	28.493	28.6341	28.1983	27.5615	27.0871	27.5502	27.091	SRSF3	Sfrs3 Srp20 X16	Serine/arginine-rich splicing factor 3	0
P85094	27.497	27.1493	27.606	27.4991	27.5904	26.5789	27.175	27.8563	27.8474	27.3237	ISOC2A	Isoc2	Isochorismatase domain-containing protein 2A	1
P97314;A0A1W2P845;A0A1W2P758;A0A1W2P6I3;A0A1W2P7N8;A0A1W2P780	26.8336	27.8571	27.2497	26.759	26.0709	27.123	26.9038	26.3205	26.0802	26.2663	CSRP2	Dlp1	Cysteine and glycine-rich protein 2	0
P97351	24.3363	24.8154	24.5121	24.4031	24.4354	24.0966	24.1989	21.0197	21.4183	24.1563	RPS3A	Rps3a1	40S ribosomal protein S3a	0
P97379;A0A0J9YTQ8;A0A0J9YUY8	25.1198	24.9958	25.0341	24.9227	25.0728	25.0129	24.7325	24.5691	22.1338	25.345	G3BP2		Ras GTPase-activating protein-binding protein 2	0
P97450;E9QAD6	28.6226	28.5656	28.5508	28.4439	28.1935	28.4282	28.6393	28.4926	28.3866	28.1096	ATP5J		ATP synthase-coupling factor 6, mitochondrial	1
P97467;E9Q704;F8VQA4;F6TGI4;F6T0D3;F7D4K4	24.5932	24.0097	23.5022	23.999	25.2085	24.6603	24.3605	23.5989	24.9565	25.4524	PAM		Peptidyl-glycine alpha-amidating monooxygenase	0
P97807;H3BKG7	27.9678	27.9873	28.0547	27.9899	28.1793	27.9488	28.0662	27.7713	28.0381	28.0184	FH	Fh1	Fumarate hydratase, mitochondrial	1
P98086	29.0929	29.5056	29.1187	29.2709	29.6385	29.2084	29.5031	29.0299	29.2277	29.5125	C1QA		Complement C1q subcomponent subunit A	0
P99028;Q9D2Q7	28.0227	28.3666	20.9681	28.3123	28.4649	28.2292	28.5556	27.892	28.0353	28.3346	UQCRH		Cytochrome b-c1 complex subunit 6, mitochondrial	1
P99029;H3BJQ7;G3UZJ4	31.193	31.5636	31.3611	31.7113	31.8899	30.928	30.7281	30.429	30.8057	30.8025	PRDX5	Prdx6	Peroxiredoxin-5, mitochondrial	1
Q00623;A0A1L1STX7;CON__P15497	24.2928	24.384	24.3105	24.1022	24.3165	24.2144	21.5509	23.9221	23.9773	24.1987	APOA1		Apolipoprotein A-I	0
Q01339;I7HJR3;I7HPW5	22.2276	21.1612	25.0134	25.071	25.036	25.1327	25.0065	24.9661	24.8965	25.1444	APOH	B2gp1	Beta-2-glycoprotein 1	0
Q02105	27.8857	28.0481	27.8294	28.0673	28.377	28.1593	28.3557	27.8662	28.012	28.2221	C1QC	C1qg	Complement C1q subcomponent subunit C	0
Q02566;A0A2I3BPY4;Q1WNP4;B8JJH3	23.6972	24.7079	24.7928	25.2227	25.8012	25.0377	25.3125	26.0624	25.0339	25.9871	MYH6	Myhca	Myosin-6	0
Q03265;D3Z6F5;D6RJ16	33.6646	33.9862	33.6719	33.9054	34.1061	33.9024	34.2036	33.6515	33.8476	33.9897	ATP5F1A	Atp5a1	ATP synthase subunit alpha, mitochondrial	1
Q05D44;REV__D3YVK9;REV__F6W8R9	27.1672	27.3984	27.2614	28.2301	28.0687	26.9472	27.316	28.1759	27.9869	27.2595	EIF5B	If2	Eukaryotic translation initiation factor 5B	0
Q06185;Q8BTB6	28.5493	28.6772	28.3383	28.8041	28.7692	28.8202	29.0536	28.5948	28.5313	28.3665	ATP5ME	Atp5i Atp5k Lfm-1 Lfm1	ATP synthase subunit e, mitochondrial	1
Q07417	26.2389	26.2962	26.4188	26.4364	26.6979	26.206	26.3578	25.8033	26.1215	26.3914	ACADS		Short-chain specific acyl-CoA dehydrogenase, mitochondrial	1
Q08091;A0A1L1SUB2;A0A1L1SRV0;A0A1L1SRL1	24.1061	24.9251	24.216	24.172	23.954	24.5335	24.2493	24.0532	23.8889	24.162	CNN1		Calponin-1	0
Q149B8	33.9874	34.0183	33.6907	34.297	34.4224	33.9826	33.9301	33.7796	34.2144	34.5876	PERM1		PGC-1 and ERR-induced regulator in muscle protein 1	0
Q14BI5	24.6724	24.7536	24.7189	24.9286	24.777	24.8761	24.8942	24.4297	24.9317	24.5981	MYOM2		Myomesin 2	0
Q14C51;A0A0U1RQ61;A0A0U1RP36	33.9897	33.5431	34.1127	33.4971	32.9158	25.8289	27.494	26.6126	27.2741	27.3648	PTCD3	Mrps39	Pentatricopeptide repeat domain-containing protein 3, mitochondrial	1	mS39	28S small subunit
Q2TPA8;B1AX78;B1AX77	27.3576	27.4301	27.1785	27.7227	27.9813	27.5175	27.5232	27.6604	27.7071	27.8653	HSDL2		Hydroxysteroid dehydrogenase-like protein 2	1
Q3TBW2;A2A715	33.8964	33.5509	33.31	33.422	32.9872	22.923	26.8378	25.5613	26.847	25.5141	MRPL10		39S ribosomal protein L10, mitochondrial	1	uL10m	39S large subunit
Q3TC33;E0CYX9;E0CYP1;E0CXT2	27.3263	26.9825	27.5231	26.7253	26.4771	27.0349	26.6308	27.5646	27.156	26.9401	CCDC127		Coiled-coil domain-containing protein 127	1
Q3TCD4;Q9WUR2	26.06	26.1554	26.3115	26.2267	26.4911	26.0053	25.9593	26.6484	26.4023	26.5158	ECI2	Peci	Enoyl-CoA delta isomerase 2, mitochondrial	1
Q3TL44;A0A1L1ST78;A0A1L1SQN7	25.7077	26.2864	26.0704	26.637	27.0514	25.9405	26.0475	26.447	26.6247	26.462	NLRX1		NLR family member X1	1
Q3TML0;Q922R8	24.4198	24.3045	24.5416	24.5717	25.1097	24.4359	24.1364	24.3436	24.9115	25.1361	PDIA6		Protein disulfide-isomerase A6	0
Q3TR73	28.8448	29.0925	29.1548	28.1086	27.3963	29.3184	29.4443	27.7003	27.5241	28.1698	NEBL		Nebulette	0
Q3U186;A2AT41	27.1032	27.2766	27.0028	27.2545	27.2615	27.37	27.319	27.6314	27.6761	27.431	RARS2	Rarsl	Probable arginine--tRNA ligase, mitochondrial	1		Mitoribosome assembly
Q3U3J1;P50136;A0A0U1RPK5	29.3497	29.5227	29.7366	30.105	30.6179	29.4276	29.6626	29.6065	29.9214	30.1488	BCKDHA		2-oxoisovalerate dehydrogenase subunit alpha	1
Q3U422;A0A087WQ40	28.4836	28.8473	28.5672	28.5996	28.6953	28.4437	28.5453	27.7564	28.2024	28.2591	NDUFV3	1500032D16Rik	NADH dehydrogenase [ubiquinone] flavoprotein 3, mitochondrial	1
Q3U8Y1;Q9DCA2;A0A0U1RPK7	31.7403	31.4908	31.8169	31.3865	30.9937	27.0562	27.2438	27.3069	27.5542	27.3704	MRPS11		28S ribosomal protein S11, mitochondrial	1	uS11m	28S small subunit
Q3UFY8	27.7614	27.4041	27.8069	27.2422	27.2605	27.8745	27.342	27.9638	27.746	27.6477	TRMT10C	Mrpp1 Rg9mtd1	tRNA methyltransferase 10 homolog C	1
Q3UHZ5	21.9228	23.0148	22.8655	22.4154	22.3312	24.6352	24.843	24.6615	24.782	24.4853	LMOD2		Leiomodin-2	0
Q3UID0;Q6PDG5;A0A1W2P6N7	24.4786	24.8521	25.4381	24.5478	23.7114	24.2917	24.2584	24.6185	23.6435	24.0993	SMARCC2	Baf170	SWI/SNF complex subunit SMARCC2	0
Q3ULD5;Q6PD20	34.9076	34.4754	35.0121	34.7448	34.8257	34.7456	34.311	35.3482	34.9737	34.7771	MCCC2		Methylcrotonoyl-CoA carboxylase beta chain, mitochondrial	1
Q3UMU9	22.3889	22.6705	22.7667	22.7625	22.622	22.2733	23.0771	22.6187	22.3219	22.1347	HDGFL2	Hdgfrp2	Hepatoma-derived growth factor-related protein 2	0
Q3UQA7;A0A087WPM0;A0A087WNU1	25.6198	25.4398	25.1964	25.6587	25.0304	25.5558	25.7832	25.1542	25.278	25.079	SELENOH		Selenoprotein H
Q3V3R1	26.6331	25.7381	26.2741	26.3314	26.1353	26.3319	25.9823	26.9476	26.6178	26.3751	MTHFD1L	Fthfsdc1	Monofunctional C1-tetrahydrofolate synthase, mitochondrial	1
Q499X9	27.8798	27.871	27.8195	28.5562	28.6135	28.1139	28.2449	28.3631	28.738	28.5725	MARS2		Methionine--tRNA ligase, mitochondrial	1
Q4LDF6;Q61405	26.096	26.0202	22.2857	25.7854	26.012	26.2124	25.866	25.5893	25.9453	25.5474	CFHR2	BC026782 Cfh Cfhrb_4/2	Complement factor H-related 2	0
Q4VAE3	26.389	26.6309	26.3587	26.5716	26.5483	26.2918	26.3885	26.8664	26.3468	26.5429	TMEM65		Transmembrane protein 65	1
Q505D7;A0A0U1RPB1	25.8359	25.8221	25.6866	26.0295	26.2764	26.1273	25.958	25.8685	25.8883	25.9632	OPA3		Optic atrophy 3 protein homolog	1
Q52KR3;A0A286YDW6	23.6181	23.8729	23.7458	24.2924	24.1614	24.2924	23.8789	23.777	24.6788	24.5446	PRUNE2	Bmcc1 Kiaa0367	Protein prune homolog 2	0
Q544X6;P22315	24.9447	25.2401	25.4564	25.7056	26.2583	25.9284	25.5697	25.9679	25.8338	25.9504	FECH		Ferrochelatase	1
Q5EBP8;P49312;V9GXF8	24.1825	23.7889	23.691	23.3809	23.3468	24.7028	24.4969	23.8257	23.3598	23.3949	HNRNPA1	Fli-2 Hnrpa1 Tis	Heterogeneous nuclear ribonucleoprotein A1	0
Q5F2E8;Q6ZQ29	23.2646	23.4532	23.4448	23.4135	23.3017	23.2842	23.33	23.8394	23.2728	24.0398	TAOK1	Kiaa1361	Serine/threonine-protein kinase TAO1	0
Q5IRJ6;F8WHL1;A0A0J9YVB0	24.7872	25.2008	24.6201	25.344	25.9204	24.588	24.8804	25.4238	25.3363	25.7762	SLC30A9		Zinc transporter 9	1
Q5M8M8;P47915;F6QL70;W4VSN7;A0A1L1SS27;A0A1L1SUN1;A0A1L1STJ3	25.5464	26.0757	25.6374	27.0856	26.9833	25.6803	25.8532	25.5221	25.5614	25.8364	RPL29	Rpl43	60S ribosomal protein L29	0
Q5ND52	27.4397	27.272	27.5196	27.6197	27.6119	23.0216	22.9355	23.4288	23.0459	23.3217	MRM3	Rnmtl1	rRNA methyltransferase 3, mitochondrial	1		Mitoribosome assembly
Q5RL20;Q99N89	33.3836	32.8879	33.3794	32.9914	32.336	25.3594	26.5511	25.192	26.4063	26.1016	MRPL43		39S ribosomal protein L43, mitochondrial	1	mL43	39S large subunit
Q5SSK3;B7ZCA9;F7CPB7	28.5834	28.1889	28.201	28.2602	27.8694	28.1403	27.7184	27.7274	27.8933	28.0719	TEFM		Transcription elongation factor, mitochondrial	1
Q5SUC9;Q5SUD5	25.6491	25.9044	25.5902	26.0425	25.9674	25.7922	26.0709	25.8751	26.2118	22.2017	SCO1		Protein SCO1 homolog, mitochondrial	1
Q5U458;E9Q8B3;A2A8D1	31.505	31.3241	31.5274	31.3217	31.3652	31.5527	31.2142	31.7921	31.903	31.5046	DNAJC11		DnaJ homolog subfamily C member 11	1
Q5U5I3;Q99N85;D3Z603	32.3938	32.0479	32.5021	32.063	31.4874	23.6832	23.9225	23.7708	23.81	23.7308	MRPS18A		28S ribosomal protein S18a, mitochondrial	1	mL66	39S large subunit
Q60597;Z4YJV4;Q5SVY0;Q5SVY1	32.0034	32.0605	32.1438	31.985	31.9931	31.866	31.5015	32.6304	32.5337	32.1314	OGDH	Kiaa4192	2-oxoglutarate dehydrogenase, mitochondrial	1
Q60598	28.2907	28.4263	28.1019	27.907	27.4249	28.5924	28.3909	27.5599	27.7096	27.486	CTTN	Ems1	Src substrate cortactin	0
Q60649;Q8CCN6;E9PY58	25.9035	25.916	26.0837	25.9651	25.9134	25.758	25.8372	26.2749	25.9917	26.2485	CLPB	Skd3	Caseinolytic peptidase B protein homolog	1
Q60714;A0A1D5RLC0	25.984	26.4744	26.2538	26.1455	26.8741	26.1937	26.5393	26.3812	25.922	26.9164	SLC27A1	Fatp Fatp1	Long-chain fatty acid transport protein 1	0
Q60930;A0A286YCR8;D3YZT5;D3YUN8	32.6575	32.6851	32.5796	32.5246	32.5627	32.7045	32.6672	33.0275	32.7935	32.6926	VDAC2	Vdac6	Voltage-dependent anion-selective channel protein 2	1
Q60931;J3QMG3	30.5834	30.4801	30.4266	30.4552	30.5321	30.6388	30.6155	30.7163	30.6114	30.5905	VDAC3		Voltage-dependent anion-selective channel protein 3	1
Q60932	34.3039	34.5181	34.2026	34.4426	34.4312	34.4882	34.3296	34.6054	34.6252	34.5503	VDAC1	Vdac5	Voltage-dependent anion-selective channel protein 1	1
Q60936;F7B1B6;A0A0A6YXD9;A0A0A6YXI0;E0CYD3;E0CYT4;E0CYG7;E0CZ05;E0CXT4;E0CXR6;E0CYC1;E0CXR1;E0CXI5;F6T0A8	29.5045	29.6651	28.9174	29.7493	30.2663	29.4768	29.3875	29.4706	29.551	29.688	COQ8A	Adck3 Cabc1	Atypical kinase COQ8A, mitochondrial	1
Q61029;Q61033	27.4048	27.6183	28.0554	27.2209	26.6642	27.0188	27.8378	27.0534	26.369	26.6982	TMPO	Lap2	Lamina-associated polypeptide 2, isoforms beta/delta/epsilon/gamma	0
Q61102	24.7545	24.5912	24.8884	24.9092	24.852	24.7453	24.6043	25.5434	25.3418	24.9093	ABCB7	Abc7	ATP-binding cassette sub-family B member 7, mitochondrial	1
Q61129;A0A0G2JF07	22.4057	22.4484	21.983	21.2217	22.7873	21.9247	21.896	21.4268	21.4169	21.6649	CFI	If	Complement factor I	0
Q61171;D3Z4A4	24.3701	24.2643	25.2286	24.2543	24.1695	24.1361	24.2111	24.7191	24.208	23.9544	PRDX2	Tdpx1 Tpx	Peroxiredoxin-2	1
Q61425	27.4695	27.4833	27.7275	27.6897	27.6792	27.1005	27.3621	27.4583	27.6434	27.5139	HADH	Hadhsc Mschad Schad	Hydroxyacyl-coenzyme A dehydrogenase, mitochondrial	1
Q61584;A0A0G2JEP0;A0A0H2UH27;A0A0G2JGL6;A0A0G2JGH0	26.8123	27.0359	26.6393	26.7808	27.2379	27.0839	26.5399	26.0897	26.9304	26.781	FXR1	Fxr1h	Fragile X mental retardation syndrome-related protein 1	0
Q61586	25.4392	24.9585	25.1925	24.8615	24.9496	24.9287	24.975	24.832	25.2294	25.1434	GPAM	Gpat1	Glycerol-3-phosphate acyltransferase 1, mitochondrial	1
Q61702;F8WJ05	25.4298	26.0095	25.4663	25.7622	26.3434	26.3579	26.2756	25.6756	25.9452	26.0898	ITIH1		Inter-alpha-trypsin inhibitor heavy chain H1	0
Q61733	33.8442	33.7685	33.9289	34.002	33.8729	27.2023	27.937	27.5968	27.3544	27.7442	MRPS31	Imogn38	28S ribosomal protein S31, mitochondrial	1	mS31	28S small subunit
Q61753;F6ZSB7	23.9639	24.0097	23.8884	23.6664	24.2295	24.1503	24.4299	24.0668	24.206	24.2195	PHGDH		D-3-phosphoglycerate dehydrogenase	0
Q61768;E9QAK5	30.7252	30.5141	31.0728	30.345	30.3972	30.6513	30.2615	30.9012	30.6717	30.6483	KIF5B	Khcs Kns1	Kinesin-1 heavy chain	0
Q61790	24.8728	24.6615	24.9906	25.4011	25.333	25.0683	25.4281	25.0248	25.5108	25.5799	LAG3		Lymphocyte activation gene 3 protein	0
Q61838;D3YUI3	30.0337	30.226	30.0682	30.1067	30.5612	30.4596	30.5551	29.9461	30.2126	30.4562	PZP	A2m	Pregnancy zone protein	0
Q61941;Q8C9V5;Q8BGK0;E9Q8F4	31.2405	31.3343	31.1198	31.2865	31.083	31.3055	31.4106	31.386	31.1856	30.8944	NNT		NAD(P) transhydrogenase, mitochondrial	1
Q62165	29.2635	29.3132	29.2283	29.1147	29.5378	29.4276	29.5745	29.0381	29.1888	29.5252	DAG1	Dag-1	Dystroglycan	0
Q62167;P16381	27.3379	27.24	27.2982	27.3566	27.6312	27.8684	27.5223	27.4609	27.7183	27.7618	DDX3X	D1Pas1-rs2 Ddx3 Dead3 Erh	ATP-dependent RNA helicase DDX3X	0
Q62261;A0A0A0MQG2;D3YWH8	25.2972	25.1654	25.8825	25.5522	24.8706	25.32	25.2402	25.0998	25.4286	25.369	SPTBN1	Elf Spnb-2 Spnb2 Sptb2	Spectrin beta chain, non-erythrocytic 1	0
Q62425;A0A0N4SVQ1	31.1163	31.4293	30.9794	31.4994	31.7015	31.2949	31.4728	31.456	31.43	31.4091	NDUFA4		Cytochrome c oxidase subunit NDUFA4	1
Q63918	28.1251	28.3321	28.2787	28.7758	28.2726	28.0811	28.4681	28.4567	28.0346	28.041	CAVIN2	Sdpr Sdr	Caveolae-associated protein 2	0
Q64433	25.8874	26.5322	26.3399	26.5293	26.5255	26.6409	26.9341	25.9733	26.413	26.1307	HSPE1		10 kDa heat shock protein, mitochondrial	1
Q64521;A2AQR0	25.0942	24.7428	24.9009	24.6041	24.7306	24.567	24.4838	24.7957	24.5643	24.3094	GPD2	Gdm1	Glycerol-3-phosphate dehydrogenase, mitochondrial	1
Q64523;Q6GSS7	31.7306	31.435	30.8848	30.9243	30.9079	32.6415	32.2771	31.0703	30.7201	30.8726	HIST2H2AA1; HIST2H2AA2		Histone H2A type 2-A
Q64726	24.3323	24.6039	24.5051	24.5742	24.6532	24.45	24.8974	24.1816	24.5752	24.5712	AZGP1		Zinc-alpha-2-glycoprotein	0
Q69ZA1;A0A1Y7VLM0	22.5228	22.9607	23.2871	22.395	21.9076	22.1419	22.4858	22.2208	21.6581	21.6135	CDK13	Cdc2l5 Kiaa1791	Cyclin-dependent kinase 13	0
Q6A0A9	23.923	24.2871	23.8246	24.1767	24.2543	23.931	23.7858	23.5772	23.9479	23.9667	FAM120A	Kiaa0183 Ossa	Constitutive coactivator of PPAR-gamma-like protein 1	0
Q6NVE9	24.5681	24.3056	24.3969	24.3847	24.6612	24.9275	25.0077	25.209	25.1456	24.9239	PPTC7	Tapp2c	Protein phosphatase PTC7 homolog	1
Q6P3A8	26.8257	26.3937	27.1437	26.7005	26.8525	26.2757	25.9226	27.2409	26.7332	26.7354	BCKDHB		2-oxoisovalerate dehydrogenase subunit beta, mitochondrial	1
Q6P3B9	25.4749	25.4045	25.4485	25.263	25.2474	25.5518	25.2651	24.5857	24.8789	24.9644	RBFA		Putative ribosome-binding factor A, mitochondrial	1		Mitoribosome assembly
Q6P542;REV__D3YY58;F6Q3E1;F6V431	28.1361	28.2324	28.4065	28.4997	28.7278	28.2479	28.1793	28.5572	28.6199	28.1968	ABCF1		ATP-binding cassette sub-family F member 1	0
Q6P5B5;Q9WVR4;E9QAS9;E9QAS8	24.6064	24.5419	24.2798	24.3342	24.9145	24.8826	24.4332	23.9787	24.4082	24.3377	FXR2	Fxr2h	Fragile X mental retardation syndrome-related protein 2	0
Q6P8J7	31.1967	31.4291	31.5017	31.5845	31.8665	31.2706	31.6101	31.4192	31.735	31.657	CKMT2		Creatine kinase S-type, mitochondrial	1
Q6P9N8;G3UYW9;G3UZH5	26.2575	26.1385	26.4129	26.4535	26.6058	26.5462	26.5113	26.2674	26.4741	26.8008	TRAK2	Als2cr3	Trafficking protein, kinesin-binding 2	0
Q6PB66;F6V2A3	28.9017	28.8315	29.2599	29.5767	29.0706	27.5488	27.4334	28.2849	27.6919	27.7743	LRPPRC	Lrp130	Leucine-rich PPR motif-containing protein, mitochondrial	1
Q6PCP5;E0CYB9;E0CYI3;F7BC60	28.5477	28.7747	28.7121	29.0051	29.2242	28.6221	28.7354	28.7774	29.1214	29.3259	MFF		Mitochondrial fission factor	1
Q6PD31;Q80VE1;A0A1B0GS60	30.9601	31.0023	31.0072	30.8484	30.973	31.1371	30.9974	31.1002	31.1274	31.233	TRAK1		Trafficking kinesin-binding protein 1	0
Q6PDY2	21.8924	21.8998	22.055	21.9909	22.1377	21.8193	21.6441	21.7248	22.5622	21.1303	ADO	Gm237	2-aminoethanethiol dioxygenase	0
Q6PGA2;O88667;A0A1D5RLT1;P55041;E9Q4D5;O35929;Q8VEL9	26.8909	26.8657	26.5024	27.3654	27.6295	27.4986	26.8992	27.0541	27.7974	27.363	RRAD		GTP-binding protein RAD	0
Q6XPS7	26.1147	26.3596	26.0241	26.0795	26.6765	26.4897	26.121	26.6018	26.4324	27.5161	THA1	Gly1	L-threonine aldolase	1
Q6ZWN5;F7CJS8;D3YWH9;Q9CXW7;D3Z673;D3YUV6	24.9675	25.038	24.5627	25.0785	24.6899	24.7824	24.3238	23.9089	23.7982	23.7989	RPS9		40S ribosomal protein S9	0
Q6ZWV3;I7HLV2;P86048;A0A1B0GXC3	23.9019	24.25	23.6759	24.6689	23.5453	23.5504	23.6103	23.5193	23.5615	23.499	RPL10	Qm	60S ribosomal protein L10	0
Q6ZWV7;G3UWD7;F6YXU0;Q3U1U4	25.8539	26.3578	25.3995	27.5045	27.1686	25.4273	24.5101	23.7932	23.7745	23.9131	RPL35		60S ribosomal protein L35	0
Q6ZWY9;Q64478	30.9297	30.2842	29.7394	29.4866	29.5779	31.7671	31.0843	29.8386	29.2803	29.3668	HIST1H2BH		Histone H2B type 1-H	0
Q6ZWZ7;Q9CPR4;B2RY53	25.167	24.9971	24.3028	24.8585	24.8439	26.4406	25.7874	24.6868	23.9101	24.2572	RPL17		60S ribosomal protein L17	0
Q76LL6	26.5171	26.3447	25.8414	26.223	26.2172	26.5075	26.1398	25.6813	26.4273	26.6205	FHOD3	Fhos2 Kiaa1695	FH1/FH2 domain-containing protein 3	0
Q78IK4	34.64	34.5928	34.5468	34.7422	34.7819	34.7671	34.6666	34.8095	34.8954	34.7654	APOOL	Fam121a Mic27	MICOS complex subunit Mic27	1
Q78J03	30.4529	30.2527	30.568	30.8774	30.7824	30.2406	30.0331	31.0566	31.1158	30.7461	MSRB2		Methionine-R-sulfoxide reductase B2, mitochondrial	1
Q791T5;D3YXC2	27.0118	27.1142	27.064	27.0609	27.207	27.1124	27.2052	27.0858	27.0819	27.2199	MTCH1		Mitochondrial carrier homolog 1	1
Q791V5;A2AFW6;Q9D050;D6RCZ1	31.0147	31.2319	30.9543	31.31	31.5121	31.2288	31.3444	31.1683	31.3144	31.3675	MTCH2		Mitochondrial carrier homolog 2	1
Q7TMF3;A0A0R4J275;F6RBR6	27.7631	28.2704	27.965	27.9523	27.9847	27.7945	28.2945	27.7623	28.1119	27.709	NDUFA12		NADH dehydrogenase [ubiquinone] 1 alpha subcomplex subunit 12	1
Q7TMG8;O55126;A0A0G2JEV1	29.4201	29.5342	29.5935	29.3748	29.7187	29.458	29.3123	29.7164	29.3787	29.7078	NIPSNAP2	Gbas	Glioblastoma amplified sequence	1
Q7TNG8	26.0786	26.7111	26.3224	26.8236	27.0172	27.1018	26.7621	26.8944	26.9476	27.3689	LDHD		Probable D-lactate dehydrogenase, mitochondrial	1
Q7TNS2	30.8256	30.6118	31.023	30.6952	30.9026	31.1017	30.8743	31.0219	30.7229	30.8155	MINOS1	Mic10	MICOS complex subunit Mic10	1
[truncated: 391 more rows]

## Sheet: Fig 2,S2+3-Liver mL62 CoIP LFQ
Protein IDs (Uniprot)	mL62-FLAG_CoIP mouse_liver_n5_01	mL62-FLAG_CoIP mouse_liver_n5_02	mL62-FLAG_CoIP mouse_liver_n5_03	mL62-FLAG_CoIP mouse_liver_n5_04	mL62-FLAG_CoIP mouse_liver_n5_05	WT_CoIP mouse_liver_n5_01	WT_CoIP mouse_liver_n5_02	WT_CoIP mouse_liver_n5_03	WT_CoIP mouse_liver_n5_04	WT_CoIP mouse_liver_n5_05	Gene names (primary)	Gene names (synonym)	Protein name	MitoCarta2_List	New ribosome nomenclature	Category
[truncated: 1,016 more rows]

[truncated: 6 more sheets: Fig 2,S2+3-Kidney mL62 CoIP LFQ, Fig 4B-Mterf4 KO mL62-FLAG CoIP, MS method details human, Fig S4A - GTPBP10-FLAG CoIP HEK, Fig 5D - PUSL1-FLAG CoIP HEK, Fig S6-PUSL1 siRNA mitoproteome]
