# Supplementary material for: MitoRibo-Tag Mice Provide a Tool for In Vivo Studies of Mitoribosome Composition
Source: Cell Rep. 2019 Nov 5;29(6):1728–1738.e9. doi: 10.1016/j.celrep.2019.09.080 (PMC6859486; doi:10.1016/j.celrep.2019.09.080)
Supplement: Table S2. Quantification of Label-free Quantitative Mass Spectrometry Data, Related to Figures 3, 4, 5, S1, S2, S3, S4, and S6 [file mmc3.xlsx]

## Sheet: Fig S1 - Mouse heart quantif.
Protein IDs (Uniprot)	log2 (fold change)	Confidence interval left	Confidence interval right	Average expression	p-value	Adjusted p-value	Significant	Comparison	Experiment	Gene names (primary)	Gene names (synonym )	Protein name	MitoCarta2_List	New ribosome nomenclature	Category
Q8R3F5;A0A2R8W722;A0A2R8VHT7	-0.47156	-0.65074	-0.292381	29.7575	0.000150711	0.0520814		MitoRibo-Tag / WT	mitoproteome_heart	MCAT	Mt	Malonyl-CoA-acyl carrier protein transacylase, mitochondrial	1
Q59J78;A0A286YE33;A0A286YDL9;A0A286YE75	0.658289	0.405047	0.911531	30.2165	0.000166394	0.0520814		MitoRibo-Tag / WT	mitoproteome_heart	NDUFAF2	Ndufa12l	NADH dehydrogenase [ubiquinone] 1 alpha subcomplex assembly factor 2	1
Q9DCM0	-0.427827	-0.609599	-0.246054	31.5582	0.000361672	0.0637963		MitoRibo-Tag / WT	mitoproteome_heart	ETHE1	Hsco	Persulfide dioxygenase ETHE1, mitochondrial	1
P16858;A0A0A0MQF6;S4R1W1;A0A1D5RLD8;S4R257;V9GXA7;S4R1W8;S4R1N5;A0A0R4J0X7;S4R2G5;Q64467;V9GXK0	0.789595	0.448798	1.13039	33.4759	0.000407644	0.0637963		MitoRibo-Tag / WT	mitoproteome_heart	GAPDH	Gapd	Glyceraldehyde-3-phosphate dehydrogenase	1
Q925I1;H3BK90;H3BKI6;V9GWS5;V9GWS6	0.680633	0.350064	1.0112	31.9042	0.000970167	0.0764675		MitoRibo-Tag / WT	mitoproteome_heart	ATAD3	Atad3a Kiaa1273	ATPase family AAA domain-containing protein 3	1
Q61941;Q8C9V5;Q8BGK0;E9Q8F4	0.603222	0.306835	0.89961	37.321	0.00105318	0.0764675		MitoRibo-Tag / WT	mitoproteome_heart	NNT		NAD(P) transhydrogenase, mitochondrial	1
A0A0A6YVR9;P09925;V9GXE6;A0A0A6YVY3	0.408266	0.20728	0.609252	29.535	0.00106766	0.0764675		MitoRibo-Tag / WT	mitoproteome_heart	SURF1	Surf-1	Surfeit locus protein 1	1
Q3TL44;A0A1L1ST78;A0A1L1SQN7	0.522163	0.264968	0.779358	28.4902	0.00107173	0.0764675		MitoRibo-Tag / WT	mitoproteome_heart	NLRX1		NLR family member X1	1
Q8VEM8	0.630635	0.314283	0.946988	32.293	0.00121822	0.0764675		MitoRibo-Tag / WT	mitoproteome_heart	SLC25A3		Phosphate carrier protein, mitochondrial	1
Q6P3A8	-0.522779	-0.787789	-0.25777	28.8408	0.00131024	0.0764675		MitoRibo-Tag / WT	mitoproteome_heart	BCKDHB		2-oxoisovalerate dehydrogenase subunit beta, mitochondrial	1
Q9CQ69;I7HPX6	0.407709	0.200277	0.615141	36.2848	0.00134368	0.0764675		MitoRibo-Tag / WT	mitoproteome_heart	UQCRQ		Cytochrome b-c1 complex subunit 8	1
Q99LX0;A2A813;A2A815;A2A817;A2A816	-0.358262	-0.543526	-0.172998	32.4319	0.00150273	0.0776463		MitoRibo-Tag / WT	mitoproteome_heart	PARK7		Protein/nucleic acid deglycase DJ-1	1
Q9Z0X1;B1AU25	0.277097	0.131309	0.422886	35.7071	0.00169015	0.0776463		MitoRibo-Tag / WT	mitoproteome_heart	AIFM1	Aif Pdcd8	Apoptosis-inducing factor 1, mitochondrial	1
Q924X2;F6QXT4;E9Q393	0.496056	0.230285	0.761826	32.245	0.00190968	0.0776463		MitoRibo-Tag / WT	mitoproteome_heart	CPT1B		Carnitine O-palmitoyltransferase 1, muscle isoform	1
Q9Z2I0	0.316502	0.146906	0.486099	33.0372	0.00191152	0.0776463		MitoRibo-Tag / WT	mitoproteome_heart	LETM1		Mitochondrial proton/calcium exchanger protein	1
E9QQ96;Z4YJE4;A2AAJ9;H7BX05;A0A1W2P6H1;F6TJX7;F6X8F4;F7DCJ0	1.12759	0.516688	1.73849	32.2109	0.00205697	0.0776463		MitoRibo-Tag / WT	mitoproteome_heart	OBSCN		Obscurin	1
Q9D880	0.341974	0.154662	0.529287	31.1976	0.00221136	0.0776463		MitoRibo-Tag / WT	mitoproteome_heart	TIMM50	Tim50	Mitochondrial import inner membrane translocase subunit TIM50	1
G3UZY2;P97493;G3UX99;A2A439	-0.711366	-1.10158	-0.321157	30.7563	0.00223264	0.0776463		MitoRibo-Tag / WT	mitoproteome_heart	TXN2		Thioredoxin, mitochondrial	1
Q9CR68	0.259381	0.114239	0.404523	37.0684	0.0025431	0.0837884		MitoRibo-Tag / WT	mitoproteome_heart	UQCRFS1		Cytochrome b-c1 complex subunit Rieske, mitochondrial	1
A0A0R3P9C8;Q9DC69	0.395597	0.162115	0.629078	35.3142	0.00357119	0.0993102		MitoRibo-Tag / WT	mitoproteome_heart	NDUFA9		NADH dehydrogenase [ubiquinone] 1 alpha subcomplex subunit 9, mitochondrial	1
Q9DCT2	0.265952	0.107366	0.424538	35.4001	0.00380708	0.0993102		MitoRibo-Tag / WT	mitoproteome_heart	NDUFS3		NADH dehydrogenase [ubiquinone] iron-sulfur protein 3, mitochondrial	1
Q9Z0V7;A2AES1	0.471886	0.1903	0.753472	27.1292	0.00382407	0.0993102		MitoRibo-Tag / WT	mitoproteome_heart	TIMM17B	Tim17b	Mitochondrial import inner membrane translocase subunit Tim17-B	1
Q03265;D3Z6F5;D6RJ16	0.200909	0.0809821	0.320837	39.7601	0.00383191	0.0993102		MitoRibo-Tag / WT	mitoproteome_heart	ATP5F1A	Atp5a1	ATP synthase subunit alpha, mitochondrial	1
Q9CR10	-0.370412	-0.591584	-0.14924	28.7314	0.00383884	0.0993102		MitoRibo-Tag / WT	mitoproteome_heart	OXLD1		Oxidoreductase-like domain-containing protein 1	1
Q8VCW8	-0.420107	-0.672277	-0.167936	31.1727	0.00396606	0.0993102		MitoRibo-Tag / WT	mitoproteome_heart	ACSF2		Acyl-CoA synthetase family member 2, mitochondrial	1
O88967	0.59677	0.230163	0.963377	29.9167	0.0045696	0.10987		MitoRibo-Tag / WT	mitoproteome_heart	YME1L1		ATP-dependent zinc metalloprotease YME1L1	1
Q8VDC0;A0A1L1SSW1;A0A1L1SUS6;A0A1L1SQK2	0.304608	0.115583	0.493632	29.3939	0.00485674	0.10987		MitoRibo-Tag / WT	mitoproteome_heart	LARS2		Probable leucine--tRNA ligase, mitochondrial	1
P19783;M0QWX7;D6RG40	0.936716	0.347892	1.52554	35.7019	0.00524638	0.10987		MitoRibo-Tag / WT	mitoproteome_heart	COX4I1	Cox4 Cox4a	Cytochrome c oxidase subunit 4 isoform 1, mitochondrial	1
Q9CY16	-0.430293	-0.702998	-0.157587	30.132	0.00550733	0.10987		MitoRibo-Tag / WT	mitoproteome_heart	MRPS28		28S ribosomal protein S28, mitochondrial	1	bS1m	28S small subunit
O35943	0.457434	0.16747	0.747398	27.9623	0.00551376	0.10987		MitoRibo-Tag / WT	mitoproteome_heart	FXN	Frda	Frataxin, mitochondrial	1
Q7TNS2	-0.945482	-1.54621	-0.344754	32.4231	0.00559003	0.10987		MitoRibo-Tag / WT	mitoproteome_heart	MINOS1	Mic10	MICOS complex subunit Mic10	1
Q9D0B5	-0.547458	-0.896103	-0.198812	26.9701	0.00566712	0.10987		MitoRibo-Tag / WT	mitoproteome_heart	TSTD3		Thiosulfate sulfurtransferase/rhodanese-like domain-containing protein 3	1
Q9QXX4	0.205054	0.0733458	0.336762	34.2349	0.00595876	0.10987		MitoRibo-Tag / WT	mitoproteome_heart	SLC25A13	Aralar2	Calcium-binding mitochondrial carrier protein Aralar2	1
P00405	0.481777	0.17225	0.791304	33.173	0.00596739	0.10987		MitoRibo-Tag / WT	mitoproteome_heart	MTCO2	COII COX2 mt-Co2	Cytochrome c oxidase subunit 2	1
Q8BW75;E9Q3X6;E9PVL9	0.410558	0.143144	0.677972	31.3569	0.00646318	0.115599		MitoRibo-Tag / WT	mitoproteome_heart	MAOB		Amine oxidase [flavin-containing] B	1
Q8BH59;V9GXX9	0.270618	0.0920365	0.449199	34.4957	0.00696749	0.117223		MitoRibo-Tag / WT	mitoproteome_heart	SLC25A12	Aralar1	Calcium-binding mitochondrial carrier protein Aralar1	1
Q9CR62;Q5SX46;Q5SX48	0.283056	0.0957947	0.470318	35.3458	0.0070688	0.117223		MitoRibo-Tag / WT	mitoproteome_heart	SLC25A11		Mitochondrial 2-oxoglutarate/malate carrier protein	1
Q91WS0	-0.640568	-1.06504	-0.216095	34.2398	0.00713497	0.117223		MitoRibo-Tag / WT	mitoproteome_heart	CISD1	D10Ertd214e Zcd1	CDGSH iron-sulfur domain-containing protein 1	1
Q8CAQ8	0.234336	0.0777718	0.3909	37.4346	0.00747614	0.117223		MitoRibo-Tag / WT	mitoproteome_heart	IMMT	Mic60	MICOS complex subunit Mic60	1
Q9CPX8	0.478907	0.15706	0.800755	31.9141	0.00772785	0.117223		MitoRibo-Tag / WT	mitoproteome_heart	UQCR11	Uqcr	Cytochrome b-c1 complex subunit 10	1
Q8K0Z7	-0.368079	-0.616087	-0.120071	33.2296	0.00784148	0.117223		MitoRibo-Tag / WT	mitoproteome_heart	TACO1	Ccdc44	Translational activator of cytochrome c oxidase 1	1
E9QPX3;Q9CXZ1	0.23421	0.0750273	0.393392	36.2654	0.00823194	0.117223		MitoRibo-Tag / WT	mitoproteome_heart	NDUFS4		NADH dehydrogenase [ubiquinone] iron-sulfur protein 4, mitochondrial	1
Q8BGH2	0.334802	0.107194	0.562411	31.9597	0.00824362	0.117223		MitoRibo-Tag / WT	mitoproteome_heart	SAMM50		Sorting and assembly machinery component 50 homolog	1
Q922B1	-0.218805	-0.367852	-0.0697581	34.0872	0.00833573	0.117223		MitoRibo-Tag / WT	mitoproteome_heart	MACROD1	Lrp16	O-acetyl-ADP-ribose deacetylase MACROD1	1
Q9CQV1;A0A1L1SQA2;D6RI93	0.284245	0.0888902	0.479599	30.9401	0.00875792	0.117223		MitoRibo-Tag / WT	mitoproteome_heart	PAM16	Magmas Tim16 Timm16	Mitochondrial import inner membrane translocase subunit TIM16	1
Q9ERS2	0.248735	0.0772895	0.42018	34.5972	0.00889914	0.117223		MitoRibo-Tag / WT	mitoproteome_heart	NDUFA13	Grim19	NADH dehydrogenase [ubiquinone] 1 alpha subcomplex subunit 13	1
Q3URS9	0.297872	0.0917787	0.503965	29.1462	0.00908672	0.117223		MitoRibo-Tag / WT	mitoproteome_heart	CCDC51		Coiled-coil domain-containing protein 51	1
Q8K2C6;A0A1Y7VJY8;A0A1Y7VM56;A0A1Y7VK33;A0A1Y7VNW0	-0.211565	-0.358254	-0.064877	32.8041	0.00919274	0.117223		MitoRibo-Tag / WT	mitoproteome_heart	SIRT5	Sir2l5	NAD-dependent protein deacylase sirtuin-5, mitochondrial	1
Q99LB2;A0A2I3BRG8;Q9D2U3;A0A2I3BPY3;A0A2I3BQ25;A0A2I3BRQ8	-0.182486	-0.30914	-0.0558318	34.1127	0.00924379	0.117223		MitoRibo-Tag / WT	mitoproteome_heart	DHRS4	D14Ucla2	Dehydrogenase/reductase SDR family member 4	1
P17665;B8JJA9	0.363	0.109939	0.616061	35.2426	0.00947126	0.117223		MitoRibo-Tag / WT	mitoproteome_heart	COX7C	Cox7c1	Cytochrome c oxidase subunit 7C, mitochondrial	1
Q8BVI4;A0A0G2JGJ1;D3YWR7;D3Z1A1;D3Z099;A0A0G2JGY0	-0.529084	-0.898488	-0.159679	29.1433	0.0095501	0.117223		MitoRibo-Tag / WT	mitoproteome_heart	QDPR	Dhpr	Dihydropteridine reductase	1
Q5U5I3;Q99N85;D3Z603	0.305181	0.0897533	0.520608	30.334	0.0101362	0.122024		MitoRibo-Tag / WT	mitoproteome_heart	MRPS18A		28S ribosomal protein S18a, mitochondrial	1	mL66	39S large subunit
Q91VD9;A0A087WQR0;A0A087WP77;A0A087WQ77;A0A087WSU3;A0A087WR47	0.203013	0.0587305	0.347295	37.1605	0.0105133	0.123228		MitoRibo-Tag / WT	mitoproteome_heart	NDUFS1		NADH-ubiquinone oxidoreductase 75 kDa subunit, mitochondrial	1
Q9D172;A0A1W2P7B6	-0.279047	-0.477775	-0.0803186	37.1719	0.0106299	0.123228		MitoRibo-Tag / WT	mitoproteome_heart	GATD3A	D10Jhu81e	Glutamine amidotransferase-like class 1 domain-containing protein 3A, mitochondrial	1
P35385	1.11082	0.29687	1.92478	28.1554	0.0123594	0.139077		MitoRibo-Tag / WT	mitoproteome_heart	HSPB7	Cvhsp Hsp25-2	Heat shock protein beta-7	1
Q9CQH3;D3Z568;D3YX99;D3Z6W9;F6Y6V5;F8WI84;F6VXF9	0.294207	0.0783545	0.510059	34.1357	0.0124414	0.139077		MitoRibo-Tag / WT	mitoproteome_heart	NDUFB5		NADH dehydrogenase [ubiquinone] 1 beta subcomplex subunit 5, mitochondrial	1
Q9CXJ4;F6ZFC5	0.468451	0.121934	0.814968	30.7082	0.0129824	0.142578		MitoRibo-Tag / WT	mitoproteome_heart	ABCB8		ATP-binding cassette sub-family B member 8, mitochondrial	1
Q8R086	0.321041	0.0774103	0.564672	30.084	0.0147983	0.1583		MitoRibo-Tag / WT	mitoproteome_heart	SUOX		Sulfite oxidase, mitochondrial	1
Q9D1N9	0.437449	0.104873	0.770025	29.2318	0.0149352	0.1583		MitoRibo-Tag / WT	mitoproteome_heart	MRPL21	D9Wsu149	39S ribosomal protein L21, mitochondrial	1	bL21m	39S large subunit
Q9CZW5	-0.248849	-0.438631	-0.0590658	32.2038	0.0151725	0.1583		MitoRibo-Tag / WT	mitoproteome_heart	TOMM70	D16Wsu109e Tomm70a	Mitochondrial import receptor subunit TOM70	1
H7BX88;P47934;F7BF80;A2AWJ5;A2AWE5	0.248502	0.0573332	0.439671	35.1295	0.0158463	0.160616		MitoRibo-Tag / WT	mitoproteome_heart	CRAT		Carnitine O-acetyltransferase	1
Q9DC61;A2AIW9	-0.265639	-0.470752	-0.0605258	31.3614	0.0161426	0.160616		MitoRibo-Tag / WT	mitoproteome_heart	PMPCA	Inpp5e	Mitochondrial-processing peptidase subunit alpha	1
P50544;B1AR28	0.182558	0.0415576	0.323557	37.315	0.0161643	0.160616		MitoRibo-Tag / WT	mitoproteome_heart	ACADVL	Vlcad	Very long-chain specific acyl-CoA dehydrogenase, mitochondrial	1
Q7TPD2	-0.226039	-0.40274	-0.0493371	27.1069	0.0171575	0.1636		MitoRibo-Tag / WT	mitoproteome_heart	FAM185A		Protein FAM185A	1
Q9CQQ7;A0A0G2JGX3	0.324589	0.0699603	0.579218	36.4038	0.0174539	0.1636		MitoRibo-Tag / WT	mitoproteome_heart	ATP5F1		ATP synthase F(0) complex subunit B1, mitochondrial	1
Q544X6;P22315	-0.185528	-0.331268	-0.0397882	32.6358	0.0175713	0.1636		MitoRibo-Tag / WT	mitoproteome_heart	FECH		Ferrochelatase	1
Q9CYK1	-0.943226	-1.68594	-0.200515	27.1004	0.0177772	0.1636		MitoRibo-Tag / WT	mitoproteome_heart	WARS2		Tryptophan--tRNA ligase, mitochondrial	1
D3YZN4;Q3ULF4;D3YXB7;F6W695;D3Z342;G3UX97;F6VTG4	1.36032	0.286128	2.43452	28.0769	0.0180257	0.1636		MitoRibo-Tag / WT	mitoproteome_heart	SPG7		Paraplegin	1
Q9JHI5	-0.267951	-0.480182	-0.0557205	35.2716	0.0182922	0.1636		MitoRibo-Tag / WT	mitoproteome_heart	IVD		Isovaleryl-CoA dehydrogenase, mitochondrial	1
O88986;E9PWY6;A0A2R8VHE4	-0.859567	-1.54148	-0.177656	26.9152	0.0184348	0.1636		MitoRibo-Tag / WT	mitoproteome_heart	GCAT	Kbl	2-amino-3-ketobutyrate coenzyme A ligase, mitochondrial	1
Q9DCN2;F2Z456;A0A0A0MQM3	1.00067	0.20524	1.79609	27.4873	0.0186129	0.1636		MitoRibo-Tag / WT	mitoproteome_heart	CYB5R3	Dia1	NADH-cytochrome b5 reductase 3	1
Q9CRB8	0.219346	0.0445953	0.394097	32.2077	0.0188166	0.1636		MitoRibo-Tag / WT	mitoproteome_heart	MTFP1	Mtp18	Mitochondrial fission process protein 1	1
P35486	-0.165485	-0.298861	-0.0321093	36.8658	0.0198915	0.170577		MitoRibo-Tag / WT	mitoproteome_heart	PDHA1	Pdha-1	Pyruvate dehydrogenase E1 component subunit alpha, somatic form, mitochondrial	1
Q3UIU2;A2AP32	0.180454	0.0329961	0.327911	33.9492	0.0212332	0.175189		MitoRibo-Tag / WT	mitoproteome_heart	NDUFB6	Gm137	NADH dehydrogenase [ubiquinone] 1 beta subcomplex subunit 6	1
P99029;H3BJQ7;G3UZJ4	-0.227346	-0.413236	-0.0414566	35.6631	0.0212945	0.175189		MitoRibo-Tag / WT	mitoproteome_heart	PRDX5	Prdx6	Peroxiredoxin-5, mitochondrial	1
Q8BGY7;D3Z4B5	0.267402	0.0484344	0.486369	32.1283	0.0214442	0.175189		MitoRibo-Tag / WT	mitoproteome_heart	FAM210A		Protein FAM210A	1
A0A0R4J1C5;Q91YY4;H3BLF0	1.02707	0.181363	1.87277	26.0003	0.0220074	0.175189		MitoRibo-Tag / WT	mitoproteome_heart	ATPAF2		ATP synthase mitochondrial F1 complex assembly factor 2	1
G5E902;E9PX16	-1.84755	-3.37418	-0.320914	28.307	0.0223693	0.175189		MitoRibo-Tag / WT	mitoproteome_heart	SLC25A3		MCG10343, isoform CRA_b	1
A0A140LIU4;P56392	-0.557739	-1.01864	-0.0968421	33.9208	0.0223774	0.175189		MitoRibo-Tag / WT	mitoproteome_heart	COX7A1	Cox7a Cox7ah	Cytochrome c oxidase subunit 7A1, mitochondrial	1
Q8BWM0;A0A0A6YWP8	0.22625	0.0392648	0.413236	31.8103	0.0223884	0.175189		MitoRibo-Tag / WT	mitoproteome_heart	PTGES2	Gbf1 Pges2	Prostaglandin E synthase 2	1
O35972;A0A1B0GSZ9;A0A1B0GQZ1	0.319265	0.0541278	0.584402	29.394	0.0228966	0.175709		MitoRibo-Tag / WT	mitoproteome_heart	MRPL23	L23mrp	39S ribosomal protein L23, mitochondrial	1	uL23m	39S large subunit
Q9DB73	0.599072	0.101006	1.09714	28.9883	0.0230162	0.175709		MitoRibo-Tag / WT	mitoproteome_heart	CYB5R1	Nqo3a2	NADH-cytochrome b5 reductase 1	1
Q9CQJ8	-0.400941	-0.735257	-0.0666258	34.8962	0.0233285	0.175947		MitoRibo-Tag / WT	mitoproteome_heart	NDUFB9		NADH dehydrogenase [ubiquinone] 1 beta subcomplex subunit 9	1
Q9D173	-1.79598	-3.30488	-0.287079	27.7613	0.0241528	0.179333		MitoRibo-Tag / WT	mitoproteome_heart	TOMM7		Mitochondrial import receptor subunit TOM7 homolog	1
F8VQJ3;P02468;F6TLW1;F6SFQ3	0.577369	0.0901194	1.06462	31.6478	0.0246501	0.179333		MitoRibo-Tag / WT	mitoproteome_heart	LAMC1		Laminin subunit gamma-1	1
Q9CPQ3;A0A2R8VHM4;A0A2R8VHJ4	0.214688	0.0330726	0.396303	29.569	0.0249218	0.179333		MitoRibo-Tag / WT	mitoproteome_heart	TOMM22	Tom22	Mitochondrial import receptor subunit TOM22 homolog	1
P56480	0.204949	0.0314791	0.378419	39.297	0.0249827	0.179333		MitoRibo-Tag / WT	mitoproteome_heart	ATP5F1B	Atp5b	ATP synthase subunit beta, mitochondrial	1
Q921H9	-0.480938	-0.889011	-0.0728648	29.1989	0.0252636	0.179333		MitoRibo-Tag / WT	mitoproteome_heart	COA7	Selrc1	Cytochrome c oxidase assembly factor 7	1
Q8R104;A0A1B0GRY5;D3YVQ5;D3YTK6	0.439033	0.0657608	0.812306	27.7044	0.0254962	0.179333		MitoRibo-Tag / WT	mitoproteome_heart	SIRT3	Sir2l3	NAD-dependent protein deacetylase sirtuin-3	1
H3BLL2;Q811I0;V9GX21;H3BK16;H3BJP9;H3BLD0;H3BKR0	0.355586	0.0518834	0.659289	30.5608	0.0260245	0.181015		MitoRibo-Tag / WT	mitoproteome_heart	ATPAF1		ATP synthase mitochondrial F1 complex assembly factor 1	1
Q9JKL4;A0A0A6YVW1	-0.540764	-1.00728	-0.0742484	29.483	0.0272189	0.185821		MitoRibo-Tag / WT	mitoproteome_heart	NDUFAF3		NADH dehydrogenase [ubiquinone] 1 alpha subcomplex assembly factor 3	1
J3QMN4;A0A0U1RPV8;J3QMQ8;A0A0M3HEQ0;Q9JLT4;A0A0U1RQA4;D3Z0K8;A0A0M3HEP9;A0A0U1RPC6;Q9D8I4;A0A0U1RPS1;A0A0U1RPY5	-0.223245	-0.416415	-0.0300746	32.0806	0.0275836	0.185821		MitoRibo-Tag / WT	mitoproteome_heart	TXNRD2	Trxr2	Thioredoxin reductase 2, mitochondrial	1
O08528;E9Q5B5;E9Q9M6;E9Q3Z4;E9Q8S8;Q3TRM8	0.404888	0.0528423	0.756934	31.7982	0.028182	0.185821		MitoRibo-Tag / WT	mitoproteome_heart	HK2		Hexokinase-2	1
Q791T5;D3YXC2	0.348616	0.0449416	0.652291	29.5022	0.0284111	0.185821		MitoRibo-Tag / WT	mitoproteome_heart	MTCH1		Mitochondrial carrier homolog 1	1
Q9CQ54;A0A0U1RPJ5	0.227995	0.0291432	0.426848	34.9873	0.0285681	0.185821		MitoRibo-Tag / WT	mitoproteome_heart	NDUFC2		NADH dehydrogenase [ubiquinone] 1 subunit C2	1
Q9CQ62	-0.219609	-0.411438	-0.0277807	36.3888	0.0287592	0.185821		MitoRibo-Tag / WT	mitoproteome_heart	DECR1		2,4-dienoyl-CoA reductase, mitochondrial	1
Q5M8N4;A0A2I3BQS7;A0A2I3BRL7;A0A2I3BPM4;A0A2I3BQD5	0.286907	0.0355564	0.538257	30.559	0.0291324	0.185821		MitoRibo-Tag / WT	mitoproteome_heart	SDR39U1		Epimerase family protein SDR39U1	1
O08600	0.290411	0.0347635	0.546059	31.7324	0.0297515	0.185821		MitoRibo-Tag / WT	mitoproteome_heart	ENDOG		Endonuclease G, mitochondrial	1
Q921H8;H3BKL5;H3BJZ9;H3BKA1;H3BJC1	0.312238	0.0372664	0.587209	28.6869	0.0298033	0.185821		MitoRibo-Tag / WT	mitoproteome_heart	ACAA1A	Acaa1	3-ketoacyl-CoA thiolase A, peroxisomal	1
Q9D8S4;A0A1L1SS58;A0A1L1SQJ5;A0A1L1SS70	-0.232365	-0.437178	-0.0275516	28.0965	0.0299188	0.185821		MitoRibo-Tag / WT	mitoproteome_heart	REXO2	Smfn	Oligoribonuclease, mitochondrial	1
A0A0R4J0T0;Q8K3A0;F6UL52;F6WN43	-0.270777	-0.509702	-0.0318533	31.0513	0.030057	0.185821		MitoRibo-Tag / WT	mitoproteome_heart	HSCB		Iron-sulfur cluster co-chaperone protein HscB, mitochondrial	1
Q8K4F5;D3YYK0;A0A0J9YU40;A0A0J9YVC2;A0A0J9YV94	-0.25407	-0.478828	-0.029312	32.6585	0.0303937	0.185821		MitoRibo-Tag / WT	mitoproteome_heart	ABHD11	Wbscr21	Protein ABHD11	1
Q9CQC7	0.156736	0.0174932	0.295979	35.6247	0.0309568	0.185821		MitoRibo-Tag / WT	mitoproteome_heart	NDUFB4		NADH dehydrogenase [ubiquinone] 1 beta subcomplex subunit 4	1
P85094	-0.329499	-0.622623	-0.0363738	30.3011	0.0311402	0.185821		MitoRibo-Tag / WT	mitoproteome_heart	ISOC2A	Isoc2	Isochorismatase domain-containing protein 2A	1
Q8BVU5;A2AH27;A2AH28;A2AH29;A2AH30	-0.77626	-1.46697	-0.0855495	28.0373	0.031168	0.185821		MitoRibo-Tag / WT	mitoproteome_heart	NUDT9		ADP-ribose pyrophosphatase, mitochondrial	1
G3UVV4;P17710;D3YYR4;D3Z365;D3Z105;B4YB29;F6QD41	0.218992	0.0228577	0.415126	33.2713	0.0320547	0.189304		MitoRibo-Tag / WT	mitoproteome_heart	HK1		Hexokinase-1	1
Q9WTP7;F6RP11	-0.17427	-0.331102	-0.017438	33.7381	0.032719	0.190995		MitoRibo-Tag / WT	mitoproteome_heart	AK3	Ak3l Ak3l1 Akl3l	GTP:AMP phosphotransferase AK3, mitochondrial	1
Q91VA6;F6SQH7	0.330694	0.0323497	0.629037	28.175	0.0330667	0.190995		MitoRibo-Tag / WT	mitoproteome_heart	POLDIP2		Polymerase delta-interacting protein 2	1
Q9Z2Y8;A0A1B0GRP7;Q6P8V7;A0A1B0GRR5;Q80ZV3;A0A1B0GSP5;A0A1B0GQY5;A0A1B0GSA1	-0.201736	-0.384265	-0.0192062	31.8904	0.0334756	0.190995		MitoRibo-Tag / WT	mitoproteome_heart	PLPBP	Prosc	Pyridoxal phosphate homeostasis protein	1
P47199;A0A0A6YXR4;A0A0A6YVS7;V9GXY8;D3YUG9;D3Z2X0;D3YWU6;D3Z4Q4;A0A0G2JFU5	-0.211073	-0.402166	-0.0199797	28.8399	0.0335614	0.190995		MitoRibo-Tag / WT	mitoproteome_heart	CRYZ		Quinone oxidoreductase	1
Q9DB77;A0A140LI98	0.164757	0.0149371	0.314576	38.0906	0.0341911	0.19153		MitoRibo-Tag / WT	mitoproteome_heart	UQCRC2		Cytochrome b-c1 complex subunit 2, mitochondrial	1
S4R2K0;S4R2R8	-0.764274	-1.45962	-0.0689227	26.5493	0.0342673	0.19153		MitoRibo-Tag / WT	mitoproteome_heart	PDF		Peptide deformylase	1		Mitoribosome assembly
Q8BX10;A0A0G2JG95	0.388905	0.0319107	0.7459	28.3048	0.035568	0.193157		MitoRibo-Tag / WT	mitoproteome_heart	PGAM5		Serine/threonine-protein phosphatase PGAM5, mitochondrial	1
P54071;D6RIL6;A0A0U1RP68;A0A0U1RPR1	-0.181571	-0.348553	-0.014588	38.0423	0.0358445	0.193157		MitoRibo-Tag / WT	mitoproteome_heart	IDH2		Isocitrate dehydrogenase [NADP], mitochondrial	1
P52825;A2A8E8;A2A8E7;A2A8E9	0.247018	0.0198277	0.474208	35.0692	0.0358567	0.193157		MitoRibo-Tag / WT	mitoproteome_heart	CPT2	Cpt-2	Carnitine O-palmitoyltransferase 2, mitochondrial	1
Q8CG76	-0.23114	-0.444266	-0.018013	31.0599	0.0362367	0.193157		MitoRibo-Tag / WT	mitoproteome_heart	AKR7A2	Afar Akr7a5	Aflatoxin B1 aldehyde reductase member 2	1
Q9CPV4;E9Q197;F6ZTG3;E9Q055;E9Q2R6;F7BB55	-0.197933	-0.381032	-0.0148345	31.2704	0.0367249	0.193157		MitoRibo-Tag / WT	mitoproteome_heart	GLOD4		Glyoxalase domain-containing protein 4	1
Q5SUC9;Q5SUD5	-0.254051	-0.489285	-0.0188167	31.531	0.0368695	0.193157		MitoRibo-Tag / WT	mitoproteome_heart	SCO1		Protein SCO1 homolog, mitochondrial	1
Q9JHW2	-0.148615	-0.286351	-0.0108794	30.6805	0.0370112	0.193157		MitoRibo-Tag / WT	mitoproteome_heart	NIT2	D16Ertd502e	Omega-amidase NIT2	1
Q8CEE7;A0A0R4J1N8;D3YVJ8	0.236391	0.0172827	0.455499	29.6334	0.0370269	0.193157		MitoRibo-Tag / WT	mitoproteome_heart	RDH13		Retinol dehydrogenase 13	1
Q9DCU6;A0A1L1SRY8;A0A1L1SSY9;A0A1L1SU24;A0A1L1STN5;A0A1L1SV70	-0.310112	-0.602491	-0.0177331	27.4799	0.0396969	0.203912		MitoRibo-Tag / WT	mitoproteome_heart	MRPL4		39S ribosomal protein L4, mitochondrial	1	uL4m	39S large subunit
Q99N84;G3UX79;G3UYQ9;G3UYX8	0.194766	0.0110879	0.378444	29.9225	0.03974	0.203912		MitoRibo-Tag / WT	mitoproteome_heart	MRPS18B		28S ribosomal protein S18b, mitochondrial	1	mS40	28S small subunit
Q8BK30	0.316998	0.0167076	0.617288	33.9971	0.0404636	0.20421		MitoRibo-Tag / WT	mitoproteome_heart	NDUFV3		NADH dehydrogenase [ubiquinone] flavoprotein 3, mitochondrial	1
Q505D7;A0A0U1RPB1	0.310065	0.0162828	0.603848	32.2472	0.0404965	0.20421		MitoRibo-Tag / WT	mitoproteome_heart	OPA3		Optic atrophy 3 protein homolog	1
Q60649;Q8CCN6;E9PY58	0.226145	0.0112078	0.441083	31.2525	0.0410065	0.20421		MitoRibo-Tag / WT	mitoproteome_heart	CLPB	Skd3	Caseinolytic peptidase B protein homolog	1
Q8BUY5	0.342518	0.0165475	0.668488	28.541	0.0412229	0.20421		MitoRibo-Tag / WT	mitoproteome_heart	TIMMDC1		Complex I assembly factor TIMMDC1, mitochondrial	1
A0A0R4J1R7;Q9CZL5	-0.277616	-0.542157	-0.0130758	31.0993	0.0414334	0.20421		MitoRibo-Tag / WT	mitoproteome_heart	PCBD2		Pterin-4-alpha-carbinolamine dehydratase 2	1
Q3UUI3	-0.293502	-0.573723	-0.0132818	28.9769	0.0417554	0.20421		MitoRibo-Tag / WT	mitoproteome_heart	THEM4	Ctmp	Acyl-coenzyme A thioesterase THEM4	1
P60603	-0.78938	-1.54561	-0.0331455	28.9692	0.0423271	0.205401		MitoRibo-Tag / WT	mitoproteome_heart	ROMO1		Reactive oxygen species modulator 1	1
Q9Z2G9;Q3U816	-0.232203	-0.458508	-0.00589738	28.5316	0.0452896	0.216488		MitoRibo-Tag / WT	mitoproteome_heart	HTATIP2	Cc3 Tip30	Oxidoreductase HTATIP2	1
Q9D0S9	-0.262526	-0.518404	-0.00664748	34.2537	0.0453034	0.216488		MitoRibo-Tag / WT	mitoproteome_heart	HINT2		Histidine triad nucleotide-binding protein 2, mitochondrial	1
Q9CQ92;G3X9U9;D3YZ32	0.449044	0.00961205	0.888477	27.8802	0.0460161	0.218228		MitoRibo-Tag / WT	mitoproteome_heart	FIS1	Ttc11	Mitochondrial fission 1 protein	1
Q99N94;Q3UK02	0.187557	0.00266755	0.372447	31.2412	0.0473365	0.222802		MitoRibo-Tag / WT	mitoproteome_heart	MRPL9		39S ribosomal protein L9, mitochondrial	1	bL9m	39S large subunit
Q9ESW4;A0A0J9YU24	0.438554	0.00511716	0.871991	27.6595	0.0478101	0.223352		MitoRibo-Tag / WT	mitoproteome_heart	AGK	Mulk	Acylglycerol kinase, mitochondrial	1
Q9DB20;F7D3P8;F6XVM5	0.159892	0.000650793	0.319134	38.4614	0.0492312	0.228287		MitoRibo-Tag / WT	mitoproteome_heart	ATP5O	D12Wsu28e	ATP synthase subunit O, mitochondrial	1
P56391;A0A140LIU3	-0.320687	-0.646635	0.00526079	37.0198	0.0531507	0.244649		MitoRibo-Tag / WT	mitoproteome_heart	COX6B1	Cox6b	Cytochrome c oxidase subunit 6B1	1
Q60932	0.152742	-0.00325905	0.308742	36.8064	0.054114	0.246141		MitoRibo-Tag / WT	mitoproteome_heart	VDAC1	Vdac5	Voltage-dependent anion-selective channel protein 1	1
Q99JB2;A2AG39;F6WI02;A2AG41	0.189937	-0.00419527	0.38407	30.5379	0.0542612	0.246141		MitoRibo-Tag / WT	mitoproteome_heart	STOML2	Slp2	Stomatin-like protein 2, mitochondrial	1
P58281;H7BX01;E0CXD1;P58682	0.142874	-0.0037421	0.28949	34.5064	0.0550692	0.247511		MitoRibo-Tag / WT	mitoproteome_heart	OPA1		Dynamin-like 120 kDa protein, mitochondrial	1
Q9CPR5;A0A0A6YVP4;F8WHN1	0.184838	-0.00510737	0.374783	30.6318	0.0553538	0.247511		MitoRibo-Tag / WT	mitoproteome_heart	MRPL15		39S ribosomal protein L15, mitochondrial	1	uL15m	39S large subunit
G5E814;Q9D8B4	-0.354784	-0.721912	0.0123435	32.1888	0.0567782	0.250454		MitoRibo-Tag / WT	mitoproteome_heart	NDUFA11		MCG5603	1
Q9CQ91;D3Z670	0.262003	-0.00916011	0.533166	32.0702	0.0568123	0.250454		MitoRibo-Tag / WT	mitoproteome_heart	NDUFA3		NADH dehydrogenase [ubiquinone] 1 alpha subcomplex subunit 3	1
P17751;H7BXC3	-0.208661	-0.425514	0.00819155	31.5228	0.0576742	0.252476		MitoRibo-Tag / WT	mitoproteome_heart	TPI1	Tpi	Triosephosphate isomerase	1
F6U775	0.343433	-0.0179941	0.70486	29.2343	0.0603422	0.262321		MitoRibo-Tag / WT	mitoproteome_heart	OPA1		Dynamin-like 120 kDa protein, mitochondrial (Fragment)	1
Q8CAK1;B2FDE8	-0.203949	-0.419155	0.0112577	31.2044	0.0609179	0.262997		MitoRibo-Tag / WT	mitoproteome_heart	IBA57		Putative transferase CAF17 homolog, mitochondrial	1
Q3V384;F6VT60;E9Q4K2;F6RBS7	-0.203555	-0.4188	0.0116907	31.222	0.061378	0.263169		MitoRibo-Tag / WT	mitoproteome_heart	AFG1L	Lace1	AFG1-like ATPase	1
Q9CY73	0.299781	-0.0178874	0.61745	30.225	0.0618399	0.263345		MitoRibo-Tag / WT	mitoproteome_heart	MRPL44		39S ribosomal protein L44, mitochondrial	1	mL44	39S large subunit
Q9D0Q7;F6QAU7	0.254072	-0.0157856	0.52393	30.319	0.0623501	0.263724		MitoRibo-Tag / WT	mitoproteome_heart	MRPL45		39S ribosomal protein L45, mitochondrial	1	mL45	39S large subunit
P09528	0.806716	-0.052068	1.6655	26.5369	0.0628516	0.264061		MitoRibo-Tag / WT	mitoproteome_heart	FTH1	Fth	Ferritin heavy chain	1
P09671	-0.159429	-0.330169	0.0113098	36.3499	0.0641885	0.26788		MitoRibo-Tag / WT	mitoproteome_heart	SOD2	Sod-2	Superoxide dismutase [Mn], mitochondrial	1
Q8R2Y8	0.307471	-0.0236978	0.638639	28.6945	0.0654807	0.269461		MitoRibo-Tag / WT	mitoproteome_heart	PTRH2	Pth2	Peptidyl-tRNA hydrolase 2, mitochondrial	1
Q8BQU3	-0.313895	-0.65254	0.024749	28.1383	0.0658556	0.269461		MitoRibo-Tag / WT	mitoproteome_heart	SDHAF3	Acn9	Succinate dehydrogenase assembly factor 3, mitochondrial	1
A0A0R4J0S3;Q924D0;D3Z792	-0.153751	-0.31973	0.012229	32.9551	0.0660026	0.269461		MitoRibo-Tag / WT	mitoproteome_heart	RTN4IP1		Reticulon 4 interacting protein 1	1
Q9CQN1	0.212064	-0.0173728	0.441502	32.5329	0.0665089	0.269461		MitoRibo-Tag / WT	mitoproteome_heart	TRAP1	Hsp75	Heat shock protein 75 kDa, mitochondrial	1
Q9CZ13;A0A0A6YW82;A0A0A6YWX6;A0A0A6YVZ0	0.13673	-0.0113366	0.284797	37.4959	0.0667196	0.269461		MitoRibo-Tag / WT	mitoproteome_heart	UQCRC1		Cytochrome b-c1 complex subunit 1, mitochondrial	1
P46656;A0A1L1STP5;A0A1L1SU91	-0.198216	-0.413413	0.0169811	31.5776	0.0673077	0.270094		MitoRibo-Tag / WT	mitoproteome_heart	FDX1		Adrenodoxin, mitochondrial	1
A0A1Y7VK19;Q9DCB8;A0A1Y7VM99;A0A1Y7VLA3	-0.155821	-0.326581	0.014938	31.1965	0.0694983	0.275189		MitoRibo-Tag / WT	mitoproteome_heart	ISCA2	Hbld1	Iron-sulfur cluster assembly 2 homolog, mitochondrial	1
D3Z7P3;D3Z7P4;F7B327	-0.370235	-0.776418	0.0359486	27.8691	0.0697644	0.275189		MitoRibo-Tag / WT	mitoproteome_heart	GLS	Gls1 Kiaa0838	Glutaminase kidney isoform, mitochondrial	1
Q920A7	0.3051	-0.0298101	0.64001	29.5176	0.0698963	0.275189		MitoRibo-Tag / WT	mitoproteome_heart	AFG3L1		AFG3-like protein 1	1
Q9CQ75	0.195402	-0.0225126	0.413318	36.4703	0.0737226	0.285259		MitoRibo-Tag / WT	mitoproteome_heart	NDUFA2		NADH dehydrogenase [ubiquinone] 1 alpha subcomplex subunit 2	1
Q7TMG8;O55126;A0A0G2JEV1	-0.236075	-0.499516	0.0273653	35.2287	0.0738785	0.285259		MitoRibo-Tag / WT	mitoproteome_heart	NIPSNAP2	Gbas	Glioblastoma amplified sequence	1
Q8R2Q4;E9Q7N5;Q8C1C2;E0CY79;E0CXH2	0.164057	-0.0191686	0.347283	30.4822	0.0740824	0.285259		MitoRibo-Tag / WT	mitoproteome_heart	GFM2	Efg2	Ribosome-releasing factor 2, mitochondrial	1		Mitoribosome assembly
Q9D6J5;Q3V406;F6VCY0	0.191599	-0.0231288	0.406326	33.4722	0.07494	0.285259		MitoRibo-Tag / WT	mitoproteome_heart	NDUFB8		NADH dehydrogenase [ubiquinone] 1 beta subcomplex subunit 8, mitochondrial	1
Q8JZQ2	0.230865	-0.0279426	0.489672	32.9403	0.0750109	0.285259		MitoRibo-Tag / WT	mitoproteome_heart	AFG3L2		AFG3-like protein 2	1
Q91WD5;D3YXT0;A0A0A6YW30;A0A0A6YXD3	0.166786	-0.02032	0.353891	34.7488	0.0751882	0.285259		MitoRibo-Tag / WT	mitoproteome_heart	NDUFS2		NADH dehydrogenase [ubiquinone] iron-sulfur protein 2, mitochondrial	1
Q9CQV7;D3Z5K6;G3X8S1	0.168845	-0.0214552	0.359145	31.3678	0.0763541	0.287783		MitoRibo-Tag / WT	mitoproteome_heart	DNAJC19	Tim14 Timm14	Mitochondrial import inner membrane translocase subunit TIM14	1
Q61425	-0.205145	-0.436742	0.0264522	36.5656	0.0767727	0.287783		MitoRibo-Tag / WT	mitoproteome_heart	HADH	Hadhsc Mschad Schad	Hydroxyacyl-coenzyme A dehydrogenase, mitochondrial	1
Q9Z1P6;G3UXZ4	0.151192	-0.021047	0.323431	36.6742	0.0790788	0.294397		MitoRibo-Tag / WT	mitoproteome_heart	NDUFA7		NADH dehydrogenase [ubiquinone] 1 alpha subcomplex subunit 7	1
A0A0R4J174;Q9QZH6;J3KMM6	0.232161	-0.0327285	0.49705	31.3248	0.0794779	0.294397		MitoRibo-Tag / WT	mitoproteome_heart	ECSIT	Sitpec	Evolutionarily conserved signaling intermediate in Toll pathway, mitochondrial	1
P62264;D3YVF4;D3Z7I1	-0.60016	-1.28817	0.0878464	30.1022	0.0807016	0.295633		MitoRibo-Tag / WT	mitoproteome_heart	RPS14		40S ribosomal protein S14	1
P29758;A0A1B0GS50	-0.173645	-0.372937	0.025646	32.9658	0.0810017	0.295633		MitoRibo-Tag / WT	mitoproteome_heart	OAT		Ornithine aminotransferase, mitochondrial	1
Q9CQZ5;A0A2R8W6V1;A0A2R8VI90;A0A2R8VHX1	0.148284	-0.0220479	0.318616	36.4291	0.0812282	0.295633		MitoRibo-Tag / WT	mitoproteome_heart	NDUFA6		NADH dehydrogenase [ubiquinone] 1 alpha subcomplex subunit 6	1
Q61102	0.616868	-0.0934512	1.32719	26.8233	0.081868	0.296239		MitoRibo-Tag / WT	mitoproteome_heart	ABCB7	Abc7	ATP-binding cassette sub-family B member 7, mitochondrial	1
Q9R0X4;Q32MW3	0.217941	-0.0354079	0.471289	30.8717	0.0843841	0.303589		MitoRibo-Tag / WT	mitoproteome_heart	ACOT9	Acate2	Acyl-coenzyme A thioesterase 9, mitochondrial	1
Q8K4Z3	-0.291564	-0.631881	0.0487522	29.5257	0.085479	0.304574		MitoRibo-Tag / WT	mitoproteome_heart	NAXE	Aibp Apoa1bp	NAD(P)H-hydrate epimerase	1
A0A140T8J4;Q9R257	-0.727801	-1.57777	0.122173	27.9173	0.085631	0.304574		MitoRibo-Tag / WT	mitoproteome_heart	HEBP1		Heme-binding protein 1	1
P56393	0.492688	-0.0838568	1.06923	33.3522	0.0861722	0.304767		MitoRibo-Tag / WT	mitoproteome_heart	COX7B		Cytochrome c oxidase subunit 7B, mitochondrial	1
Q9DCM2;A0A0N4SVE5	0.196467	-0.0343091	0.427242	32.9186	0.0872004	0.305977		MitoRibo-Tag / WT	mitoproteome_heart	GSTK1		Glutathione S-transferase kappa 1	1
Q2TPA8;B1AX78;B1AX77	-0.170233	-0.370756	0.0302898	34.3829	0.0879692	0.305977		MitoRibo-Tag / WT	mitoproteome_heart	HSDL2		Hydroxysteroid dehydrogenase-like protein 2	1
Q9D1C3	0.257051	-0.0457498	0.559851	31.7	0.0879805	0.305977		MitoRibo-Tag / WT	mitoproteome_heart	PYURF	Pigy Prey	Protein preY, mitochondrial	1
Q8VE38;E9Q690;E9Q8U8;E9PZL5;F6XLU3;E9Q2B7;F6SAD4;E9Q4W0;A0A2I3BPV1	-0.259691	-0.567226	0.0478433	30.1273	0.0894419	0.309341		MitoRibo-Tag / WT	mitoproteome_heart	OXNAD1		Oxidoreductase NAD-binding domain-containing protein 1	1
O09111	0.248363	-0.0463101	0.543036	33.5013	0.0899649	0.30944		MitoRibo-Tag / WT	mitoproteome_heart	NDUFB11	Np15	NADH dehydrogenase [ubiquinone] 1 beta subcomplex subunit 11, mitochondrial	1
D3Z041;P41216;D3Z457;D3YVF6;F6WNZ2;A0A1B0GRS8;Q5F2C5	0.15182	-0.0286886	0.33233	35.4889	0.0905527	0.30976		MitoRibo-Tag / WT	mitoproteome_heart	ACSL1	Acsl2 Facl2	Long-chain-fatty-acid--CoA ligase 1	1
P08228	-0.280339	-0.614797	0.0541184	32.2123	0.091514	0.311346		MitoRibo-Tag / WT	mitoproteome_heart	SOD1		Superoxide dismutase [Cu-Zn]	1
P0DJE0;A0A140LIS7;A0A140LIT5	0.268111	-0.0549216	0.591144	29.3823	0.094308	0.318853		MitoRibo-Tag / WT	mitoproteome_heart	PET100		Protein PET100 homolog, mitochondrial	1
Q91Z53;B1AXQ0	-0.391152	-0.86314	0.0808348	29.8595	0.0947389	0.318853		MitoRibo-Tag / WT	mitoproteome_heart	GRHPR	Glxr	Glyoxylate reductase/hydroxypyruvate reductase	1
Q9CXV1	-0.479237	-1.05855	0.100075	29.0773	0.095254	0.318861		MitoRibo-Tag / WT	mitoproteome_heart	SDHD		Succinate dehydrogenase [ubiquinone] cytochrome b small subunit, mitochondrial	1
Q9D1P0;F7CXG9;G5E909	0.16714	-0.0353634	0.369643	30.6461	0.0959123	0.318861		MitoRibo-Tag / WT	mitoproteome_heart	MRPL13		39S ribosomal protein L13, mitochondrial	1	uL13m	39S large subunit
P08074;F6YNX9	-0.768392	-1.70051	0.163726	27.8436	0.0962695	0.318861		MitoRibo-Tag / WT	mitoproteome_heart	CBR2		Carbonyl reductase [NADPH] 2	1
Q9D6Y7;A0A1B0GT40	0.236025	-0.0532024	0.525253	30.2239	0.0992288	0.326848		MitoRibo-Tag / WT	mitoproteome_heart	MSRA		Mitochondrial peptide methionine sulfoxide reductase	1
Q8BK72	0.24003	-0.0545997	0.534661	28.8636	0.0997253	0.326848		MitoRibo-Tag / WT	mitoproteome_heart	MRPS27		28S ribosomal protein S27, mitochondrial	1	mS27	28S small subunit
Q8C5H8;Z4YK42;A0A087WQI8	0.242135	-0.0582733	0.542544	28.6348	0.102919	0.335558		MitoRibo-Tag / WT	mitoproteome_heart	NADK2	Mnadk Nadkd1	NAD kinase 2, mitochondrial	1
Q9DBL1;E9Q5L3;A0A140LHL4	-0.140766	-0.316101	0.0345692	32.2124	0.104114	0.337698		MitoRibo-Tag / WT	mitoproteome_heart	ACADSB		Short/branched chain specific acyl-CoA dehydrogenase, mitochondrial	1
Q3U276	-0.221142	-0.498022	0.0557369	30.315	0.105691	0.338791		MitoRibo-Tag / WT	mitoproteome_heart	SDHAF1	Lyrm8	Succinate dehydrogenase assembly factor 1, mitochondrial	1
P43023	-0.0985207	-0.222103	0.0250617	35.1798	0.106263	0.338791		MitoRibo-Tag / WT	mitoproteome_heart	COX6A2		Cytochrome c oxidase subunit 6A2, mitochondrial	1
P53395	-0.10281	-0.231845	0.0262253	33.895	0.106436	0.338791		MitoRibo-Tag / WT	mitoproteome_heart	DBT		Lipoamide acyltransferase component of branched-chain alpha-keto acid dehydrogenase complex, mitochondrial	1
Q9QX60;A0A0U1RPX3;Q504N4	0.286194	-0.0732151	0.645603	26.6513	0.106616	0.338791		MitoRibo-Tag / WT	mitoproteome_heart	DGUOK	Dgk	Deoxyguanosine kinase, mitochondrial	1
Q811U4;D3Z5P8;D3Z4L5;F6XRI9	0.16097	-0.0420063	0.363946	27.8149	0.107875	0.341061		MitoRibo-Tag / WT	mitoproteome_heart	MFN1		Mitofusin-1	1
Q80X85	0.16164	-0.0429493	0.366229	30.1903	0.109043	0.342755		MitoRibo-Tag / WT	mitoproteome_heart	MRPS7		28S ribosomal protein S7, mitochondrial	1	uS7m	28S small subunit
E9PV44	-1.76821	-4.01597	0.479546	29.9125	0.110397	0.342755		MitoRibo-Tag / WT	mitoproteome_heart	ATPIF1		ATPase inhibitor, mitochondrial	1
Q9D2R6;E9Q6W2	0.196923	-0.0535856	0.447432	30.6479	0.110622	0.342755		MitoRibo-Tag / WT	mitoproteome_heart	COA3	Ccdc56	Cytochrome c oxidase assembly factor 3 homolog, mitochondrial	1
P59017;A0A0N4SW24;A0A0N4SW63	0.206997	-0.0565536	0.470548	30.7456	0.110892	0.342755		MitoRibo-Tag / WT	mitoproteome_heart	BCL2L13	Mil1	Bcl-2-like protein 13	1
Q9CR13	-0.529818	-1.20494	0.145303	27.88	0.111149	0.342755		MitoRibo-Tag / WT	mitoproteome_heart	FMC1		Protein FMC1 homolog	1
Q9CZ83	0.157993	-0.0440507	0.360037	30.181	0.112278	0.344538		MitoRibo-Tag / WT	mitoproteome_heart	MRPL55		39S ribosomal protein L55, mitochondrial	1	bL31m	39S large subunit
O35680;E9PUY1	-0.303231	-0.691873	0.0854112	29.6328	0.112985	0.345018		MitoRibo-Tag / WT	mitoproteome_heart	MRPS12	Rpms12	28S ribosomal protein S12, mitochondrial	1	uS12m	28S small subunit
J3QMM7;K3W4M4;Q9CZ42;J3QN06;J3QPU6	-0.248215	-0.567225	0.0707942	29.6248	0.113864	0.345111		MitoRibo-Tag / WT	mitoproteome_heart	NAXD	Carkd	ATP-dependent (S)-NAD(P)H-hydrate dehydratase	1
Q8K009;D3Z6B9	0.785338	-0.224794	1.79547	27.8263	0.114118	0.345111		MitoRibo-Tag / WT	mitoproteome_heart	ALDH1L2		Mitochondrial 10-formyltetrahydrofolate dehydrogenase	1
Q99KI0;A0A2R8W744;A0A2R8VHM8	-0.0968959	-0.221858	0.028066	39.0772	0.114966	0.346005		MitoRibo-Tag / WT	mitoproteome_heart	ACO2		Aconitate hydratase, mitochondrial	1
Q9DCJ7	0.283819	-0.0829437	0.650581	28.5273	0.115611	0.34628		MitoRibo-Tag / WT	mitoproteome_heart	AURKAIP1	Aip Akip Mrps38	Aurora kinase A-interacting protein	1	mS38	28S small subunit
Q9D0G0	0.181949	-0.0536603	0.417559	29.8966	0.116278	0.346618		MitoRibo-Tag / WT	mitoproteome_heart	MRPS30		28S ribosomal protein S30, mitochondrial	1	mL65	39S large subunit
Q80Y14;A0A1Y7VN70	-0.138469	-0.318225	0.0412873	31.141	0.117088	0.347381		MitoRibo-Tag / WT	mitoproteome_heart	GLRX5		Glutaredoxin-related protein 5, mitochondrial	1
Q9CQL6	-0.458667	-1.05868	0.141349	27.8838	0.119589	0.351731		MitoRibo-Tag / WT	mitoproteome_heart	MRPL35		39S ribosomal protein L35, mitochondrial	1	bL35m	39S large subunit
Q8R035;A2A6T4;D6RHR8	0.156273	-0.048215	0.360762	31.041	0.119678	0.351731		MitoRibo-Tag / WT	mitoproteome_heart	MRPL58	Ict1	Peptidyl-tRNA hydrolase ICT1, mitochondrial	1	mL62	39S large subunit
Q9CQB4;Q9D855	0.128338	-0.0407154	0.297391	37.294	0.121866	0.355689		MitoRibo-Tag / WT	mitoproteome_heart	UQCRB		Cytochrome b-c1 complex subunit 7	1
Q8C3X2	-0.158907	-0.368413	0.0506	31.4437	0.122161	0.355689		MitoRibo-Tag / WT	mitoproteome_heart	CCDC90B		Coiled-coil domain-containing protein 90B, mitochondrial	1
P62897;CON__P62894;P00015	0.245187	-0.0791883	0.569563	35.3351	0.123305	0.356531		MitoRibo-Tag / WT	mitoproteome_heart	CYCS		Cytochrome c, somatic	1
Q99JY0;D3YXU1	0.123555	-0.0400445	0.287154	38.5181	0.12359	0.356531		MitoRibo-Tag / WT	mitoproteome_heart	HADHB		Trifunctional enzyme subunit beta, mitochondrial	1
Q9DCJ5	-0.133082	-0.310325	0.0441613	36.478	0.125539	0.359476		MitoRibo-Tag / WT	mitoproteome_heart	NDUFA8		NADH dehydrogenase [ubiquinone] 1 alpha subcomplex subunit 8	1
Q9CQ06;A0A0A6YXP0	-0.239074	-0.558205	0.0800567	31.0221	0.126303	0.359476		MitoRibo-Tag / WT	mitoproteome_heart	MRPL24		39S ribosomal protein L24, mitochondrial	1	uL24m	39S large subunit
Q6NVE9	-0.195707	-0.456973	0.0655583	28.2773	0.126333	0.359476		MitoRibo-Tag / WT	mitoproteome_heart	PPTC7	Tapp2c	Protein phosphatase PTC7 homolog	1
O09174	0.110723	-0.0374627	0.258909	30.0845	0.127184	0.360258		MitoRibo-Tag / WT	mitoproteome_heart	AMACR	Macr1	Alpha-methylacyl-CoA racemase	1
Q07417	-0.123573	-0.29246	0.0453139	34.5585	0.13438	0.375774		MitoRibo-Tag / WT	mitoproteome_heart	ACADS		Short-chain specific acyl-CoA dehydrogenase, mitochondrial	1
Q8CC88	0.171674	-0.0629956	0.406345	33.3776	0.134445	0.375774		MitoRibo-Tag / WT	mitoproteome_heart	VWA8	Kiaa0564	von Willebrand factor A domain-containing protein 8	1
Q9R0H0	-1.5089	-3.5716	0.553794	28.6908	0.134462	0.375774		MitoRibo-Tag / WT	mitoproteome_heart	ACOX1	Acox Paox	Peroxisomal acyl-coenzyme A oxidase 1	1
O55028;A0A0U1RNL7;A0A0U1RPT4;D3Z7R0;A0A0U1RQ97;A0A0U1RQ50	-0.22234	-0.528759	0.0840794	29.7614	0.137303	0.382009		MitoRibo-Tag / WT	mitoproteome_heart	BCKDK		[3-methyl-2-oxobutanoate dehydrogenase [lipoamide]] kinase, mitochondrial	1
Q9CPV3;A0A1W2P6M3;A0A1W2P7E4	0.592968	-0.226676	1.41261	28.3941	0.138355	0.38233		MitoRibo-Tag / WT	mitoproteome_heart	MRPL42	D10Ertd322e Mrps32	39S ribosomal protein L42, mitochondrial	1	mL42	39S large subunit
A0A1W2P7G5;A0A1W2P7J1;E9Q3H6;A0A1W2P8D4	-0.230409	-0.549154	0.0883364	32.124	0.13864	0.38233		MitoRibo-Tag / WT	mitoproteome_heart	COQ10A		Coenzyme Q10A	1
Q8BMS4	-0.106508	-0.254448	0.0414318	32.9603	0.140075	0.384405		MitoRibo-Tag / WT	mitoproteome_heart	COQ3		Ubiquinone biosynthesis O-methyltransferase, mitochondrial	1
Q99N87;B2FDG7	0.184063	-0.0719932	0.440119	29.9426	0.140621	0.384405		MitoRibo-Tag / WT	mitoproteome_heart	MRPS5		28S ribosomal protein S5, mitochondrial	1	uS5m	28S small subunit
Q8K1J6;A0A0N4SUW4;A0A0N4SV41	0.131426	-0.0519593	0.314811	27.749	0.141701	0.385673		MitoRibo-Tag / WT	mitoproteome_heart	TRNT1		CCA tRNA nucleotidyltransferase 1, mitochondrial	1
Q9D0K2;Q3UJQ9	0.112885	-0.0462294	0.272	35.8201	0.145335	0.393853		MitoRibo-Tag / WT	mitoproteome_heart	OXCT1	Oxct Scot	Succinyl-CoA:3-ketoacid coenzyme A transferase 1, mitochondrial	1
P47738;A0A0G2JEU1;A0A0G2JF60;A0A0G2JFQ0;D3YYF3;G3UWP3;Q9JHW9	-0.110113	-0.266224	0.0459974	34.491	0.147442	0.394231		MitoRibo-Tag / WT	mitoproteome_heart	ALDH2	Ahd-1 Ahd1	Aldehyde dehydrogenase, mitochondrial	1
A0A0R4J0L6;Q8BJZ4;A0A0N4SV23	-0.117001	-0.282918	0.0489153	30.787	0.147531	0.394231		MitoRibo-Tag / WT	mitoproteome_heart	MRPS35		28S ribosomal protein S35, mitochondrial	1	mS35	28S small subunit
Q9CZS1;G3UYH1	0.245043	-0.102588	0.592674	30.1564	0.14768	0.394231		MitoRibo-Tag / WT	mitoproteome_heart	ALDH1B1	Aldhx	Aldehyde dehydrogenase X, mitochondrial	1
Q9D6R2;A0A1L1STE6;A0A1L1SQF9	-0.10261	-0.248302	0.0430831	36.8787	0.147994	0.394231		MitoRibo-Tag / WT	mitoproteome_heart	IDH3A		Isocitrate dehydrogenase [NAD] subunit alpha, mitochondrial	1
Q9D1H6;A2AJX3	0.168656	-0.0713593	0.408671	31.3556	0.148825	0.394764		MitoRibo-Tag / WT	mitoproteome_heart	NDUFAF4	Hrpap20	NADH dehydrogenase [ubiquinone] 1 alpha subcomplex assembly factor 4	1
Q6PCP5;E0CYB9;E0CYI3;F7BC60	0.153389	-0.0654648	0.372243	30.5964	0.149772	0.395037		MitoRibo-Tag / WT	mitoproteome_heart	MFF		Mitochondrial fission factor	1
Q8R1I1	0.158268	-0.0678039	0.38434	34.2858	0.15019	0.395037		MitoRibo-Tag / WT	mitoproteome_heart	UQCR10		Cytochrome b-c1 complex subunit 9	1
Q99LC3;A0A087WR38	0.135	-0.0582996	0.3283	35.526	0.151074	0.395696		MitoRibo-Tag / WT	mitoproteome_heart	NDUFA10		NADH dehydrogenase [ubiquinone] 1 alpha subcomplex subunit 10, mitochondrial	1
Q9CPY7;A0A0G2JEM7	-0.199908	-0.487591	0.0877744	32.3284	0.152934	0.395696		MitoRibo-Tag / WT	mitoproteome_heart	LAP3	Lapep	Cytosol aminopeptidase	1
Q9D1I5;A0A0U1RQ27	-0.195568	-0.477101	0.0859663	32.9494	0.153063	0.395696		MitoRibo-Tag / WT	mitoproteome_heart	MCEE		Methylmalonyl-CoA epimerase, mitochondrial	1
Q8K1R3	0.147299	-0.0651008	0.359699	31.3242	0.153678	0.395696		MitoRibo-Tag / WT	mitoproteome_heart	PNPT1	Pnpase	Polyribonucleotide nucleotidyltransferase 1, mitochondrial	1
Q99J39	-0.224231	-0.547753	0.0992918	30.3873	0.153897	0.395696		MitoRibo-Tag / WT	mitoproteome_heart	MLYCD		Malonyl-CoA decarboxylase, mitochondrial	1
Q9WTP6	-0.168233	-0.411182	0.0747152	32.9116	0.154233	0.395696		MitoRibo-Tag / WT	mitoproteome_heart	AK2		Adenylate kinase 2, mitochondrial	1
Q8R4N0	-0.088183	-0.216382	0.0400163	33.729	0.156726	0.400084		MitoRibo-Tag / WT	mitoproteome_heart	CLYBL	Clb	Citramalyl-CoA lyase, mitochondrial	1
O35143	0.215213	-0.0988982	0.529324	35.5727	0.158208	0.400084		MitoRibo-Tag / WT	mitoproteome_heart	ATP5IF1	Atpi Atpif1 If1	ATPase inhibitor, mitochondrial	1
E9QPQ8;Q8JZS9;A0A140LHT6;A0A140LI38;A0A140LHD4;A0A140LI40;D3Z6C8	0.285051	-0.131245	0.701347	29.4571	0.158437	0.400084		MitoRibo-Tag / WT	mitoproteome_heart	MRPL48		39S ribosomal protein L48, mitochondrial	1	mL48	39S large subunit
Q99LC5	-0.117501	-0.289223	0.0542221	38.3015	0.158705	0.400084		MitoRibo-Tag / WT	mitoproteome_heart	ETFA		Electron transfer flavoprotein subunit alpha, mitochondrial	1
Q80YD1;M0QWM4	0.202235	-0.0936637	0.498133	29.2314	0.159139	0.400084		MitoRibo-Tag / WT	mitoproteome_heart	SUPV3L1	Suv3l1	ATP-dependent RNA helicase SUPV3L1, mitochondrial	1
Q91YJ5;Q5M6W7;F6RR02;Q5M6W8;Q5M6W9	0.128103	-0.061203	0.31741	30.3809	0.162911	0.406453		MitoRibo-Tag / WT	mitoproteome_heart	MTIF2		Translation initiation factor IF-2, mitochondrial	1		Mitoribosome assembly
Q9DCV4;A2AGJ2	0.135405	-0.0649111	0.335721	32.6718	0.163329	0.406453		MitoRibo-Tag / WT	mitoproteome_heart	RMDN1	Fam82b	Regulator of microtubule dynamics protein 1	1
Q78PY7;Q3TJ56;E9Q3E9	-0.475337	-1.17908	0.228405	29.3946	0.16362	0.406453		MitoRibo-Tag / WT	mitoproteome_heart	SND1		Staphylococcal nuclease domain-containing protein 1	1
F2Z471	-1.24029	-3.08292	0.602345	30.5464	0.164946	0.407302		MitoRibo-Tag / WT	mitoproteome_heart	VDAC1		Voltage-dependent anion-selective channel protein 1	1
Q62425;A0A0N4SVQ1	0.0967899	-0.0471248	0.240705	36.5593	0.165263	0.407302		MitoRibo-Tag / WT	mitoproteome_heart	NDUFA4		Cytochrome c oxidase subunit NDUFA4	1
Q8R127;J3QNN5;F6S0R8	0.291646	-0.142793	0.726086	28.7738	0.165968	0.407436		MitoRibo-Tag / WT	mitoproteome_heart	SCCPDH		Saccharopine dehydrogenase-like oxidoreductase	1
Q9CQF8	-0.232126	-0.57887	0.114619	30.5567	0.167044	0.408475		MitoRibo-Tag / WT	mitoproteome_heart	MRPL57	Mrp63	Ribosomal protein 63, mitochondrial	1	mL63	39S large subunit
P67778;Q5SQG5	0.0886872	-0.0441201	0.221495	35.0393	0.168	0.409214		MitoRibo-Tag / WT	mitoproteome_heart	PHB		Prohibitin	1
Q9D404	-0.122398	-0.308925	0.0641286	30.1415	0.174826	0.42419		MitoRibo-Tag / WT	mitoproteome_heart	OXSM		3-oxoacyl-[acyl-carrier-protein] synthase, mitochondrial	1
Q8BHC4;B0QZX9	-0.197291	-0.499128	0.104547	28.4865	0.176369	0.424923		MitoRibo-Tag / WT	mitoproteome_heart	DCAKD		Dephospho-CoA kinase domain-containing protein	1
Q91WM2	-0.446565	-1.12997	0.236844	27.0887	0.176485	0.424923		MitoRibo-Tag / WT	mitoproteome_heart	HDHD5	Cecr5	Haloacid dehalogenase-like hydrolase domain-containing 5	1
P63030;D3Z786;D3YWY6;D3Z5S0;E9Q0V4	0.264543	-0.141835	0.67092	32.9939	0.177977	0.425426		MitoRibo-Tag / WT	mitoproteome_heart	MPC1	Brp44l	Mitochondrial pyruvate carrier 1	1
Q9CQJ1	-0.305464	-0.774793	0.163866	29.3332	0.178054	0.425426		MitoRibo-Tag / WT	mitoproteome_heart	HIGD2A		HIG1 domain family member 2A	1
Q8CGK3	0.113512	-0.0615847	0.288608	34.7174	0.179623	0.426719		MitoRibo-Tag / WT	mitoproteome_heart	LONP1	Prss15	Lon protease homolog, mitochondrial	1
A0A0N4SUH8;Q9QZ23;D3Z285	-0.198227	-0.504259	0.107804	31.5991	0.179958	0.426719		MitoRibo-Tag / WT	mitoproteome_heart	NFU1	Hirip5	NFU1 iron-sulfur cluster scaffold homolog, mitochondrial	1
Q8K2Y7	0.0994902	-0.0546645	0.253645	30.5608	0.181402	0.427523		MitoRibo-Tag / WT	mitoproteome_heart	MRPL47		39S ribosomal protein L47, mitochondrial	1	uL29m	39S large subunit
P56213	-0.154275	-0.393473	0.0849225	28.8644	0.181663	0.427523		MitoRibo-Tag / WT	mitoproteome_heart	GFER	Alr	FAD-linked sulfhydryl oxidase ALR	1
Q9CPY1	-0.264359	-0.676467	0.147748	29.8993	0.183833	0.430811		MitoRibo-Tag / WT	mitoproteome_heart	MRPL51	Mrp64	39S ribosomal protein L51, mitochondrial	1	mL51	39S large subunit
Q9WVL0	-0.156561	-0.400989	0.0878673	30.3807	0.184437	0.430811		MitoRibo-Tag / WT	mitoproteome_heart	GSTZ1	Maai	Maleylacetoacetate isomerase	1
Q9WV98;A0A1Y7VIZ6;A0A1Y7VL11	-0.155909	-0.400793	0.0889753	32.4289	0.186868	0.434867		MitoRibo-Tag / WT	mitoproteome_heart	TIMM9	Tim9 Tim9a Timm9a	Mitochondrial import inner membrane translocase subunit Tim9	1
Q9CXJ1	0.178531	-0.103012	0.460075	28.4545	0.188488	0.437014		MitoRibo-Tag / WT	mitoproteome_heart	EARS2	Kiaa1970	Probable glutamate--tRNA ligase, mitochondrial	1
Q99M04;A0A0M3HEP3;A0A0G2JFF7	-0.144217	-0.372545	0.0841116	29.9832	0.190089	0.439099		MitoRibo-Tag / WT	mitoproteome_heart	LIAS	Lip1	Lipoyl synthase, mitochondrial	1
O35129;F6QPR1;F6Q8V7	0.150578	-0.0906495	0.391806	35.9896	0.194904	0.448566		MitoRibo-Tag / WT	mitoproteome_heart	PHB2	Bap Bcap37 Rea	Prohibitin-2	1
Q99N15;A2AFQ2;O08756	-0.0789105	-0.206059	0.048238	34.396	0.197281	0.452374		MitoRibo-Tag / WT	mitoproteome_heart	HSD17B10	Hadh2 Hsd17b10/Schad	17beta-hydroxysteroid dehydrogenase type 10/short chain L-3-hydroxyacyl-CoA dehydrogenase	1
Q9D1B9;F6U4U1	0.134828	-0.0830818	0.352737	31.6615	0.198536	0.453589		MitoRibo-Tag / WT	mitoproteome_heart	MRPL28		39S ribosomal protein L28, mitochondrial	1	bL28m	39S large subunit
Q60930;A0A286YCR8;D3YZT5;D3YUN8	-0.110906	-0.291431	0.0696186	34.5643	0.201476	0.458244		MitoRibo-Tag / WT	mitoproteome_heart	VDAC2	Vdac6	Voltage-dependent anion-selective channel protein 2	1
Q91XH5;Q64105;G3UXX3;G3UZ79	-0.140614	-0.369805	0.0885764	30.9624	0.202037	0.458244		MitoRibo-Tag / WT	mitoproteome_heart	SPR		Sepiapterin reductase	1
E9Q179;Q8C5Q4;D3YUN1;D3YV30	-0.113056	-0.297971	0.0718587	29.605	0.203484	0.459859		MitoRibo-Tag / WT	mitoproteome_heart	GRSF1		G-rich sequence factor 1	1
Q9CQR4	-0.1177	-0.311393	0.0759935	35.8099	0.206043	0.463527		MitoRibo-Tag / WT	mitoproteome_heart	ACOT13	Them2	Acyl-coenzyme A thioesterase 13	1
Q9D6K8	0.174406	-0.11298	0.461791	30.883	0.206588	0.463527		MitoRibo-Tag / WT	mitoproteome_heart	FUNDC2	Hcbp6	FUN14 domain-containing protein 2	1
Q8K411;A0A1Y7VMS3	0.0886564	-0.0576934	0.235006	31.8504	0.207339	0.46355		MitoRibo-Tag / WT	mitoproteome_heart	PITRM1	Kiaa1104 Ntup1	Presequence protease, mitochondrial	1
Q61171;D3Z4A4	0.302038	-0.197484	0.801561	28.6541	0.208122	0.463645		MitoRibo-Tag / WT	mitoproteome_heart	PRDX2	Tdpx1 Tpx	Peroxiredoxin-2	1
Q9CQ40	-0.22097	-0.588792	0.146852	30.0948	0.210845	0.466293		MitoRibo-Tag / WT	mitoproteome_heart	MRPL49		39S ribosomal protein L49, mitochondrial	1	mL49	39S large subunit
P26443;F7CFA5	-0.107232	-0.286232	0.0717678	33.4942	0.212035	0.466293		MitoRibo-Tag / WT	mitoproteome_heart	GLUD1	Glud	Glutamate dehydrogenase 1, mitochondrial	1
Q9D7N6;A0A0A6YXW4	-0.287347	-0.767209	0.192515	29.8324	0.212212	0.466293		MitoRibo-Tag / WT	mitoproteome_heart	MRPL30		39S ribosomal protein L30, mitochondrial	1	uL30m	39S large subunit
F6ZFT1;F8WJ64;Q9CR21	0.250743	-0.168321	0.669807	33.1518	0.212544	0.466293		MitoRibo-Tag / WT	mitoproteome_heart	NDUFAB1		Acyl carrier protein, mitochondrial	1
Q99MR8;A0A0G2JF64;A0A0G2JFQ5	0.100715	-0.0678326	0.269262	34.5549	0.213107	0.466293		MitoRibo-Tag / WT	mitoproteome_heart	MCCC1	Mcca	Methylcrotonoyl-CoA carboxylase subunit alpha, mitochondrial	1
Q9D113	-0.727445	-1.94792	0.493034	27.7859	0.214181	0.466293		MitoRibo-Tag / WT	mitoproteome_heart	DNLZ	D2Bwg1335e	DNL-type zinc finger protein	1
Q9CRD0;A0A0J9YUB6;A0A0J9YUK7;A0A0J9YTV7;A0A0J9YTV6	-0.104208	-0.279499	0.0710826	32.4432	0.215283	0.466293		MitoRibo-Tag / WT	mitoproteome_heart	OCIAD1	Asrij	OCIA domain-containing protein 1	1
Q9CR98;A0A0N4SWI4	0.168012	-0.115024	0.451049	31.6533	0.215912	0.466293		MitoRibo-Tag / WT	mitoproteome_heart	FAM136A		Protein FAM136A	1
A0A0U1RP81;A0A0U1RNN9	-0.983983	-2.64202	0.67405	26.7746	0.216015	0.466293		MitoRibo-Tag / WT	mitoproteome_heart	IMMT		MICOS complex subunit MIC60	1
Q60931;J3QMG3	-0.0877376	-0.236031	0.060556	33.5406	0.217318	0.467276		MitoRibo-Tag / WT	mitoproteome_heart	VDAC3		Voltage-dependent anion-selective channel protein 3	1
Q8K1N1;E9QAC9;E9PXB0;A0A1W2P7I1;F7B2N8;A0A1W2P6P7	-0.917428	-2.47041	0.63555	27.6505	0.217963	0.467276		MitoRibo-Tag / WT	mitoproteome_heart	PNPLA8	Ipla22 Ipla2g	Calcium-independent phospholipase A2-gamma	1
Q8VCG1;Q9CQ43	-0.110325	-0.298589	0.0779389	31.8436	0.221406	0.472274		MitoRibo-Tag / WT	mitoproteome_heart	DUT	Dutp	Deoxyuridine triphosphatase	1
E9QJS0;G5E8U8;G5E8U5;Q80ZK0;D3Z6K5	-0.815491	-2.20837	0.57739	28.9086	0.221803	0.472274		MitoRibo-Tag / WT	mitoproteome_heart	MRPS10		28S ribosomal protein S10, mitochondrial	1	uS10m	28S small subunit
Q99J25	0.418021	-0.298372	1.13441	27.136	0.223244	0.472434		MitoRibo-Tag / WT	mitoproteome_heart	MRM1		rRNA methyltransferase 1, mitochondrial	1
P56382	0.139495	-0.0996473	0.378637	36.8393	0.223387	0.472434		MitoRibo-Tag / WT	mitoproteome_heart	ATP5F1E	Atp5e	ATP synthase subunit epsilon, mitochondrial	1
Q8BIJ6;E9PWN2;E9PWN3	0.114825	-0.0830397	0.312691	31.2743	0.225599	0.475506		MitoRibo-Tag / WT	mitoproteome_heart	IARS2		Isoleucine--tRNA ligase, mitochondrial	1
Q9D1I6	0.144096	-0.106118	0.394311	30.8154	0.228908	0.478929		MitoRibo-Tag / WT	mitoproteome_heart	MRPL14		39S ribosomal protein L14, mitochondrial	1	uL14m	39S large subunit
Q8K199;F8WHQ0;D6RJ47;D6RD08;D3YZZ0	-0.19408	-0.531255	0.143094	31.089	0.229121	0.478929		MitoRibo-Tag / WT	mitoproteome_heart	CMC2		COX assembly mitochondrial protein 2 homolog	1
P47791	-0.522086	-1.43093	0.38676	28.4712	0.229994	0.478929		MitoRibo-Tag / WT	mitoproteome_heart	GSR	Gr1	Glutathione reductase, mitochondrial	1
Q8K2Q5;B1AXC8;Q3TFT3;B1AXC7;B1AXC5	0.139333	-0.10338	0.382046	30.8385	0.230284	0.478929		MitoRibo-Tag / WT	mitoproteome_heart	CHCHD7		Coiled-coil-helix-coiled-coil-helix domain-containing protein 7	1
Q14C51;A0A0U1RQ61;A0A0U1RP36	0.132407	-0.0992176	0.364032	28.9606	0.232117	0.481144		MitoRibo-Tag / WT	mitoproteome_heart	PTCD3	Mrps39	Pentatricopeptide repeat domain-containing protein 3, mitochondrial	1	mS39	28S small subunit
E9PZS8;Q61387	0.154862	-0.116652	0.426376	28.5083	0.233091	0.481568		MitoRibo-Tag / WT	mitoproteome_heart	COX7A2L	Cox7rp Scaf1 Silg81	Cytochrome c oxidase subunit 7A-related protein, mitochondrial	1
Q8QZT1	-0.087024	-0.240681	0.0666328	37.8733	0.236167	0.486318		MitoRibo-Tag / WT	mitoproteome_heart	ACAT1		Acetyl-CoA acetyltransferase, mitochondrial	1
O08715	-0.183082	-0.510346	0.144182	28.9194	0.24155	0.495772		MitoRibo-Tag / WT	mitoproteome_heart	AKAP1	Akap	A-kinase anchor protein 1, mitochondrial	1
Q8R5L1;O35658	0.105963	-0.084781	0.296707	30.8254	0.244635	0.500462		MitoRibo-Tag / WT	mitoproteome_heart	C1QBP		Complement component 1 Q subcomponent-binding protein, mitochondrial	1
P51881	-0.167817	-0.472029	0.136395	37.8964	0.247726	0.505136		MitoRibo-Tag / WT	mitoproteome_heart	SLC25A5	Ant2	ADP/ATP translocase 2	1
P63038;D3Z2F2;D3Z7J9	-0.108846	-0.308228	0.0905368	38.1974	0.252353	0.5129		MitoRibo-Tag / WT	mitoproteome_heart	HSPD1	Hsp60	60 kDa heat shock protein, mitochondrial	1
B7ZMP1	-0.219932	-0.623762	0.183898	27.2157	0.253411	0.513382		MitoRibo-Tag / WT	mitoproteome_heart	XPNPEP3		Xaa-Pro aminopeptidase 3	1
P58059;D3YVZ9	0.120106	-0.103644	0.343856	29.7443	0.259865	0.52476		MitoRibo-Tag / WT	mitoproteome_heart	MRPS21	Rpms21	28S ribosomal protein S21, mitochondrial	1	bS21m	28S small subunit
Q9CWG8	0.357544	-0.312033	1.02712	28.9397	0.262205	0.527783		MitoRibo-Tag / WT	mitoproteome_heart	NDUFAF7		Protein arginine methyltransferase NDUFAF7, mitochondrial	1
Q8VCF0;S4R1W6	0.119104	-0.104568	0.342777	29.7013	0.263458	0.528085		MitoRibo-Tag / WT	mitoproteome_heart	MAVS	Ips1 Visa	Mitochondrial antiviral-signaling protein	1
O35435;E9Q1V3;F6TCT7;D3YZY5;F6ZQJ5	0.10191	-0.0899085	0.293728	30.7995	0.264479	0.528085		MitoRibo-Tag / WT	mitoproteome_heart	DHODH		Dihydroorotate dehydrogenase (quinone), mitochondrial	1
Q9ERI6	-0.158665	-0.458191	0.140861	27.9806	0.265801	0.528085		MitoRibo-Tag / WT	mitoproteome_heart	RDH14		Retinol dehydrogenase 14	1
Q9CXT8;D3Z1T9	-0.147612	-0.426318	0.131093	30.6236	0.265872	0.528085		MitoRibo-Tag / WT	mitoproteome_heart	PMPCB		Mitochondrial-processing peptidase subunit beta	1
Q9CQA3	-0.0923311	-0.267193	0.0825309	37.2866	0.267242	0.528085		MitoRibo-Tag / WT	mitoproteome_heart	SDHB		Succinate dehydrogenase [ubiquinone] iron-sulfur subunit, mitochondrial	1
E9Q1L7;Q8VCE1;D3Z032;D3Z0T8	0.119641	-0.10703	0.346311	30.717	0.267417	0.528085		MitoRibo-Tag / WT	mitoproteome_heart	DNAJC28	ORF28	DnaJ homolog subfamily C member 28	1
O88441	0.152619	-0.13787	0.443107	30.7941	0.269494	0.528853		MitoRibo-Tag / WT	mitoproteome_heart	MTX2		Metaxin-2	1
Q91ZE0	-0.382103	-1.1118	0.347591	25.6824	0.270987	0.528853		MitoRibo-Tag / WT	mitoproteome_heart	TMLHE	Tmlh	Trimethyllysine dioxygenase, mitochondrial	1
Q9D0R2;A0A2I3BPK8	0.67988	-0.619351	1.97911	27.7781	0.271292	0.528853		MitoRibo-Tag / WT	mitoproteome_heart	TARS		Threonine--tRNA ligase, cytoplasmic	1
Q9CQA6;Q05BF0;A0A286YDP8	-0.200551	-0.584347	0.183245	29.6579	0.271936	0.528853		MitoRibo-Tag / WT	mitoproteome_heart	CHCHD1	Mrps37	Coiled-coil-helix-coiled-coil-helix domain-containing protein 1	1	mS37	28S small subunit
Q99MN9;E9Q1J7;D3YZC1;A0A087WQV1	-0.0819755	-0.23896	0.0750089	33.4177	0.272245	0.528853		MitoRibo-Tag / WT	mitoproteome_heart	PCCB		Propionyl-CoA carboxylase beta chain, mitochondrial	1
A2AQ17;A0A0R4J081;Q9CWX2	0.110057	-0.100998	0.321112	29.9857	0.272874	0.528853		MitoRibo-Tag / WT	mitoproteome_heart	NDUFAF1	Cia30	Complex I intermediate-associated protein 30, mitochondrial	1
Q9CXU4;Q9WTQ8;A0A2I3BS49	-0.396933	-1.16029	0.366423	27.1975	0.274155	0.529695		MitoRibo-Tag / WT	mitoproteome_heart	TIMM23	Tim23	Mitochondrial import inner membrane translocase subunit Tim23	1
Q8R1S0;D3YW66;D6RG57;F6ZE40	-0.105734	-0.310295	0.0988261	32.7243	0.276857	0.53327		MitoRibo-Tag / WT	mitoproteome_heart	COQ6		Ubiquinone biosynthesis monooxygenase COQ6, mitochondrial	1
Q9D273;D3Z1G7	-0.128229	-0.377695	0.121238	31.7961	0.279382	0.53589		MitoRibo-Tag / WT	mitoproteome_heart	MMAB		Cob(I)yrinic acid a,c-diamide adenosyltransferase, mitochondrial	1
Q921G7;Q6PF96	0.0803529	-0.0761613	0.236867	36.9705	0.27993	0.53589		MitoRibo-Tag / WT	mitoproteome_heart	ETFDH		Electron transfer flavoprotein-ubiquinone oxidoreductase, mitochondrial	1
Q9D1L0;D3Z5B1;B2RPU8	-0.13571	-0.404346	0.132926	30.9752	0.287252	0.548231		MitoRibo-Tag / WT	mitoproteome_heart	CHCHD2		Coiled-coil-helix-coiled-coil-helix domain-containing protein 2	1
Q6P8J7	0.111855	-0.110146	0.333856	38.6664	0.288455	0.548854		MitoRibo-Tag / WT	mitoproteome_heart	CKMT2		Creatine kinase S-type, mitochondrial	1
Q6PB66;F6V2A3	0.0585032	-0.0585036	0.17551	34.1863	0.291951	0.553822		MitoRibo-Tag / WT	mitoproteome_heart	LRPPRC	Lrp130	Leucine-rich PPR motif-containing protein, mitochondrial	1
P48771	-0.147121	-0.441972	0.147731	33.2012	0.292896	0.553936		MitoRibo-Tag / WT	mitoproteome_heart	COX7A2	Cox7a3 Cox7al	Cytochrome c oxidase subunit 7A2, mitochondrial	1
P51660	0.186156	-0.187803	0.560115	29.7165	0.293964	0.554281		MitoRibo-Tag / WT	mitoproteome_heart	HSD17B4	Edh17b4	Peroxisomal multifunctional enzyme type 2	1
P97807;H3BKG7	-0.0795343	-0.24047	0.0814013	37.2078	0.297279	0.55802		MitoRibo-Tag / WT	mitoproteome_heart	FH	Fh1	Fumarate hydratase, mitochondrial	1
D3YX27;Q9JIY5;D3YX28;F6TCV0;S4R1B3;F6XUR8;S4R1A8	-0.147239	-0.445469	0.15099	30.1498	0.29773	0.55802		MitoRibo-Tag / WT	mitoproteome_heart	HTRA2	Omi Prss25	Serine protease HTRA2, mitochondrial	1
Q9DCS3	-0.100052	-0.303115	0.103012	32.162	0.298658	0.55809		MitoRibo-Tag / WT	mitoproteome_heart	MECR	Nrbf1	Enoyl-[acyl-carrier-protein] reductase, mitochondrial	1
Q8CH41;A2ACU7;A0A0R4J176;Q3ULU4;Q8CH40;A0A0G2JE11;A2ACT8	0.29244	-0.303198	0.888078	26.8129	0.300279	0.559449		MitoRibo-Tag / WT	mitoproteome_heart	NUDT6	Asfgf2b	Nucleoside diphosphate-linked moiety X motif 6	1
A0A1B0GT26;O55003	-0.516081	-1.57693	0.544773	27.5562	0.304491	0.565197		MitoRibo-Tag / WT	mitoproteome_heart	BNIP3	Nip3	BCL2/adenovirus E1B 19 kDa protein-interacting protein 3	1
Q9CQX2	0.191202	-0.202416	0.584821	29.6797	0.30517	0.565197		MitoRibo-Tag / WT	mitoproteome_heart	CYB5B	Cyb5m	Cytochrome b5 type B	1
Q9WUR9;F6TEU8;A2ARF6;A2ARF5	-0.127987	-0.394271	0.138297	33.03	0.310029	0.570659		MitoRibo-Tag / WT	mitoproteome_heart	AK4	Ak-4 Ak3b Ak3l1	Adenylate kinase 4, mitochondrial	1
Q9Z1J3;V9GXS4;F7CZD1;F6TXD3;A6QRH3	0.0950766	-0.103459	0.293613	31.6083	0.311706	0.570659		MitoRibo-Tag / WT	mitoproteome_heart	NFS1	Nifs	Cysteine desulfurase, mitochondrial	1
Q3UFY8	-0.428274	-1.32285	0.466302	27.6997	0.311843	0.570659		MitoRibo-Tag / WT	mitoproteome_heart	TRMT10C	Mrpp1 Rg9mtd1	tRNA methyltransferase 10 homolog C	1
O35459;F7B227	0.0761226	-0.0829739	0.235219	36.1694	0.312109	0.570659		MitoRibo-Tag / WT	mitoproteome_heart	ECH1		Delta(3,5)-Delta(2,4)-dienoyl-CoA isomerase, mitochondrial	1
Q99L13	-0.112564	-0.348113	0.122986	33.6061	0.312678	0.570659		MitoRibo-Tag / WT	mitoproteome_heart	HIBADH		3-hydroxyisobutyrate dehydrogenase, mitochondrial	1
Q6XPS7	0.0984091	-0.108649	0.305467	30.0029	0.315188	0.57357		MitoRibo-Tag / WT	mitoproteome_heart	THA1	Gly1	L-threonine aldolase	1
Q8K1Z0	-0.0890252	-0.277022	0.0989717	35.2541	0.316863	0.574945		MitoRibo-Tag / WT	mitoproteome_heart	COQ9		Ubiquinone biosynthesis protein COQ9, mitochondrial	1
Q8BGC4	-0.154731	-0.486908	0.177446	31.0662	0.324446	0.584426		MitoRibo-Tag / WT	mitoproteome_heart	ZADH2	Ptgr3	Prostaglandin reductase-3	1
Q9D8Z2	-0.204947	-0.645106	0.235212	28.1593	0.324632	0.584426		MitoRibo-Tag / WT	mitoproteome_heart	TRIAP1	15e1.1	TP53-regulated inhibitor of apoptosis 1	1
Q9QYR9	-0.0775268	-0.244122	0.089068	34.8679	0.324889	0.584426		MitoRibo-Tag / WT	mitoproteome_heart	ACOT2	Mte1	Acyl-coenzyme A thioesterase 2, mitochondrial	1
P20108	0.11295	-0.130803	0.356702	35.0806	0.326855	0.585346		MitoRibo-Tag / WT	mitoproteome_heart	PRDX3	Aop1 Mer5	Thioredoxin-dependent peroxide reductase, mitochondrial	1
P09103;E9Q8G8	-0.189502	-0.598829	0.219824	30.4714	0.32727	0.585346		MitoRibo-Tag / WT	mitoproteome_heart	P4HB	Pdia1	Protein disulfide-isomerase	1
D3YUM1;Q91YT0;D3Z1U9;D6RG60;D3Z0K1;D3YXX5	-0.118154	-0.374074	0.137765	36.2692	0.328541	0.585945		MitoRibo-Tag / WT	mitoproteome_heart	NDUFV1		NADH dehydrogenase [ubiquinone] flavoprotein 1, mitochondrial	1
O35683	0.174447	-0.205358	0.554252	31.0394	0.330923	0.588516		MitoRibo-Tag / WT	mitoproteome_heart	NDUFA1		NADH dehydrogenase [ubiquinone] 1 alpha subcomplex subunit 1	1
Q99N96;Q9D3F3	-0.11159	-0.35525	0.132069	31.4234	0.33226	0.589221		MitoRibo-Tag / WT	mitoproteome_heart	MRPL1		39S ribosomal protein L1, mitochondrial	1	uL1m	39S large subunit
Q8R2L5;Q8BTZ9	0.779608	-0.930585	2.4898	27.849	0.334396	0.58979		MitoRibo-Tag / WT	mitoproteome_heart	MRPS18C		28S ribosomal protein S18c, mitochondrial	1	bS18m	28S small subunit
Q9CZN8	-0.337035	-1.07759	0.403518	27.0223	0.335152	0.58979		MitoRibo-Tag / WT	mitoproteome_heart	QRSL1		Glutamyl-tRNA(Gln) amidotransferase subunit A, mitochondrial	1
Q61578	0.108022	-0.130007	0.346051	30.5516	0.336465	0.58979		MitoRibo-Tag / WT	mitoproteome_heart	FDXR		NADPH:adrenodoxin oxidoreductase, mitochondrial	1
Q8VCL2	0.135404	-0.163001	0.433808	28.7594	0.336526	0.58979		MitoRibo-Tag / WT	mitoproteome_heart	SCO2		Protein SCO2 homolog, mitochondrial	1
Q9D051	-0.0904414	-0.290089	0.109206	36.1733	0.337292	0.58979		MitoRibo-Tag / WT	mitoproteome_heart	PDHB		Pyruvate dehydrogenase E1 component subunit beta, mitochondrial	1
Q8BGA8;A0A140LHR8;Q6P8J0;A0A140LI83	-1.13563	-3.64967	1.37841	29.6815	0.338607	0.589819		MitoRibo-Tag / WT	mitoproteome_heart	ACSM5	Macs3	Acyl-coenzyme A synthetase ACSM5, mitochondrial	1
Q91VM9	-0.0758832	-0.244086	0.0923194	33.3296	0.339193	0.589819		MitoRibo-Tag / WT	mitoproteome_heart	PPA2		Inorganic pyrophosphatase 2, mitochondrial	1
Q9DC70	-0.199884	-0.645182	0.245415	34.2745	0.341515	0.592212		MitoRibo-Tag / WT	mitoproteome_heart	NDUFS7		NADH dehydrogenase [ubiquinone] iron-sulfur protein 7, mitochondrial	1
Q3TCD4;Q9WUR2	0.0862899	-0.106655	0.279235	33.7158	0.343213	0.593512		MitoRibo-Tag / WT	mitoproteome_heart	ECI2	Peci	Enoyl-CoA delta isomerase 2, mitochondrial	1
Q99N95;D3Z456;F6W7C7;A0A1L1SU47	0.079196	-0.0982985	0.256691	30.9307	0.344283	0.593723		MitoRibo-Tag / WT	mitoproteome_heart	MRPL3		39S ribosomal protein L3, mitochondrial	1	uL3m	39S large subunit
Q3TLP5;F6YTG0;F6Z5N5;E0CXC8	0.0998301	-0.125235	0.324896	31.9791	0.347007	0.595147		MitoRibo-Tag / WT	mitoproteome_heart	ECHDC2	D4Ertd765e	Enoyl-CoA hydratase domain-containing protein 2, mitochondrial	1
Q80XN0;D3Z2Y8	0.167141	-0.209679	0.543961	33.6541	0.347011	0.595147		MitoRibo-Tag / WT	mitoproteome_heart	BDH1	Bdh	D-beta-hydroxybutyrate dehydrogenase, mitochondrial	1
Q91VT4;D3Z6C4	-0.0981349	-0.320773	0.124503	32.2801	0.349904	0.598469		MitoRibo-Tag / WT	mitoproteome_heart	CBR4		Carbonyl reductase family member 4	1
Q80ZS3	0.0801665	-0.103448	0.263781	30.6645	0.354296	0.603338		MitoRibo-Tag / WT	mitoproteome_heart	MRPS26		28S ribosomal protein S26, mitochondrial	1	mS26	28S small subunit
A0A1L1ST61;A0A1L1SV00;Q8R472;Q9JLR9;A0A1L1SR69	0.270945	-0.351405	0.893296	29.5175	0.355609	0.603338		MitoRibo-Tag / WT	mitoproteome_heart	HIGD1A	Hig1	HIG1 domain family member 1A, mitochondrial	1
Q9EQI8	-0.116104	-0.382809	0.150601	30.0086	0.355641	0.603338		MitoRibo-Tag / WT	mitoproteome_heart	MRPL46		39S ribosomal protein L46, mitochondrial	1	mL46	39S large subunit
Q9CXI0;F6X4L9	0.081843	-0.106829	0.270515	31.8072	0.357278	0.604476		MitoRibo-Tag / WT	mitoproteome_heart	COQ5	D5Ertd33e	2-methoxy-6-polyprenyl-1,4-benzoquinol methylase, mitochondrial	1
Q9D7J9	-0.154981	-0.513259	0.203298	31.4984	0.358568	0.605023		MitoRibo-Tag / WT	mitoproteome_heart	ECHDC3		Enoyl-CoA hydratase domain-containing protein 3, mitochondrial	1
P56394	0.853182	-1.13134	2.83771	27.567	0.3614	0.606756		MitoRibo-Tag / WT	mitoproteome_heart	COX17	Cox17a	Cytochrome c oxidase copper chaperone	1
Q5SSK3;B7ZCA9;F7CPB7	-0.183156	-0.609464	0.243152	27.3978	0.361706	0.606756		MitoRibo-Tag / WT	mitoproteome_heart	TEFM		Transcription elongation factor, mitochondrial	1
P62245;F8WJ41;D3Z712;D3YVB4	-0.266163	-0.886751	0.354425	28.4639	0.362503	0.606756		MitoRibo-Tag / WT	mitoproteome_heart	RPS15A		40S ribosomal protein S15a	1
Q9CQX8	-0.0919906	-0.310647	0.126666	34.2898	0.371356	0.619917		MitoRibo-Tag / WT	mitoproteome_heart	MRPS36		28S ribosomal protein S36, mitochondrial	1
Q9CPU2	0.230539	-0.319477	0.780556	32.2283	0.373061	0.621093		MitoRibo-Tag / WT	mitoproteome_heart	NDUFB2		NADH dehydrogenase [ubiquinone] 1 beta subcomplex subunit 2, mitochondrial	1
Q3U422;A0A087WQ40	-0.0843931	-0.286169	0.117382	34.2183	0.374045	0.621093		MitoRibo-Tag / WT	mitoproteome_heart	NDUFV3	1500032D16Rik	NADH dehydrogenase [ubiquinone] flavoprotein 3, mitochondrial	1
Q8VDT9	-0.130128	-0.442251	0.181996	30.6098	0.375519	0.621891		MitoRibo-Tag / WT	mitoproteome_heart	MRPL50		39S ribosomal protein L50, mitochondrial	1	mL50	39S large subunit
P38647	-0.0778536	-0.265964	0.110257	37.6929	0.378875	0.625793		MitoRibo-Tag / WT	mitoproteome_heart	HSPA9	Grp75 Hsp74 Hspa9a	Stress-70 protein, mitochondrial	1
Q8R0Y8	0.209614	-0.299031	0.71826	30.1568	0.380836	0.627378		MitoRibo-Tag / WT	mitoproteome_heart	SLC25A42		Mitochondrial coenzyme A transporter SLC25A42	1
O35857	0.0625628	-0.0904112	0.215537	33.6243	0.384323	0.630132		MitoRibo-Tag / WT	mitoproteome_heart	TIMM44	Mimt44 Tim44	Mitochondrial import inner membrane translocase subunit TIM44	1
Q8BYL4;E9PX65;F7BWC1	0.0936582	-0.135448	0.322764	29.7513	0.384521	0.630132		MitoRibo-Tag / WT	mitoproteome_heart	YARS2		Tyrosine--tRNA ligase, mitochondrial	1		Mitoribosome assembly
P11352;A0A0A6YVV2;A0A0A6YY34	-0.154231	-0.533146	0.224684	28.9087	0.3865	0.631721		MitoRibo-Tag / WT	mitoproteome_heart	GPX1		Glutathione peroxidase 1	1
Q8BGD8	0.0951068	-0.140019	0.330232	30.0401	0.389361	0.634739		MitoRibo-Tag / WT	mitoproteome_heart	COA6		Cytochrome c oxidase assembly factor 6 homolog	1
Q9CWE0;D3YW54;D6RCX5;D3Z0X8	-0.0883213	-0.308405	0.131762	31.3258	0.392969	0.638957		MitoRibo-Tag / WT	mitoproteome_heart	MTFR1L	Fam54b	Mitochondrial fission regulator 1-like	1
P12787	0.0718915	-0.107914	0.251697	37.6923	0.394651	0.639341		MitoRibo-Tag / WT	mitoproteome_heart	COX5A		Cytochrome c oxidase subunit 5A, mitochondrial	1
Q8BKY8;A0A1L1SUH9;A0A1L1SUB1	-0.0849337	-0.298249	0.128382	29.3531	0.396558	0.639341		MitoRibo-Tag / WT	mitoproteome_heart	MTERF2	Mterfd3	Transcription termination factor 2, mitochondrial	1
Q9JKF7	0.0589227	-0.0892413	0.207087	30.5442	0.3971	0.639341		MitoRibo-Tag / WT	mitoproteome_heart	MRPL39		39S ribosomal protein L39, mitochondrial	1	mL39	39S large subunit
Q3ULD5;Q6PD20	0.0663513	-0.100829	0.233532	33.7223	0.398018	0.639341		MitoRibo-Tag / WT	mitoproteome_heart	MCCC2		Methylcrotonoyl-CoA carboxylase beta chain, mitochondrial	1
Q8CHT0	-0.0866686	-0.305335	0.131998	34.4782	0.398631	0.639341		MitoRibo-Tag / WT	mitoproteome_heart	ALDH4A1		Delta-1-pyrroline-5-carboxylate dehydrogenase, mitochondrial	1
P42125	-0.0532034	-0.187785	0.081378	35.9802	0.399809	0.639341		MitoRibo-Tag / WT	mitoproteome_heart	ECI1	Dci	Enoyl-CoA delta isomerase 1, mitochondrial	1
Q9D6T9	-0.178877	-0.6319	0.274147	29.2623	0.400354	0.639341		MitoRibo-Tag / WT	mitoproteome_heart	MRPS36		28S ribosomal protein S36, mitochondrial	1
Q9CRB9	0.0600702	-0.09244	0.21258	35.8955	0.401477	0.639502		MitoRibo-Tag / WT	mitoproteome_heart	CHCHD3	Mic19	MICOS complex subunit Mic19	1
Q8K0D5	0.059886	-0.0926769	0.212449	32.3184	0.403028	0.640344		MitoRibo-Tag / WT	mitoproteome_heart	GFM1	Efg Efg1 Gfm	Elongation factor G, mitochondrial	1		Mitoribosome assembly
P97823;J3QP56;D3Z111;D3Z269;D3YUG4;J3QQ63	-0.116482	-0.415672	0.182709	29.5145	0.406753	0.644626		MitoRibo-Tag / WT	mitoproteome_heart	LYPLA1	Apt1 Pla1a	Acyl-protein thioesterase 1	1
Q9CPQ8;J3QNM7	0.0672085	-0.106882	0.241299	35.5155	0.410569	0.64903		MitoRibo-Tag / WT	mitoproteome_heart	ATP5L		ATP synthase subunit g, mitochondrial	1
Q9DAT5;F7CNH0	0.343033	-0.555285	1.24135	27.067	0.415499	0.65517		MitoRibo-Tag / WT	mitoproteome_heart	TRMU	Mtu1 Trmt1	Mitochondrial tRNA-specific 2-thiouridylase 1	1
A0A0R4J1N9;P40630;D3Z0F3	-0.0825476	-0.299626	0.134531	34.1293	0.417386	0.656491		MitoRibo-Tag / WT	mitoproteome_heart	TFAM	Hmgts	Transcription factor A, mitochondrial	1
P56379;A0A1Y7VLP0	0.58849	-0.967371	2.14435	31.9733	0.419789	0.658617		MitoRibo-Tag / WT	mitoproteome_heart	MP68		6.8 kDa mitochondrial proteolipid	1
Q9Z2Z6	0.134164	-0.2259	0.494229	33.1808	0.426519	0.665601		MitoRibo-Tag / WT	mitoproteome_heart	SLC25A20	Cac Cact	Mitochondrial carnitine/acylcarnitine carrier protein	1
P36552	0.246345	-0.415249	0.90794	27.9753	0.426833	0.665601		MitoRibo-Tag / WT	mitoproteome_heart	CPOX	Cpo	Oxygen-dependent coproporphyrinogen-III oxidase, mitochondrial	1
Q8VCH0	-0.13726	-0.508284	0.233764	29.1085	0.429727	0.665601		MitoRibo-Tag / WT	mitoproteome_heart	ACAA1B	Acaa1	3-ketoacyl-CoA thiolase B, peroxisomal	1
Q80SZ7	0.24915	-0.424715	0.923015	27.1747	0.429989	0.665601		MitoRibo-Tag / WT	mitoproteome_heart	GNG5	Gngt5	Guanine nucleotide-binding protein G(I)/G(S)/G(O) subunit gamma-5	1
Q5U458;E9Q8B3;A2A8D1	0.0968156	-0.165234	0.358865	31.3612	0.430325	0.665601		MitoRibo-Tag / WT	mitoproteome_heart	DNAJC11		DnaJ homolog subfamily C member 11	1
Q791V5;A2AFW6;Q9D050;D6RCZ1	0.155029	-0.264864	0.574922	28.6124	0.430621	0.665601		MitoRibo-Tag / WT	mitoproteome_heart	MTCH2		Mitochondrial carrier homolog 2	1
Q91YM4;E9PUT1;Q5SWP1;Q5SWP0	-0.105018	-0.391384	0.181347	28.7284	0.43363	0.668602		MitoRibo-Tag / WT	mitoproteome_heart	TBRG4	Kiaa0948	FAST kinase domain-containing protein 4	1
Q9DCZ4	-0.0845	-0.317228	0.148228	31.6026	0.438073	0.673384		MitoRibo-Tag / WT	mitoproteome_heart	APOO	Fam121b Mic23 Mic26	MICOS complex subunit Mic26	1
P16332	-0.0559802	-0.210441	0.0984805	33.1798	0.438883	0.673384		MitoRibo-Tag / WT	mitoproteome_heart	MUT		Methylmalonyl-CoA mutase, mitochondrial	1
P97478;A0A140LIF0;Q3TYT1	0.0873263	-0.154758	0.329411	32.1845	0.440965	0.674924		MitoRibo-Tag / WT	mitoproteome_heart	COQ7		5-demethoxyubiquinone hydroxylase, mitochondrial	1
O70571;A0A0N4SW53	-0.144988	-0.549505	0.259528	29.895	0.4438	0.677607		MitoRibo-Tag / WT	mitoproteome_heart	PDK4		[Pyruvate dehydrogenase (acetyl-transferring)] kinase isozyme 4, mitochondrial	1
P70404	0.0618005	-0.111394	0.234995	34.9766	0.445773	0.678731		MitoRibo-Tag / WT	mitoproteome_heart	IDH3G		Isocitrate dehydrogenase [NAD] subunit gamma 1, mitochondrial	1
Q9CPW3	0.559156	-1.01117	2.12948	27.5929	0.446705	0.678731		MitoRibo-Tag / WT	mitoproteome_heart	MRPL54		39S ribosomal protein L54, mitochondrial	1	mL54	39S large subunit
Q923X4;B7ZC40	-0.145892	-0.562352	0.270567	29.1254	0.453881	0.685717		MitoRibo-Tag / WT	mitoproteome_heart	GLRX2	Grx2	Glutaredoxin-2, mitochondrial	1
Q9Z2I9	0.0577543	-0.107257	0.222765	37.0673	0.454273	0.685717		MitoRibo-Tag / WT	mitoproteome_heart	SUCLA2		Succinate--CoA ligase [ADP-forming] subunit beta, mitochondrial	1
Q9D7J4	-0.145793	-0.562643	0.271056	31.4038	0.454589	0.685717		MitoRibo-Tag / WT	mitoproteome_heart	COX20	Fam36a	Cytochrome c oxidase assembly protein COX20, mitochondrial	1
Q8BKZ9;A2AWH7;A2AWH8	-0.0876562	-0.338955	0.163642	35.2803	0.455766	0.68584		MitoRibo-Tag / WT	mitoproteome_heart	PDHX		Pyruvate dehydrogenase protein X component, mitochondrial	1
G5E8T9;Q99KB8;A0A0R4J052;E9PYA3;E9Q2H8;D3YWI0;D3YUX8	-0.194341	-0.753044	0.364362	28.8748	0.456984	0.686023		MitoRibo-Tag / WT	mitoproteome_heart	HAGH		Hydroxyacyl glutathione hydrolase	1
P48962	-0.101161	-0.393613	0.19129	37.7655	0.459422	0.688034		MitoRibo-Tag / WT	mitoproteome_heart	SLC25A4	Anc1 Ant1	ADP/ATP translocase 1	1
Q8VE22;Q3TI14;A7M7Q8;F7ARZ1;Q5SXC9	-0.0672199	-0.266264	0.131824	30.9687	0.469841	0.701958		MitoRibo-Tag / WT	mitoproteome_heart	MRPS23		28S ribosomal protein S23, mitochondrial	1	mS23	28S small subunit
Q8BH95	-0.049651	-0.197654	0.0983519	37.2093	0.472716	0.704571		MitoRibo-Tag / WT	mitoproteome_heart	ECHS1		Enoyl-CoA hydratase, mitochondrial	1
Q8K215	0.08012	-0.160653	0.320893	31.4629	0.47621	0.707531		MitoRibo-Tag / WT	mitoproteome_heart	LYRM4	Isd11	LYR motif-containing protein 4	1
Q9JIQ3;A0A0G2JGS0;Q8R1D8;D3Z3K5;D3Z2Q3	0.25255	-0.507731	1.01283	28.2791	0.476962	0.707531		MitoRibo-Tag / WT	mitoproteome_heart	DIABLO	Smac	Diablo homolog, mitochondrial	1
Q924T2	0.0843368	-0.171459	0.340133	28.2202	0.48017	0.710606		MitoRibo-Tag / WT	mitoproteome_heart	MRPS2		28S ribosomal protein S2, mitochondrial	1	uS2m	28S small subunit
Q8CBY0	0.216501	-0.450739	0.883741	29.396	0.486991	0.718372		MitoRibo-Tag / WT	mitoproteome_heart	GATC		Glutamyl-tRNA(Gln) amidotransferase subunit C, mitochondrial	1
Q9CQE3;D3Z198;D3YWF8;D3YX95	0.139972	-0.292144	0.572087	29.3533	0.487713	0.718372		MitoRibo-Tag / WT	mitoproteome_heart	MRPS17	Rpms17	28S ribosomal protein S17, mitochondrial	1	uS17m	28S small subunit
Q9CR59	-0.0989585	-0.405301	0.207384	30.8021	0.48888	0.718401		MitoRibo-Tag / WT	mitoproteome_heart	GADD45GIP1	Mrpl59	Growth arrest and DNA damage-inducible proteins-interacting protein 1	1	mL64	39S large subunit
Q9JK42	0.0976268	-0.206099	0.401353	31.251	0.490986	0.719806		MitoRibo-Tag / WT	mitoproteome_heart	PDK2		[Pyruvate dehydrogenase (acetyl-transferring)] kinase isozyme 2, mitochondrial	1
Q99LP6	-0.0822792	-0.340289	0.17573	34.2246	0.494324	0.722988		MitoRibo-Tag / WT	mitoproteome_heart	GRPEL1		GrpE protein homolog 1, mitochondrial	1
Q9D0M3;A0A2R8VHK1	0.0762661	-0.163537	0.316069	35.8761	0.495467	0.722988		MitoRibo-Tag / WT	mitoproteome_heart	CYC1		Cytochrome c1, heme protein, mitochondrial	1
B1B1D8;Q9D773;B1B1D7	-0.0904564	-0.37671	0.195798	31.9004	0.498166	0.725238		MitoRibo-Tag / WT	mitoproteome_heart	MRPL2		39S ribosomal protein L2, mitochondrial	1	uL2m	39S large subunit
Q9CR61	-0.0608543	-0.254798	0.133089	33.0573	0.501131	0.726013		MitoRibo-Tag / WT	mitoproteome_heart	NDUFB7		NADH dehydrogenase [ubiquinone] 1 beta subcomplex subunit 7	1
P38060;V9GXD2;V9GWZ9;D3YVU9;Q8JZS7	-0.05706	-0.239516	0.125396	31.6596	0.502519	0.726013		MitoRibo-Tag / WT	mitoproteome_heart	HMGCL		Hydroxymethylglutaryl-CoA lyase, mitochondrial	1
Q8BG51	0.105155	-0.23115	0.44146	28.5554	0.502591	0.726013		MitoRibo-Tag / WT	mitoproteome_heart	RHOT1	Arht1	Mitochondrial Rho GTPase 1	1
A2AKU9	0.436894	-0.96287	1.83666	29.3033	0.503338	0.726013		MitoRibo-Tag / WT	mitoproteome_heart	ATP5C1		ATP synthase subunit gamma	1
Q9DCS9;D3YUK4	0.0565553	-0.126036	0.239147	35.5354	0.506528	0.726275		MitoRibo-Tag / WT	mitoproteome_heart	NDUFB10		NADH dehydrogenase [ubiquinone] 1 beta subcomplex subunit 10	1
Q9DCC8;A0A1D5RLZ6	-0.112053	-0.474071	0.249965	29.404	0.506814	0.726275		MitoRibo-Tag / WT	mitoproteome_heart	TOMM20		Mitochondrial import receptor subunit TOM20 homolog	1
Q9D8T7;F8WHU8;F7DE82	0.0650134	-0.145124	0.275151	33.6848	0.507	0.726275		MitoRibo-Tag / WT	mitoproteome_heart	SLIRP		SRA stem-loop-interacting RNA-binding protein, mitochondrial	1
Q9JHS4	0.0468329	-0.106243	0.199909	30.7751	0.511633	0.730341		MitoRibo-Tag / WT	mitoproteome_heart	CLPX		ATP-dependent Clp protease ATP-binding subunit clpX-like, mitochondrial	1
P52503;A0A1Y7VM38;A0A1Y7VKP8	-0.0777717	-0.332306	0.176762	35.8692	0.512172	0.730341		MitoRibo-Tag / WT	mitoproteome_heart	NDUFS6	Ip13	NADH dehydrogenase [ubiquinone] iron-sulfur protein 6, mitochondrial	1
P62075;A0A1W2P756;A0A1W2P7H2	-0.0966769	-0.415118	0.221764	32.5191	0.514811	0.732436		MitoRibo-Tag / WT	mitoproteome_heart	TIMM13	Tim13a Timm13a	Mitochondrial import inner membrane translocase subunit Tim13	1
Q9CPQ1;A0A0G2JDA6	-0.0371736	-0.16061	0.0862627	37.5827	0.518122	0.735475		MitoRibo-Tag / WT	mitoproteome_heart	COX6C		Cytochrome c oxidase subunit 6C	1
O08749	-0.0433134	-0.189435	0.102809	37.6366	0.52459	0.742971		MitoRibo-Tag / WT	mitoproteome_heart	DLD		Dihydrolipoyl dehydrogenase, mitochondrial	1
Q921S7	0.114513	-0.281797	0.510823	27.8096	0.534885	0.755842		MitoRibo-Tag / WT	mitoproteome_heart	MRPL37		39S ribosomal protein L37, mitochondrial	1	mL37	39S large subunit
P54116	-0.252372	-1.14203	0.637291	27.1799	0.542228	0.762474		MitoRibo-Tag / WT	mitoproteome_heart	STOM	Epb7.2 Epb72	Erythrocyte band 7 integral membrane protein	1
B2RXT3;E9Q7L0	-0.0965339	-0.438429	0.245362	32.635	0.544077	0.762474		MitoRibo-Tag / WT	mitoproteome_heart	OGDHL		Ogdhl protein	1
Q7TNG8	-0.0786846	-0.357856	0.200487	29.6072	0.544775	0.762474		MitoRibo-Tag / WT	mitoproteome_heart	LDHD		Probable D-lactate dehydrogenase, mitochondrial	1
Q8R3Q6;F8WJI3;E9Q4B5	-0.0779321	-0.355095	0.199231	30.8921	0.545718	0.762474		MitoRibo-Tag / WT	mitoproteome_heart	CCDC58		Coiled-coil domain-containing protein 58	1
Q64521;A2AQR0	0.108582	-0.278016	0.49518	31.1088	0.546157	0.762474		MitoRibo-Tag / WT	mitoproteome_heart	GPD2	Gdm1	Glycerol-3-phosphate dehydrogenase, mitochondrial	1
Q3U3J1;P50136;A0A0U1RPK5	0.0668078	-0.172884	0.3065	32.2353	0.549165	0.762474		MitoRibo-Tag / WT	mitoproteome_heart	BCKDHA		2-oxoisovalerate dehydrogenase subunit alpha	1
Q8R033	-0.0921035	-0.422817	0.23861	29.0597	0.549481	0.762474		MitoRibo-Tag / WT	mitoproteome_heart	LYRM2		LYR motif-containing protein 2	1
P56135;F8WHP8	0.054732	-0.141819	0.251283	35.7121	0.549533	0.762474		MitoRibo-Tag / WT	mitoproteome_heart	ATP5J2		ATP synthase subunit f, mitochondrial	1
Q9DA03;D6RD13	0.0939349	-0.244268	0.432138	31.1226	0.55054	0.762474		MitoRibo-Tag / WT	mitoproteome_heart	LYRM7	MZM1L	Complex III assembly factor LYRM7	1
D3Z7Q2	-0.0706321	-0.32606	0.184796	30.8553	0.552265	0.763174		MitoRibo-Tag / WT	mitoproteome_heart	SMIM20	1810013D10Rik	Small integral membrane protein 20	1
Q9WV96;D3YVK5;A0A1B0GSU2;D3YVK4;D6RG99;A0A1B0GRJ5;A0A1B0GRP8;D3YVK6;D6RJ48	0.0426766	-0.113747	0.1991	29.5063	0.557497	0.767042		MitoRibo-Tag / WT	mitoproteome_heart	TIMM10B	Fxc1 Tim9b Timm9b	Mitochondrial import inner membrane translocase subunit Tim10 B	1
Q922A3;Q3UQ84;E9Q7H6;Q3TP97;A0A0G2JFR0;A0A0G2JF63;A0A0G2JGW2;A0A0G2JF59;A0A0G2JFT3;A0A0G2JGZ2;A0A0G2JFW1	0.185865	-0.495419	0.867149	26.1872	0.557514	0.767042		MitoRibo-Tag / WT	mitoproteome_heart	TARS2	Tarsl1	Threonine--tRNA ligase, mitochondrial	1
Q9DCW4;A0A0N4SVE0;A0A0U1RNP5;A0A0U1RNR3;A0A0N4SWE9;A0A0U1RNK9;A0A0U1RQB4	-0.0502929	-0.235978	0.135392	38.0946	0.560307	0.769194		MitoRibo-Tag / WT	mitoproteome_heart	ETFB		Electron transfer flavoprotein subunit beta	1
O08807;B1AZS9	-0.578956	-2.75184	1.59393	27.9446	0.566595	0.776124		MitoRibo-Tag / WT	mitoproteome_heart	PRDX4		Peroxiredoxin-4	1
Q9JIK9	-0.044005	-0.210754	0.122745	30.3141	0.570249	0.779424		MitoRibo-Tag / WT	mitoproteome_heart	MRPS34	Tce2	28S ribosomal protein S34, mitochondrial	1	mS34	28S small subunit
P59041	-0.183039	-0.881132	0.515053	26.2304	0.572694	0.77976		MitoRibo-Tag / WT	mitoproteome_heart	DNAJC30	Wbscr18	DnaJ homolog subfamily C member 30	1
Q9CZD5;D3Z0H9;D3YWL2	-0.099077	-0.477239	0.279085	29.292	0.572987	0.77976		MitoRibo-Tag / WT	mitoproteome_heart	MTIF3		Translation initiation factor IF-3, mitochondrial	1		Mitoribosome assembly
Q9CPP6;D3YTQ8	-0.0556175	-0.268797	0.157562	35.7413	0.574574	0.780225		MitoRibo-Tag / WT	mitoproteome_heart	NDUFA5		NADH dehydrogenase [ubiquinone] 1 alpha subcomplex subunit 5	1
Q3TC33;E0CYX9;E0CYP1;E0CXT2	0.0828917	-0.245391	0.411175	28.6724	0.586758	0.795044		MitoRibo-Tag / WT	mitoproteome_heart	CCDC127		Coiled-coil domain-containing protein 127	1
Q9CRA7;A0A1Y7VK84;A0A1Y7VIP0	0.15591	-0.466645	0.778465	26.7785	0.589776	0.797407		MitoRibo-Tag / WT	mitoproteome_heart	ATP5S	Atpw	ATP synthase subunit s, mitochondrial	1
Q9D6J6;M0QWP9;D6RGN4	-0.0480929	-0.241452	0.145266	36.3105	0.592285	0.799074		MitoRibo-Tag / WT	mitoproteome_heart	NDUFV2		NADH dehydrogenase [ubiquinone] flavoprotein 2, mitochondrial	1
Q9D8S9	0.0462697	-0.140413	0.232952	30.5365	0.593563	0.799076		MitoRibo-Tag / WT	mitoproteome_heart	BOLA1		BolA-like protein 1	1
Q8BWT1	-0.0409041	-0.207152	0.125344	38.5525	0.596224	0.800936		MitoRibo-Tag / WT	mitoproteome_heart	ACAA2		3-ketoacyl-CoA thiolase, mitochondrial	1
Q06185;Q8BTB6	0.0480703	-0.154565	0.250706	37.3702	0.609276	0.811679		MitoRibo-Tag / WT	mitoproteome_heart	ATP5ME	Atp5i Atp5k Lfm-1 Lfm1	ATP synthase subunit e, mitochondrial	1
P06745;A0A0U1RQ72;A0A0U1RP97;A0A0U1RQ18;CON__Q3ZBD7	0.261357	-0.84329	1.366	26.7021	0.610211	0.811679		MitoRibo-Tag / WT	mitoproteome_heart	GPI	Gpi1	Glucose-6-phosphate isomerase	1
Q9WUM5;A0A0N4SVU4	0.0432066	-0.139597	0.22601	37.462	0.610572	0.811679		MitoRibo-Tag / WT	mitoproteome_heart	SUCLG1		Succinate--CoA ligase [ADP/GDP-forming] subunit alpha, mitochondrial	1
Q8C2Q8;Q91VR2;A2AKV3;A2AKV2;A2AKV1;A2AKV0	0.036774	-0.118845	0.192393	37.4899	0.610643	0.811679		MitoRibo-Tag / WT	mitoproteome_heart	ATP5C1		ATP synthase subunit gamma	1
Q9CZN7;G3UZ26;G3UYY1	0.0616979	-0.199439	0.322835	30.8989	0.610704	0.811679		MitoRibo-Tag / WT	mitoproteome_heart	SHMT2		Serine hydroxymethyltransferase, mitochondrial	1
A0A0R4J023;Q9JLZ3;F6RT60;F6R307;A0A0R4J1L8;E9Q6L3;E9QMT1	-0.0407899	-0.214736	0.133157	34.8858	0.613345	0.813462		MitoRibo-Tag / WT	mitoproteome_heart	AUH		Methylglutaconyl-CoA hydratase, mitochondrial	1
Q5XJF6;P53026;D6RE43	-0.159626	-0.845182	0.525929	30.1438	0.615819	0.814491		MitoRibo-Tag / WT	mitoproteome_heart	RPL10A		Ribosomal protein	1
P50171	-0.0505394	-0.268158	0.16708	33.5593	0.616723	0.814491		MitoRibo-Tag / WT	mitoproteome_heart	HSD17B8	H2-Ke6 Hke6	Estradiol 17-beta-dehydrogenase 8	1
Q9CQF0	-0.056191	-0.302076	0.189694	31.5145	0.622297	0.820121		MitoRibo-Tag / WT	mitoproteome_heart	MRPL11		39S ribosomal protein L11, mitochondrial	1	uL11m	39S large subunit
E9Q800;E9QAY6;A0A0U1RQ14	0.089575	-0.307429	0.486579	33.3114	0.626665	0.824143		MitoRibo-Tag / WT	mitoproteome_heart	IMMT		MICOS complex subunit MIC60	1
Q8BP40	-0.0895792	-0.492335	0.313177	29.0738	0.631523	0.828792		MitoRibo-Tag / WT	mitoproteome_heart	ACP6	Acpl1 Lpap	Lysophosphatidic acid phosphatase type 6	1
Q9D881;P19536;F7C106;A0A0A6YVR0	0.0342636	-0.123107	0.191634	36.9479	0.638651	0.834041		MitoRibo-Tag / WT	mitoproteome_heart	COX5B		Cytochrome c oxidase subunit 5B, mitochondrial	1
Q8BU88	0.0483227	-0.175555	0.2722	30.5664	0.641521	0.834041		MitoRibo-Tag / WT	mitoproteome_heart	MRPL22		39S ribosomal protein L22, mitochondrial	1	uL22m	39S large subunit
Z4YKM2;B2RWE3;B1AR13	0.0758057	-0.275679	0.427291	32.9416	0.641784	0.834041		MitoRibo-Tag / WT	mitoproteome_heart	CISD3	Mel-13 Mel13	CDGSH iron-sulfur domain-containing protein 3, mitochondrial	1
Q8K2B3;A0A1Y7VJ55	0.0375877	-0.136894	0.21207	37.1347	0.642163	0.834041		MitoRibo-Tag / WT	mitoproteome_heart	SDHA		Succinate dehydrogenase [ubiquinone] flavoprotein subunit, mitochondrial	1
Q9D3D9;D3Z7S4	-0.0479481	-0.270538	0.174642	35.9878	0.642185	0.834041		MitoRibo-Tag / WT	mitoproteome_heart	ATP5F1D	Atp5d	ATP synthase subunit delta, mitochondrial	1
Q60936;F7B1B6;A0A0A6YXD9;A0A0A6YXI0;E0CYD3;E0CYT4;E0CYG7;E0CZ05;E0CXT4;E0CXR6;E0CYC1;E0CXR1;E0CXI5;F6T0A8	-0.0485749	-0.279438	0.182288	34.3982	0.649853	0.840429		MitoRibo-Tag / WT	mitoproteome_heart	COQ8A	Adck3 Cabc1	Atypical kinase COQ8A, mitochondrial	1
Q9DCX2;B1ASE2	0.0418898	-0.157392	0.241171	37.7344	0.650163	0.840429		MitoRibo-Tag / WT	mitoproteome_heart	ATP5H		ATP synthase subunit d, mitochondrial	1
Q9D2G2	0.0325951	-0.12304	0.18823	36.0146	0.651349	0.840429		MitoRibo-Tag / WT	mitoproteome_heart	DLST		Dihydrolipoyllysine-residue succinyltransferase component of 2-oxoglutarate dehydrogenase complex, mitochondrial	1
Q99JT1;Q8BW84;Q3TLZ6	-0.143152	-0.829067	0.542763	28.6029	0.652474	0.840429		MitoRibo-Tag / WT	mitoproteome_heart	GATB	Pet112 Pet112l	Glutamyl-tRNA(Gln) amidotransferase subunit B, mitochondrial	1
Q8JZN5;A0A0G2JDY4;A0A0G2JF25	0.0417785	-0.159566	0.243123	31.5384	0.654329	0.841089		MitoRibo-Tag / WT	mitoproteome_heart	ACAD9		Acyl-CoA dehydrogenase family member 9, mitochondrial	1
Q99NB1	-0.0529664	-0.312895	0.206963	33.4746	0.660084	0.845795		MitoRibo-Tag / WT	mitoproteome_heart	ACSS1	Acas2 Acas2l	Acetyl-coenzyme A synthetase 2-like, mitochondrial	1
Q7TMF3;A0A0R4J275;F6RBR6	0.0343874	-0.134693	0.203467	35.976	0.660693	0.845795		MitoRibo-Tag / WT	mitoproteome_heart	NDUFA12		NADH dehydrogenase [ubiquinone] 1 alpha subcomplex subunit 12	1
Q922Q1;E0CZH6	0.0402952	-0.160721	0.241312	29.7157	0.665226	0.84986		MitoRibo-Tag / WT	mitoproteome_heart	2019-03-02	Mg87 Mosc2	Mitochondrial amidoxime reducing component 2	1
A0A0R4J094;Q3TC72	0.0453899	-0.182995	0.273775	31.9454	0.667891	0.851527		MitoRibo-Tag / WT	mitoproteome_heart	FAHD2A		Fumarylacetoacetate hydrolase domain-containing 2A	1
P58064	-0.0621088	-0.379616	0.255398	30.486	0.672768	0.856001		MitoRibo-Tag / WT	mitoproteome_heart	MRPS6	Rpms6	28S ribosomal protein S6, mitochondrial	1	bS6m	28S small subunit
Q9WVA2;Q4FZG7	-0.0424478	-0.262162	0.177267	32.3564	0.676549	0.859067		MitoRibo-Tag / WT	mitoproteome_heart	TIMM8A1	Ddp1 Tim8a Timm8a	Mitochondrial import inner membrane translocase subunit Tim8 A	1
Q9CQL5	-0.0446276	-0.278458	0.189203	29.5823	0.680218	0.861516		MitoRibo-Tag / WT	mitoproteome_heart	MRPL18		39S ribosomal protein L18, mitochondrial	1	uL18m	39S large subunit
Q99N91	0.0516689	-0.219973	0.323311	29.6393	0.681231	0.861516		MitoRibo-Tag / WT	mitoproteome_heart	MRPL34		39S ribosomal protein L34, mitochondrial	1	bL34m	39S large subunit
Q9D023;E9PY67;Q3V1C1;G5E869	-0.0392287	-0.248571	0.170114	33.1091	0.685663	0.863683		MitoRibo-Tag / WT	mitoproteome_heart	MPC2	Brp44	Mitochondrial pyruvate carrier 2	1
Q91YP0	-0.0576891	-0.369025	0.253647	30.9125	0.688966	0.863683		MitoRibo-Tag / WT	mitoproteome_heart	L2HGDH		L-2-hydroxyglutarate dehydrogenase, mitochondrial	1
Q9CXD6	0.0712553	-0.313317	0.455828	29.9836	0.688983	0.863683		MitoRibo-Tag / WT	mitoproteome_heart	MCUR1	Ccdc90a	Mitochondrial calcium uniporter regulator 1	1
Q9CXW2	0.0574449	-0.253114	0.368004	31.2244	0.689475	0.863683		MitoRibo-Tag / WT	mitoproteome_heart	MRPS22	Rpms22	28S ribosomal protein S22, mitochondrial	1	mS22	28S small subunit
P62073	-0.0398635	-0.255886	0.176159	32.0392	0.690168	0.863683		MitoRibo-Tag / WT	mitoproteome_heart	TIMM10	Tim10	Mitochondrial import inner membrane translocase subunit Tim10	1
Q9D338	0.0396096	-0.175944	0.255163	30.0476	0.691394	0.863683		MitoRibo-Tag / WT	mitoproteome_heart	MRPL19		39S ribosomal protein L19, mitochondrial	1	bL19m	39S large subunit
A6H611;A0A286YDC5;A0A286YCX4	-0.0819503	-0.529923	0.366023	27.474	0.692693	0.863683		MitoRibo-Tag / WT	mitoproteome_heart	MIPEP		Mitochondrial intermediate peptidase	1
B1AXP6	0.0414077	-0.186727	0.269542	30.4982	0.694957	0.863683		MitoRibo-Tag / WT	mitoproteome_heart	TOMM5	Tom5	Mitochondrial import receptor subunit TOM5 homolog	1
Q99N92	0.0492804	-0.222611	0.321172	30.8458	0.695361	0.863683		MitoRibo-Tag / WT	mitoproteome_heart	MRPL27		39S ribosomal protein L27, mitochondrial	1	bL27m	39S large subunit
Q99L04	0.17231	-0.78914	1.13376	28.4014	0.698583	0.864922		MitoRibo-Tag / WT	mitoproteome_heart	DHRS1	D14ertd484e	Dehydrogenase/reductase SDR family member 1	1
P08249;A0A0G2JF23;A0A0G2JGY4	-0.0243144	-0.160435	0.111806	38.926	0.699525	0.864922		MitoRibo-Tag / WT	mitoproteome_heart	MDH2	Mor1	Malate dehydrogenase, mitochondrial	1
Q9Z2I8	0.0331821	-0.153225	0.219589	34.4687	0.700504	0.864922		MitoRibo-Tag / WT	mitoproteome_heart	SUCLG2		Succinate--CoA ligase [GDP-forming] subunit beta, mitochondrial	1
Q8BMF4	-0.0229591	-0.15461	0.108692	36.4573	0.706258	0.870311		MitoRibo-Tag / WT	mitoproteome_heart	DLAT		Dihydrolipoyllysine-residue acetyltransferase component of pyruvate dehydrogenase complex, mitochondrial	1
P52196	-0.0525885	-0.359208	0.254031	28.2971	0.710861	0.874262		MitoRibo-Tag / WT	mitoproteome_heart	TST		Thiosulfate sulfurtransferase	1
Q9D6U8	0.0263889	-0.131355	0.184133	33.8599	0.717623	0.879102		MitoRibo-Tag / WT	mitoproteome_heart	FAM162A	E2ig5	Protein FAM162A	1
Q9DC71	0.0312715	-0.15636	0.218903	31.0798	0.718627	0.879102		MitoRibo-Tag / WT	mitoproteome_heart	MRPS15	Rpms15	28S ribosomal protein S15, mitochondrial	1	uS15m	28S small subunit
Q9CZU6;Q80X68	0.0396538	-0.198613	0.277921	36.3069	0.71901	0.879102		MitoRibo-Tag / WT	mitoproteome_heart	CS		Citrate synthase, mitochondrial	1
Q9CQP0;Q8R0E2	-0.0682148	-0.482536	0.346106	30.4019	0.721877	0.88009		MitoRibo-Tag / WT	mitoproteome_heart	MRPL33		39S ribosomal protein L33, mitochondrial	1	bL33m	39S large subunit
O35855;O88374;A0A1B0GX27;A0A1B0GST1;A0A1B0GQY4	-0.0545157	-0.386575	0.277544	32.5635	0.72263	0.88009		MitoRibo-Tag / WT	mitoproteome_heart	BCAT2	Bcatm Eca40	Branched-chain-amino-acid aminotransferase, mitochondrial	1
Q91WK1	0.0412817	-0.2136	0.296164	30.2164	0.72619	0.881748		MitoRibo-Tag / WT	mitoproteome_heart	SPRYD4		SPRY domain-containing protein 4	1
Q9D7P6;D3Z7W0;D3Z0K9	0.032734	-0.169852	0.23532	31.643	0.726809	0.881748		MitoRibo-Tag / WT	mitoproteome_heart	ISCU	Nifun	Iron-sulfur cluster assembly enzyme ISCU, mitochondrial	1
F7C846;D3Z3F4;P47802;D3YVW0;G3UXX9;G3UYJ5;G3XA75;G3UXB5	-0.0599328	-0.436583	0.316717	29.5261	0.73078	0.884852		MitoRibo-Tag / WT	mitoproteome_heart	MTX1		Metaxin-1	1
P97450;E9QAD6	-0.0345824	-0.255783	0.186619	36.7225	0.735282	0.886616		MitoRibo-Tag / WT	mitoproteome_heart	ATP5J		ATP synthase-coupling factor 6, mitochondrial	1
Q9D7N3;A0A0J9YU02	-0.0398401	-0.29576	0.21608	31.2952	0.73636	0.886616		MitoRibo-Tag / WT	mitoproteome_heart	MRPS9		28S ribosomal protein S9, mitochondrial	1	uS9m	28S small subunit
Q8R0F8	-0.0545134	-0.405668	0.296641	30.9576	0.737063	0.886616		MitoRibo-Tag / WT	mitoproteome_heart	FAHD1		Acylpyruvase FAHD1, mitochondrial	1
P34914;A8JYK8	-0.0657247	-0.492107	0.360658	29.5857	0.73884	0.886616		MitoRibo-Tag / WT	mitoproteome_heart	EPHX2	Eph2	Bifunctional epoxide hydrolase 2	1
Q9WU79;A0A0R4J1T9;F6PYI8;F6XMC0;F6YFQ5;E9PUR5	-0.0845907	-0.635084	0.465902	27.798	0.739622	0.886616		MitoRibo-Tag / WT	mitoproteome_heart	PRODH	Pro1	Proline dehydrogenase 1, mitochondrial	1
P48772	-0.0563793	-0.424925	0.312166	33.2231	0.740735	0.886616		MitoRibo-Tag / WT	mitoproteome_heart	COX8B	Cox8h	Cytochrome c oxidase subunit 8B, mitochondrial	1
P56380	-0.0559234	-0.425737	0.31389	28.8958	0.743592	0.888337		MitoRibo-Tag / WT	mitoproteome_heart	NUDT2	Apah1	Bis(5'-nucleosyl)-tetraphosphatase [asymmetrical]	1
Q61733	0.0328243	-0.188543	0.254192	30.7365	0.748383	0.888437		MitoRibo-Tag / WT	mitoproteome_heart	MRPS31	Imogn38	28S ribosomal protein S31, mitochondrial	1	mS31	28S small subunit
G5E881;Q3TUH1;G3UWL8;D6RGT1;G3UYJ1	0.0465846	-0.268935	0.362104	29.3849	0.74942	0.888437		MitoRibo-Tag / WT	mitoproteome_heart	TAMM41		Phosphatidate cytidylyltransferase, mitochondrial	1
Q99LY9;B1ARW4	-0.0399259	-0.312423	0.232572	36.0455	0.751258	0.888437		MitoRibo-Tag / WT	mitoproteome_heart	NDUFS5		NADH dehydrogenase [ubiquinone] iron-sulfur protein 5	1
Q9CQY6;D3Z4C9;D3Z4D6	-0.046381	-0.363529	0.270768	30.908	0.751706	0.888437		MitoRibo-Tag / WT	mitoproteome_heart	UQCC2	Mnf1	Ubiquinol-cytochrome-c reductase complex assembly factor 2	1
Q99KR7;Q9QZH3	-0.0270983	-0.213753	0.159556	35.9739	0.753446	0.888437		MitoRibo-Tag / WT	mitoproteome_heart	PPIF		Peptidyl-prolyl cis-trans isomerase F, mitochondrial	1
G5E8R3;E9QPD7;Q05920;A0A286YCC5	0.0367438	-0.217019	0.290507	32.443	0.754073	0.888437		MitoRibo-Tag / WT	mitoproteome_heart	PCX		Pyruvate carboxylase	1
Q9DCW5;P43024	-0.0544934	-0.431984	0.322998	33.848	0.754791	0.888437		MitoRibo-Tag / WT	mitoproteome_heart	COX6A1	Cox6al	Cytochrome c oxidase subunit 6A1, mitochondrial	1
Q9D125	0.0355376	-0.21089	0.281965	29.0704	0.75503	0.888437		MitoRibo-Tag / WT	mitoproteome_heart	MRPS25	Rpms25	28S ribosomal protein S25, mitochondrial	1	mS25	28S small subunit
Q4VAE3	-0.0682099	-0.556666	0.420247	27.311	0.762515	0.895562		MitoRibo-Tag / WT	mitoproteome_heart	TMEM65		Transmembrane protein 65	1
Q60597;Z4YJV4;Q5SVY0;Q5SVY1	0.0300859	-0.192098	0.25227	36.4334	0.769478	0.902047		MitoRibo-Tag / WT	mitoproteome_heart	OGDH	Kiaa4192	2-oxoglutarate dehydrogenase, mitochondrial	1
Q78IK4	0.0232489	-0.150557	0.197055	33.8501	0.77219	0.902604		MitoRibo-Tag / WT	mitoproteome_heart	APOOL	Fam121a Mic27	MICOS complex subunit Mic27	1
P05202	-0.020652	-0.176223	0.134919	37.7266	0.773863	0.902604		MitoRibo-Tag / WT	mitoproteome_heart	GOT2	Got-2	Aspartate aminotransferase, mitochondrial	1
Q91WK5	-0.0340891	-0.291369	0.223191	29.7382	0.774278	0.902604		MitoRibo-Tag / WT	mitoproteome_heart	GCSH		Glycine cleavage system H protein, mitochondrial	1
Q8QZS1;E0CX19	0.0300767	-0.199498	0.259651	33.9348	0.776734	0.903263		MitoRibo-Tag / WT	mitoproteome_heart	HIBCH		3-hydroxyisobutyryl-CoA hydrolase, mitochondrial	1
Q9CR24;D3Z5H8	-0.0361892	-0.314607	0.242228	29.1881	0.778435	0.903263		MitoRibo-Tag / WT	mitoproteome_heart	NUDT8		Nucleoside diphosphate-linked moiety X motif 8	1
Q8BGA9;A0A2I3BQ74	-0.15497	-1.35132	1.04138	27.8211	0.779172	0.903263		MitoRibo-Tag / WT	mitoproteome_heart	OXA1L		Mitochondrial inner membrane protein OXA1L	1		Mitoribosome assembly
P56395;G5E850;E0CY88	-0.0348849	-0.307137	0.237367	30.454	0.781491	0.904276		MitoRibo-Tag / WT	mitoproteome_heart	CYB5A	Cyb5	Cytochrome b5	1
Q9CQN7;A0A0A6YXF9	-0.0288152	-0.258088	0.200457	30.7097	0.785556	0.906022		MitoRibo-Tag / WT	mitoproteome_heart	MRPL41		39S ribosomal protein L41, mitochondrial	1	mL41	39S large subunit
Q9JI39	-0.0989296	-0.887357	0.689498	27.3292	0.785894	0.906022		MitoRibo-Tag / WT	mitoproteome_heart	ABCB10		ATP-binding cassette sub-family B member 10, mitochondrial	1
Q99KK9;G5E823	-0.0641961	-0.586114	0.457722	28.571	0.790006	0.909045		MitoRibo-Tag / WT	mitoproteome_heart	HARS2	Harsl	Probable histidine--tRNA ligase, mitochondrial	1
P24270;A2AL20;Q8BI29	0.0566147	-0.406876	0.520105	30.4076	0.791421	0.909045		MitoRibo-Tag / WT	mitoproteome_heart	CAT	Cas-1 Cas1	Catalase	1
A0A087WRE7;Q8R0N6	0.0168683	-0.124891	0.158627	31.1974	0.796671	0.9134		MitoRibo-Tag / WT	mitoproteome_heart	ADHFE1		Hydroxyacid-oxoacid transhydrogenase, mitochondrial	1
Q9D1R9;A0A0G2JEY6;A0A0G2JGY8	0.0639779	-0.482441	0.610397	30.5179	0.79985	0.913735		MitoRibo-Tag / WT	mitoproteome_heart	RPL34		60S ribosomal protein L34	1
Q99JR6;Q3V3C7;Q3V3F1;A0A087WSM7	-0.0323497	-0.308957	0.244258	31.5686	0.800074	0.913735		MitoRibo-Tag / WT	mitoproteome_heart	NMNAT3		Nicotinamide/nicotinic acid mononucleotide adenylyltransferase 3	1
Q3U8Y1;Q9DCA2;A0A0U1RPK7	-0.042835	-0.41455	0.32888	30.2978	0.802937	0.913735		MitoRibo-Tag / WT	mitoproteome_heart	MRPS11		28S ribosomal protein S11, mitochondrial	1	uS11m	28S small subunit
Q8R2K3;Q9CYR0;D3Z3Y3	-0.0283527	-0.27462	0.217915	33.1349	0.803114	0.913735		MitoRibo-Tag / WT	mitoproteome_heart	SSBP1		Single-stranded DNA binding protein 1	1
A2APY7	-0.0329525	-0.320892	0.254987	27.9421	0.804262	0.913735		MitoRibo-Tag / WT	mitoproteome_heart	NDUFAF5		Arginine-hydroxylase NDUFAF5, mitochondrial	1
Q71RI9;A0A0G2JGE1;D6RJ70	0.0279946	-0.221345	0.277334	31.0383	0.807885	0.916143		MitoRibo-Tag / WT	mitoproteome_heart	KYAT3	Ccbl2 Kat3	Kynurenine--oxoglutarate transaminase 3	1
Q9D6S7	0.0274685	-0.221988	0.276925	32.869	0.811503	0.916143		MitoRibo-Tag / WT	mitoproteome_heart	MRRF		Ribosome-recycling factor, mitochondrial	1		Mitoribosome assembly
Q7TNL9	0.101153	-0.820032	1.02234	29.9368	0.812015	0.916143		MitoRibo-Tag / WT	mitoproteome_heart	CHCHD10	Ndg2	Coiled-coil-helix-coiled-coil-helix domain-containing 10	1
Q8BYM8;G3X975;A0A1B0GSP2;A0A1B0GR87;A0A1B0GRF1;A0A1B0GSW7	-0.0319468	-0.323231	0.259337	28.9805	0.812236	0.916143		MitoRibo-Tag / WT	mitoproteome_heart	CARS2		Probable cysteine--tRNA ligase, mitochondrial	1
Q9CPZ8;A0A1L1SUP3	0.0350898	-0.293142	0.363322	30.8523	0.81688	0.919062		MitoRibo-Tag / WT	mitoproteome_heart	CMC1		COX assembly mitochondrial protein homolog	1
Q8K0C8;A0A0G2JFK4;S4R231	-0.0318809	-0.331749	0.267988	29.2836	0.817869	0.919062		MitoRibo-Tag / WT	mitoproteome_heart	COX19		Cytochrome c oxidase assembly protein COX19	1
A6PWX7;A6PWX8;Q9CWU6;A6PWX5;A6PWX9;F6V305	0.06991	-0.595845	0.735665	26.689	0.820065	0.919062		MitoRibo-Tag / WT	mitoproteome_heart	UQCC1	Bfzb Uqcc	Ubiquinol-cytochrome-c reductase complex assembly factor 1	1
Q8BFP9	0.0331627	-0.285317	0.351642	29.6566	0.821544	0.919062		MitoRibo-Tag / WT	mitoproteome_heart	PDK1		[Pyruvate dehydrogenase (acetyl-transferring)] kinase isozyme 1, mitochondrial	1
Q9CPX7	0.0269102	-0.232442	0.286263	30.4189	0.822164	0.919062		MitoRibo-Tag / WT	mitoproteome_heart	MRPS16	Rpms16	28S ribosomal protein S16, mitochondrial	1	bS16m	28S small subunit
Q9JJL8;A0A140LIM8	0.0264706	-0.236488	0.289429	28.0453	0.82737	0.923233		MitoRibo-Tag / WT	mitoproteome_heart	SARS2	Sarsm	Serine--tRNA ligase, mitochondrial	1
Q9D5T0	-0.0210255	-0.23604	0.193989	31.894	0.83222	0.925416		MitoRibo-Tag / WT	mitoproteome_heart	ATAD1		ATPase family AAA domain-containing protein 1	1
Q9CQZ6	0.0189733	-0.175423	0.213369	34.7656	0.832533	0.925416		MitoRibo-Tag / WT	mitoproteome_heart	NDUFB3		NADH dehydrogenase [ubiquinone] 1 beta subcomplex subunit 3	1
Q78J03	-0.0183353	-0.207608	0.170937	32.8204	0.833762	0.925416		MitoRibo-Tag / WT	mitoproteome_heart	MSRB2		Methionine-R-sulfoxide reductase B2, mitochondrial	1
D3Z7X0;D3Z2B3;F6RGT6	0.0171161	-0.167391	0.201624	32.9914	0.840697	0.931462		MitoRibo-Tag / WT	mitoproteome_heart	ACAD12		Acyl-Coenzyme A dehydrogenase family, member 12	1
Q9CQN3	0.046277	-0.467098	0.559652	30.7172	0.845136	0.933253		MitoRibo-Tag / WT	mitoproteome_heart	TOMM6	Obtp Tom6	Mitochondrial import receptor subunit TOM6 homolog	1
P62270;F6YVP7;A0A1Y7VKY1;S4R1N6	-0.0481303	-0.582619	0.486358	30.9232	0.845294	0.933253		MitoRibo-Tag / WT	mitoproteome_heart	RPS18		40S ribosomal protein S18	1
Q91V16	-0.0211192	-0.261113	0.218874	31.6109	0.848767	0.934986		MitoRibo-Tag / WT	mitoproteome_heart	ETFRF1	Lyrm5	Electron transfer flavoprotein regulatory factor 1	1
A0A0R4J0P1;Q9D7B6;D3YTT4;A0A1L1SUG2	0.0220375	-0.230225	0.2743	30.7964	0.849851	0.934986		MitoRibo-Tag / WT	mitoproteome_heart	ACAD8		Isobutyryl-CoA dehydrogenase, mitochondrial	1
A2AJP9;A8Y5Q0;A2AJQ0;Q3UV70	-0.0200635	-0.258137	0.21801	30.5405	0.855084	0.937738		MitoRibo-Tag / WT	mitoproteome_heart	PDP1	Ppm2c	[Pyruvate dehydrogenase [acetyl-transferring]]-phosphatase 1, mitochondrial	1
Q6PE15;F6X5P5	-0.0405003	-0.525447	0.444447	27.1799	0.856374	0.937738		MitoRibo-Tag / WT	mitoproteome_heart	ABHD10		Mycophenolic acid acyl-glucuronide esterase, mitochondrial	1
Q8BWF0	0.0156821	-0.174144	0.205509	33.1588	0.857906	0.937738		MitoRibo-Tag / WT	mitoproteome_heart	ALDH5A1		Succinate-semialdehyde dehydrogenase, mitochondrial	1
P62077	0.0282511	-0.316961	0.373463	31.4011	0.859224	0.937738		MitoRibo-Tag / WT	mitoproteome_heart	TIMM8B	Ddp2 Tim8b	Mitochondrial import inner membrane translocase subunit Tim8 B	1
Q91ZA3;H3BL62;H3BK61;D3YZC0;D3YWM4;H3BJR0;H3BKW6	-0.0137043	-0.18191	0.154501	35.1897	0.859843	0.937738		MitoRibo-Tag / WT	mitoproteome_heart	PCCA		Propionyl-CoA carboxylase alpha chain, mitochondrial	1
Q64433	-0.0149243	-0.20761	0.177761	36.5193	0.866681	0.943552		MitoRibo-Tag / WT	mitoproteome_heart	HSPE1		10 kDa heat shock protein, mitochondrial	1
Q8K370	-0.0155526	-0.232254	0.201149	33.7467	0.87637	0.950234		MitoRibo-Tag / WT	mitoproteome_heart	ACAD10		Acyl-CoA dehydrogenase family member 10	1
Q3URE1;A0A1D5RMC8	0.02235	-0.289473	0.334173	29.8743	0.876532	0.950234		MitoRibo-Tag / WT	mitoproteome_heart	ACSF3		Acyl-CoA synthetase family member 3, mitochondrial	1
A0A286YE01;Q80VI7;Q8JZU0;A0A286YCV5;A0A286YDW4	0.0823975	-1.07515	1.23995	26.6856	0.877372	0.950234		MitoRibo-Tag / WT	mitoproteome_heart	NUDT13		Nucleoside diphosphate-linked moiety X motif 13	1
Q8BMS1	-0.00836807	-0.132044	0.115307	38.9203	0.883387	0.955096		MitoRibo-Tag / WT	mitoproteome_heart	HADHA		Trifunctional enzyme subunit alpha, mitochondrial	1
P45952;D6RFD7;D3Z2A5	-0.0108502	-0.176071	0.154371	37.6053	0.886791	0.95606		MitoRibo-Tag / WT	mitoproteome_heart	ACADM		Medium-chain specific acyl-CoA dehydrogenase, mitochondrial	1
Q9D6M3;E9PY45;E9PV90;E9Q6M6;A0A0J9YTY6;Q80X52;E9Q579;A0A0J9YUX4;V9GWS2;A0A0J9YUJ4;A0A0J9YVJ3;Q9DB41;G3UX09;G3UY41;V9GWV4	-0.0155791	-0.253961	0.222802	30.8413	0.887333	0.95606		MitoRibo-Tag / WT	mitoproteome_heart	SLC25A22	Gc1	Mitochondrial glutamate carrier 1	1
P32020;A2APS4;A2APS5	-0.0298176	-0.493291	0.433656	31.9174	0.889076	0.956292		MitoRibo-Tag / WT	mitoproteome_heart	SCP2	Scp-2	Non-specific lipid-transfer protein	1
Q9CZR8;Q9CX33;D3Z4M7	0.00807188	-0.123259	0.139403	32.7311	0.893995	0.959933		MitoRibo-Tag / WT	mitoproteome_heart	TSFM		Elongation factor Ts, mitochondrial	1
Q8K3J1	-0.016904	-0.296566	0.262758	35.5567	0.895739	0.960159		MitoRibo-Tag / WT	mitoproteome_heart	NDUFS8		NADH dehydrogenase [ubiquinone] iron-sulfur protein 8, mitochondrial	1
Q9R112;F6ZKZ3;H3BLH2	0.0172079	-0.282634	0.317049	31.3218	0.900976	0.964121		MitoRibo-Tag / WT	mitoproteome_heart	SQOR	Sqrdl	Sulfide:quinone oxidoreductase, mitochondrial	1
Q5RL20;Q99N89	-0.0206132	-0.391518	0.350291	31.2932	0.904089	0.964173		MitoRibo-Tag / WT	mitoproteome_heart	MRPL43		39S ribosomal protein L43, mitochondrial	1	mL43	39S large subunit
Q9D2R8;Q8R2K5	-0.104908	-1.99949	1.78967	28.5265	0.904437	0.964173		MitoRibo-Tag / WT	mitoproteome_heart	MRPS33	Gdap3	28S ribosomal protein S33, mitochondrial	1	mS33	28S small subunit
Q8R164	-0.0138158	-0.266534	0.238903	31.4151	0.905645	0.964173		MitoRibo-Tag / WT	mitoproteome_heart	BPHL		Valacyclovir hydrolase	1
P56375	0.0107107	-0.197777	0.219199	29.0678	0.911305	0.967091		MitoRibo-Tag / WT	mitoproteome_heart	ACYP2	Acyp	Acylphosphatase-2	1
O70325;S4R1E5	0.0170021	-0.320155	0.35416	30.2717	0.91293	0.967091		MitoRibo-Tag / WT	mitoproteome_heart	GPX4		Phospholipid hydroperoxide glutathione peroxidase	1
Q9EP89;A0A1L1SVF9	-0.0149872	-0.313872	0.283897	29.465	0.913418	0.967091		MitoRibo-Tag / WT	mitoproteome_heart	LACTB	Lact1	Serine beta-lactamase-like protein LACTB, mitochondrial	1
Q9QYA2;G3UY77	0.0257725	-0.495134	0.546679	29.5163	0.914565	0.967091		MitoRibo-Tag / WT	mitoproteome_heart	TOMM40	Mom35 Tom40	Mitochondrial import receptor subunit TOM40 homolog	1
A2AIL4	-0.0267982	-0.597407	0.543811	26.3475	0.918885	0.969826		MitoRibo-Tag / WT	mitoproteome_heart	NDUFAF6		NADH dehydrogenase (ubiquinone) complex I, assembly factor 6	1
Q8JZN7;H3BKJ1;H3BKL2;H3BL14	-0.0192373	-0.437571	0.399096	28.4627	0.920569	0.969826		MitoRibo-Tag / WT	mitoproteome_heart	RHOT2	Arht2	Mitochondrial Rho GTPase 2	1
Q99J47;Z4YKT6	0.0104378	-0.220127	0.241003	27.3942	0.9218	0.969826		MitoRibo-Tag / WT	mitoproteome_heart	DHRS7B	Sdr32c1	Dehydrogenase/reductase SDR family member 7B	1
Q9D8Y1;D6RG44	0.0614067	-1.34443	1.46724	29.182	0.924537	0.969847		MitoRibo-Tag / WT	mitoproteome_heart	TMEM126A		Transmembrane protein 126A	1
P99028;Q9D2Q7	0.010013	-0.225705	0.245731	36.3545	0.926606	0.969847		MitoRibo-Tag / WT	mitoproteome_heart	UQCRH		Cytochrome b-c1 complex subunit 6, mitochondrial	1
A0A0A0MQ68;Q60759;D3Z4I2	-0.00840004	-0.211877	0.195077	31.6	0.928666	0.969847		MitoRibo-Tag / WT	mitoproteome_heart	GCDH		Glutaryl-CoA dehydrogenase, mitochondrial	1
P53702;G3UXK7	0.0290825	-0.683926	0.742091	28.7844	0.929517	0.969847		MitoRibo-Tag / WT	mitoproteome_heart	HCCS	Cchl	Cytochrome c-type heme lyase	1
Q9D1H8	-0.00863084	-0.220377	0.203115	30.6679	0.929566	0.969847		MitoRibo-Tag / WT	mitoproteome_heart	MRPL53		39S ribosomal protein L53, mitochondrial	1	mL53	39S large subunit
Q9EQ20;A0A1Y7VJ32	0.00500188	-0.12277	0.132774	35.2794	0.932346	0.971129		MitoRibo-Tag / WT	mitoproteome_heart	ALDH6A1		Methylmalonate-semialdehyde dehydrogenase [acylating], mitochondrial	1
Q99M87	0.00747865	-0.207132	0.22209	32.4642	0.939759	0.976776		MitoRibo-Tag / WT	mitoproteome_heart	DNAJA3	Tid1	DnaJ homolog subfamily A member 3, mitochondrial	1
Q91VN4	-0.00692812	-0.209546	0.19569	31.0436	0.940888	0.976776		MitoRibo-Tag / WT	mitoproteome_heart	CHCHD6	Mic25	MICOS complex subunit Mic25	1
G5E895;D3Z494;S4R2G9	0.00700561	-0.220027	0.234039	30.5156	0.946644	0.979837		MitoRibo-Tag / WT	mitoproteome_heart	AKR1B10		Aldo-keto reductase family 1, member B10 (aldose reductase)	1
P14152;B1ATQ3	-0.0106213	-0.356928	0.335685	31.0688	0.946967	0.979837		MitoRibo-Tag / WT	mitoproteome_heart	MDH1	Mor2	Malate dehydrogenase, cytoplasmic	1
A0A0R4J083;P51174	-0.00357947	-0.124274	0.117115	37.6047	0.948715	0.980026		MitoRibo-Tag / WT	mitoproteome_heart	ACADL		Long-chain-specific acyl-CoA dehydrogenase, mitochondrial	1
Q8C6I2	-0.00850402	-0.315747	0.298739	29.6856	0.952133	0.980801		MitoRibo-Tag / WT	mitoproteome_heart	SDHAF2	Pgl2 Sdh5	Succinate dehydrogenase assembly factor 2, mitochondrial	1
Q99J99;A0A2R8VHT1;A0A2R8VHE5	-0.0070799	-0.269354	0.255194	29.756	0.953314	0.980801		MitoRibo-Tag / WT	mitoproteome_heart	MPST		3-mercaptopyruvate sulfurtransferase	1
Q9D8P4;H3BJT9;H3BIZ3;A0A1B0GSV1	-0.00700339	-0.275285	0.261278	30.4323	0.954851	0.980801		MitoRibo-Tag / WT	mitoproteome_heart	MRPL17		39S ribosomal protein L17, mitochondrial	1	bL17m	39S large subunit
G3X9M0;Q9ER88;A0A0R4J1B9;G3UWZ6;G3UWM7;G3UWJ4;G3UZC0;G3UWR5;G3UYM6;G3UYP3	0.00797422	-0.303586	0.319534	29.0729	0.955732	0.980801		MitoRibo-Tag / WT	mitoproteome_heart	DAP3	Mrps29	28S ribosomal protein S29, mitochondrial	1	mS29	28S small subunit
Q78IK2	0.0120367	-0.485403	0.509477	32.4914	0.958146	0.981668		MitoRibo-Tag / WT	mitoproteome_heart	USMG5	Dapit	Up-regulated during skeletal muscle growth protein 5	1
Q9CPW2;A0A1L1SV24	-0.00429331	-0.229301	0.220714	28.2819	0.96699	0.986213		MitoRibo-Tag / WT	mitoproteome_heart	FDX2	Fdx1l	Ferredoxin-2, mitochondrial	1
Q9CWD8;F7D3P0	0.00742834	-0.421397	0.436254	29.3651	0.97003	0.986213		MitoRibo-Tag / WT	mitoproteome_heart	NUBPL		Iron-sulfur protein NUBPL	1
Q8BFR5;A0A0U1RPC4;A0A0U1RNQ6	-0.00258357	-0.152708	0.147541	36.911	0.970225	0.986213		MitoRibo-Tag / WT	mitoproteome_heart	TUFM		Elongation factor Tu, mitochondrial	1
O55142	-0.00881925	-0.543892	0.526254	29.8633	0.971483	0.986213		MitoRibo-Tag / WT	mitoproteome_heart	RPL35A		60S ribosomal protein L35a	1
Q99N93	-0.00404502	-0.251809	0.243719	29.3671	0.971753	0.986213		MitoRibo-Tag / WT	mitoproteome_heart	MRPL16		39S ribosomal protein L16, mitochondrial	1	uL16m	39S large subunit
Q91VA7;V9GXV0	0.00304636	-0.185426	0.191519	35.0499	0.972034	0.986213		MitoRibo-Tag / WT	mitoproteome_heart	IDH3B		Isocitrate dehydrogenase [NAD] subunit, mitochondrial	1
D3Z7C0;Q9Z2Q5	-0.00558143	-0.396495	0.385332	30.649	0.975295	0.98792		MitoRibo-Tag / WT	mitoproteome_heart	MRPL40	Nlvcf	39S ribosomal protein L40, mitochondrial	1	mL40	39S large subunit
D3Z2K2;Q9CR88	0.00313337	-0.309851	0.316118	28.3826	0.982676	0.988277		MitoRibo-Tag / WT	mitoproteome_heart	MRPS14		28S ribosomal protein S14, mitochondrial	1	uS14m	28S small subunit
P31786;Q4VWZ5;D3Z563;M0QWU8	-0.00196732	-0.209563	0.205629	30.4023	0.983601	0.988277		MitoRibo-Tag / WT	mitoproteome_heart	DBI		Acyl-CoA-binding protein	1
O88696	-0.00131487	-0.147772	0.145142	31.344	0.984464	0.988277		MitoRibo-Tag / WT	mitoproteome_heart	CLPP		ATP-dependent Clp protease proteolytic subunit, mitochondrial	1
Q9DB15	0.00180895	-0.204978	0.208596	33.7655	0.984862	0.988277		MitoRibo-Tag / WT	mitoproteome_heart	MRPL12	Rpml12	39S ribosomal protein L12, mitochondrial	1	bL12m	39S large subunit
Q8BMF3;A0A140LHQ4	0.00233494	-0.268385	0.273054	31.0541	0.985075	0.988277		MitoRibo-Tag / WT	mitoproteome_heart	ME3		NADP-dependent malic enzyme, mitochondrial	1
I3ITR1;Q9D924;A0A286YCW6	-0.00133503	-0.156593	0.153923	30.8836	0.98512	0.988277		MitoRibo-Tag / WT	mitoproteome_heart	ISCA1	Hbld2	Iron-sulfur cluster assembly 1 homolog, mitochondrial	1
A0A0R4J0X2;Q8VC19;A0A1W2P873;D6RGR8;A0A1L1STE9;A0A1L1SUZ0;F6RYA6	-0.00113063	-0.210742	0.20848	28.1409	0.990665	0.99225		MitoRibo-Tag / WT	mitoproteome_heart	ALAS1		5-aminolevulinate synthase, nonspecific, mitochondrial	1
Q8C3X4;G3UWY0;F6ZM03;A0A0J9YUM0	-0.00115153	-0.439921	0.437618	28.6326	0.995458	0.995458		MitoRibo-Tag / WT	mitoproteome_heart	GUF1		Translation factor Guf1, mitochondrial	1

## Sheet: Fig S1 - Mouse liver quantifi.
Protein IDs (Uniprot)	log2 (fold change)	Confidence interval left	Confidence interval right	Average expression	p-value	Adjusted p-value	Significant	Comparison	Experiment	Gene names (primary)	Gene names (synonym )	Protein name	MitoCarta2_List	New ribosome nomenclature	Category
Q9CR10	-0.574782	-0.832673	-0.316891	28.9891	0.000479663	0.328089		MitoRibo-Tag / WT	mitoproteome_liver	OXLD1		Oxidoreductase-like domain-containing protein 1	1
Q9DB15	-0.260245	-0.43002	-0.0904698	34.4798	0.00626027	0.431028		MitoRibo-Tag / WT	mitoproteome_liver	MRPL12	Rpml12	39S ribosomal protein L12, mitochondrial	1	bL12m	39S large subunit
Q922B1	-0.299846	-0.495769	-0.103923	32.537	0.00632008	0.431028		MitoRibo-Tag / WT	mitoproteome_liver	MACROD1	Lrp16	O-acetyl-ADP-ribose deacetylase MACROD1	1
A0A0R4J1H2;Q8QZY2;E0CZG7;E0CXF4	-0.407597	-0.675137	-0.140057	33.087	0.00649208	0.431028		MitoRibo-Tag / WT	mitoproteome_liver	GLYCTK		Glycerate kinase	1
Q9CQP0;Q8R0E2	-0.678764	-1.13263	-0.224895	31.3912	0.00723729	0.431028		MitoRibo-Tag / WT	mitoproteome_liver	MRPL33		39S ribosomal protein L33, mitochondrial	1	bL33m	39S large subunit
O35972;A0A1B0GSZ9;A0A1B0GQZ1	0.458979	0.149448	0.768509	29.4845	0.00760318	0.431028		MitoRibo-Tag / WT	mitoproteome_liver	MRPL23	L23mrp	39S ribosomal protein L23, mitochondrial	1	uL23m	39S large subunit
P47791	-0.286505	-0.480341	-0.0926692	32.1452	0.00774477	0.431028		MitoRibo-Tag / WT	mitoproteome_liver	GSR	Gr1	Glutathione reductase, mitochondrial	1
Q9D1I5;A0A0U1RQ27	-0.403987	-0.677308	-0.130666	33.6138	0.00774512	0.431028		MitoRibo-Tag / WT	mitoproteome_liver	MCEE		Methylmalonyl-CoA epimerase, mitochondrial	1
Q9CQF8	-0.265993	-0.447329	-0.0846565	31.4162	0.00809098	0.431028		MitoRibo-Tag / WT	mitoproteome_liver	MRPL57	Mrp63	Ribosomal protein 63, mitochondrial	1	mL63	39S large subunit
Q9DCL9;D3Z6P1;D6RCU8	0.888328	0.275902	1.50075	27.6049	0.00862301	0.431028		MitoRibo-Tag / WT	mitoproteome_liver	PAICS		Multifunctional protein ADE2	1
Q3U9H3;Q61337;F7ABX5;D3YZR8;F6S493	-0.679275	-1.15915	-0.199402	28.6521	0.00988442	0.431028		MitoRibo-Tag / WT	mitoproteome_liver	BAD	Bbc6	Bcl2-associated agonist of cell death	1
Q07417	0.314341	0.0892969	0.539386	34.7314	0.0106355	0.431028		MitoRibo-Tag / WT	mitoproteome_liver	ACADS		Short-chain specific acyl-CoA dehydrogenase, mitochondrial	1
Q9CXV1	0.74905	0.207972	1.29013	28.2525	0.0111655	0.431028		MitoRibo-Tag / WT	mitoproteome_liver	SDHD		Succinate dehydrogenase [ubiquinone] cytochrome b small subunit, mitochondrial	1
Q9DBG1	0.312329	0.0852894	0.539368	33.5097	0.0115525	0.431028		MitoRibo-Tag / WT	mitoproteome_liver	CYP27A1		Sterol 26-hydroxylase, mitochondrial	1
O70325;S4R1E5	0.402028	0.108644	0.695412	31.0169	0.0117969	0.431028		MitoRibo-Tag / WT	mitoproteome_liver	GPX4		Phospholipid hydroperoxide glutathione peroxidase	1
Q91WK5	-0.415533	-0.724785	-0.106281	32.3676	0.0130945	0.431028		MitoRibo-Tag / WT	mitoproteome_liver	GCSH		Glycine cleavage system H protein, mitochondrial	1
Q9CXW2	-0.288217	-0.503355	-0.0730793	32.9171	0.0133006	0.431028		MitoRibo-Tag / WT	mitoproteome_liver	MRPS22	Rpms22	28S ribosomal protein S22, mitochondrial	1	mS22	28S small subunit
Q9CQX8	-0.485281	-0.847539	-0.123023	32.7928	0.013305	0.431028		MitoRibo-Tag / WT	mitoproteome_liver	MRPS36		28S ribosomal protein S36, mitochondrial	1
F7C846;D3Z3F4;P47802;D3YVW0;G3UXX9;G3UYJ5;G3XA75;G3UXB5	0.440875	0.11053	0.77122	30.0554	0.013569	0.431028		MitoRibo-Tag / WT	mitoproteome_liver	MTX1		Metaxin-1	1
Q9CQ92;G3X9U9;D3YZ32	0.398169	0.0985899	0.697748	28.0733	0.0138644	0.431028		MitoRibo-Tag / WT	mitoproteome_liver	FIS1	Ttc11	Mitochondrial fission 1 protein	1
Q9DCI9	0.638028	0.151453	1.1246	28.1586	0.0148683	0.431028		MitoRibo-Tag / WT	mitoproteome_liver	MRPL32	Heg1	39S ribosomal protein L32, mitochondrial	1	bL32m	39S large subunit
Q9ERB0	0.312879	0.0742353	0.551522	29.0039	0.0148794	0.431028		MitoRibo-Tag / WT	mitoproteome_liver	SNAP29		Synaptosomal-associated protein 29	1
Q9D0I4;B1AVI2;Q9D614	-0.441586	-0.779175	-0.103997	28.8951	0.0150563	0.431028		MitoRibo-Tag / WT	mitoproteome_liver	STX17		Syntaxin-17	1
Q8R2K3;Q9CYR0;D3Z3Y3	-0.253706	-0.447832	-0.0595805	33.7959	0.0151238	0.431028		MitoRibo-Tag / WT	mitoproteome_liver	SSBP1		Single-stranded DNA binding protein 1	1
Q3UFY8	0.364132	0.0786823	0.649581	29.1004	0.0170971	0.449576		MitoRibo-Tag / WT	mitoproteome_liver	TRMT10C	Mrpp1 Rg9mtd1	tRNA methyltransferase 10 homolog C	1
Q9WUR9;F6TEU8;A2ARF6;A2ARF5	-0.28337	-0.506662	-0.0600771	33.7508	0.0175448	0.449576		MitoRibo-Tag / WT	mitoproteome_liver	AK4	Ak-4 Ak3b Ak3l1	Adenylate kinase 4, mitochondrial	1
O88441	0.421886	0.0830914	0.76068	29.6108	0.0192605	0.449576		MitoRibo-Tag / WT	mitoproteome_liver	MTX2		Metaxin-2	1
Q9CPQ1;A0A0G2JDA6	0.269374	0.0529585	0.485789	36.7209	0.0193019	0.449576		MitoRibo-Tag / WT	mitoproteome_liver	COX6C		Cytochrome c oxidase subunit 6C	1
P56382	0.319994	0.0618163	0.578172	36.1516	0.0197051	0.449576		MitoRibo-Tag / WT	mitoproteome_liver	ATP5F1E	Atp5e	ATP synthase subunit epsilon, mitochondrial	1
Q9CQ06;A0A0A6YXP0	-0.233388	-0.421716	-0.0450601	31.8518	0.0197182	0.449576		MitoRibo-Tag / WT	mitoproteome_liver	MRPL24		39S ribosomal protein L24, mitochondrial	1	uL24m	39S large subunit
P58059;D3YVZ9	-0.377323	-0.688105	-0.0665411	31.1643	0.0217608	0.452899		MitoRibo-Tag / WT	mitoproteome_liver	MRPS21	Rpms21	28S ribosomal protein S21, mitochondrial	1	bS21m	28S small subunit
Q8BVI4;A0A0G2JGJ1;D3YWR7;D3Z1A1;D3Z099;A0A0G2JGY0	-0.31566	-0.576345	-0.0549758	32.5685	0.0220369	0.452899		MitoRibo-Tag / WT	mitoproteome_liver	QDPR	Dhpr	Dihydropteridine reductase	1
Q9D5T0	0.24995	0.0423441	0.457556	32.3132	0.0226427	0.452899		MitoRibo-Tag / WT	mitoproteome_liver	ATAD1		ATPase family AAA domain-containing protein 1	1
Q9DCM2;A0A0N4SVE5	0.219522	0.0324928	0.406552	33.9052	0.0254861	0.452899		MitoRibo-Tag / WT	mitoproteome_liver	GSTK1		Glutathione S-transferase kappa 1	1
Q9CYK1	-0.287057	-0.532968	-0.041146	28.0988	0.0261328	0.452899		MitoRibo-Tag / WT	mitoproteome_liver	WARS2		Tryptophan--tRNA ligase, mitochondrial	1
Q8VDT9	-0.292399	-0.547221	-0.0375769	31.2354	0.0282403	0.452899		MitoRibo-Tag / WT	mitoproteome_liver	MRPL50		39S ribosomal protein L50, mitochondrial	1	mL50	39S large subunit
Q8VCF0;S4R1W6	-0.270959	-0.507414	-0.0345049	31.7246	0.0284102	0.452899		MitoRibo-Tag / WT	mitoproteome_liver	MAVS	Ips1 Visa	Mitochondrial antiviral-signaling protein	1
Q9D3D9;D3Z7S4	-0.240124	-0.450084	-0.0301629	35.4157	0.0286626	0.452899		MitoRibo-Tag / WT	mitoproteome_liver	ATP5F1D	Atp5d	ATP synthase subunit delta, mitochondrial	1
Q9D0B5	-0.481475	-0.903537	-0.0594133	30.0392	0.0289877	0.452899		MitoRibo-Tag / WT	mitoproteome_liver	TSTD3		Thiosulfate sulfurtransferase/rhodanese-like domain-containing protein 3	1
Q9D172;A0A1W2P7B6	-0.227445	-0.427897	-0.0269928	36.6023	0.0296867	0.452899		MitoRibo-Tag / WT	mitoproteome_liver	GATD3A	D10Jhu81e	Glutamine amidotransferase-like class 1 domain-containing protein 3A, mitochondrial	1
Q9CQE3;D3Z198;D3YWF8;D3YX95	-0.368426	-0.695918	-0.0409336	30.7367	0.0308269	0.452899		MitoRibo-Tag / WT	mitoproteome_liver	MRPS17	Rpms17	28S ribosomal protein S17, mitochondrial	1	uS17m	28S small subunit
A0A0R4J174;Q9QZH6;J3KMM6	0.290929	0.0304697	0.551388	31.4041	0.0318034	0.452899		MitoRibo-Tag / WT	mitoproteome_liver	ECSIT	Sitpec	Evolutionarily conserved signaling intermediate in Toll pathway, mitochondrial	1
Q9CPV3;A0A1W2P6M3;A0A1W2P7E4	-0.427268	-0.81257	-0.0419664	29.8353	0.0328177	0.452899		MitoRibo-Tag / WT	mitoproteome_liver	MRPL42	D10Ertd322e Mrps32	39S ribosomal protein L42, mitochondrial	1	mL42	39S large subunit
Q9D6M3;E9PY45;E9PV90;E9Q6M6;A0A0J9YTY6;Q80X52;E9Q579;A0A0J9YUX4;V9GWS2;A0A0J9YUJ4;A0A0J9YVJ3;Q9DB41;G3UX09;G3UY41;V9GWV4	0.342647	0.0292761	0.656018	33.6555	0.0348555	0.452899		MitoRibo-Tag / WT	mitoproteome_liver	SLC25A22	Gc1	Mitochondrial glutamate carrier 1	1
A2AQ17;A0A0R4J081;Q9CWX2	0.237782	0.019107	0.456458	30.1603	0.0356838	0.452899		MitoRibo-Tag / WT	mitoproteome_liver	NDUFAF1	Cia30	Complex I intermediate-associated protein 30, mitochondrial	1
Q8K0D5	0.196828	0.0157022	0.377953	32.1799	0.0357786	0.452899		MitoRibo-Tag / WT	mitoproteome_liver	GFM1	Efg Efg1 Gfm	Elongation factor G, mitochondrial	1		Mitoribosome assembly
Q8K199;F8WHQ0;D6RJ47;D6RD08;D3YZZ0	-0.31452	-0.60402	-0.0250211	30.6839	0.0358152	0.452899		MitoRibo-Tag / WT	mitoproteome_liver	CMC2		COX assembly mitochondrial protein 2 homolog	1
Q3U276	-0.30662	-0.590079	-0.0231598	29.2318	0.036478	0.452899		MitoRibo-Tag / WT	mitoproteome_liver	SDHAF1	Lyrm8	Succinate dehydrogenase assembly factor 1, mitochondrial	1
A0A1L1ST61;A0A1L1SV00;Q8R472;Q9JLR9;A0A1L1SR69	0.36628	0.0273071	0.705253	28.337	0.0366405	0.452899		MitoRibo-Tag / WT	mitoproteome_liver	HIGD1A	Hig1	HIG1 domain family member 1A, mitochondrial	1
Q9Z2Y8;A0A1B0GRP7;Q6P8V7;A0A1B0GRR5;Q80ZV3;A0A1B0GSP5;A0A1B0GQY5;A0A1B0GSA1	-0.248941	-0.480378	-0.0175051	32.7378	0.0373465	0.452899		MitoRibo-Tag / WT	mitoproteome_liver	PLPBP	Prosc	Pyridoxal phosphate homeostasis protein	1
Q8R2L5;Q8BTZ9	-0.561875	-1.08481	-0.0389426	30.5684	0.0375159	0.452899		MitoRibo-Tag / WT	mitoproteome_liver	MRPS18C		28S ribosomal protein S18c, mitochondrial	1	bS18m	28S small subunit
Q8R4N0	-0.210804	-0.407543	-0.014065	34.0036	0.0379516	0.452899		MitoRibo-Tag / WT	mitoproteome_liver	CLYBL	Clb	Citramalyl-CoA lyase, mitochondrial	1
Q59J78;A0A286YE33;A0A286YDL9;A0A286YE75	0.324333	0.0201335	0.628533	30.3033	0.0387397	0.452899		MitoRibo-Tag / WT	mitoproteome_liver	NDUFAF2	Ndufa12l	NADH dehydrogenase [ubiquinone] 1 alpha subcomplex assembly factor 2	1
Q9DBT9	0.327923	0.020256	0.635591	35.0694	0.0387919	0.452899		MitoRibo-Tag / WT	mitoproteome_liver	DMGDH		Dimethylglycine dehydrogenase, mitochondrial	1
Q9D6T9	-0.508378	-0.986399	-0.0303585	28.8094	0.0391433	0.452899		MitoRibo-Tag / WT	mitoproteome_liver	MRPS36		28S ribosomal protein S36, mitochondrial	1
P97450;E9QAD6	-0.196646	-0.381949	-0.0113418	35.906	0.0394937	0.452899		MitoRibo-Tag / WT	mitoproteome_liver	ATP5J		ATP synthase-coupling factor 6, mitochondrial	1
Q8BZ09;B6CI26	0.217334	0.0117685	0.422899	29.7453	0.040103	0.452899		MitoRibo-Tag / WT	mitoproteome_liver	SLC25A21	Odc	Mitochondrial 2-oxodicarboxylate carrier	1
Q14C51;A0A0U1RQ61;A0A0U1RP36	0.395677	0.0201471	0.771206	30.3991	0.0406652	0.452899		MitoRibo-Tag / WT	mitoproteome_liver	PTCD3	Mrps39	Pentatricopeptide repeat domain-containing protein 3, mitochondrial	1	mS39	28S small subunit
Q6P3A8	0.431353	0.0211471	0.841559	30.7035	0.0409963	0.452899		MitoRibo-Tag / WT	mitoproteome_liver	BCKDHB		2-oxoisovalerate dehydrogenase subunit beta, mitochondrial	1
Q9CZU6;Q80X68	0.204103	0.00954871	0.398658	34.1185	0.04139	0.452899		MitoRibo-Tag / WT	mitoproteome_liver	CS		Citrate synthase, mitochondrial	1
E9QPQ8;Q8JZS9;A0A140LHT6;A0A140LI38;A0A140LHD4;A0A140LI40;D3Z6C8	0.226892	0.0105159	0.443269	30.9917	0.0414668	0.452899		MitoRibo-Tag / WT	mitoproteome_liver	MRPL48		39S ribosomal protein L48, mitochondrial	1	mL48	39S large subunit
Q9WUM5;A0A0N4SVU4	-0.201653	-0.39565	-0.00765668	37.7415	0.0429552	0.452899		MitoRibo-Tag / WT	mitoproteome_liver	SUCLG1		Succinate--CoA ligase [ADP/GDP-forming] subunit alpha, mitochondrial	1
Q8BQU3	-0.624051	-1.22696	-0.0211469	28.4568	0.0436894	0.452899		MitoRibo-Tag / WT	mitoproteome_liver	SDHAF3	Acn9	Succinate dehydrogenase assembly factor 3, mitochondrial	1
Q91WK1	-0.278125	-0.547249	-0.00900073	30.9347	0.043965	0.452899		MitoRibo-Tag / WT	mitoproteome_liver	SPRYD4		SPRY domain-containing protein 4	1
H3BLL2;Q811I0;V9GX21;H3BK16;H3BJP9;H3BLD0;H3BKR0	-0.431823	-0.851239	-0.0124072	28.8312	0.0446245	0.452899		MitoRibo-Tag / WT	mitoproteome_liver	ATPAF1		ATP synthase mitochondrial F1 complex assembly factor 1	1
B1B1D8;Q9D773;B1B1D7	-0.206667	-0.407482	-0.00585057	32.7337	0.0447016	0.452899		MitoRibo-Tag / WT	mitoproteome_liver	MRPL2		39S ribosomal protein L2, mitochondrial	1	uL2m	39S large subunit
E9Q1L7;Q8VCE1;D3Z032;D3Z0T8	-0.183909	-0.362839	-0.00497887	28.4405	0.0449275	0.452899		MitoRibo-Tag / WT	mitoproteome_liver	DNAJC28	ORF28	DnaJ homolog subfamily C member 28	1
Q9DCX2;B1ASE2	-0.249899	-0.493437	-0.00636114	37.0722	0.0452237	0.452899		MitoRibo-Tag / WT	mitoproteome_liver	ATP5H		ATP synthase subunit d, mitochondrial	1
Q5FW57;M0QWP3	0.268765	0.00616385	0.531367	33.6897	0.0456872	0.452899		MitoRibo-Tag / WT	mitoproteome_liver	GM4952		Glycine N-acyltransferase-like protein	1
P85094	0.289968	0.00377584	0.576161	32.2908	0.04753	0.464436		MitoRibo-Tag / WT	mitoproteome_liver	ISOC2A	Isoc2	Isochorismatase domain-containing protein 2A	1
Q9D0M3;A0A2R8VHK1	0.272184	0.00199915	0.542369	33.8489	0.0486	0.46596		MitoRibo-Tag / WT	mitoproteome_liver	CYC1		Cytochrome c1, heme protein, mitochondrial	1
Q8BYL4;E9PX65;F7BWC1	0.234947	0.000850997	0.469042	29.7788	0.0493074	0.46596		MitoRibo-Tag / WT	mitoproteome_liver	YARS2		Tyrosine--tRNA ligase, mitochondrial	1		Mitoribosome assembly
P31786;Q4VWZ5;D3Z563;M0QWU8	-0.299268	-0.599414	0.000878205	34.7571	0.0505642	0.46596		MitoRibo-Tag / WT	mitoproteome_liver	DBI		Acyl-CoA-binding protein	1
Q99N87;B2FDG7	0.21739	-0.00144174	0.436223	30.9552	0.0512789	0.46596		MitoRibo-Tag / WT	mitoproteome_liver	MRPS5		28S ribosomal protein S5, mitochondrial	1	uS5m	28S small subunit
A0A0R4J1X1;E9QLB8;Q566J8	-0.44478	-0.894101	0.00454076	26.4618	0.0519745	0.46596		MitoRibo-Tag / WT	mitoproteome_liver	COQ8B	Adck4	Atypical kinase COQ8B, mitochondrial	1
Q8CFJ7;D3Z5G2;D3Z2H6	0.476826	-0.00488873	0.95854	27.9662	0.051983	0.46596		MitoRibo-Tag / WT	mitoproteome_liver	SLC25A45		Solute carrier family 25 member 45	1
Q61733	-0.267861	-0.539114	0.00339283	32.5315	0.0524546	0.46596		MitoRibo-Tag / WT	mitoproteome_liver	MRPS31	Imogn38	28S ribosomal protein S31, mitochondrial	1	mS31	28S small subunit
H7BWY3;Q3UEG6;D3YZ49	0.349189	-0.00674039	0.705119	33.2653	0.0537606	0.467411		MitoRibo-Tag / WT	mitoproteome_liver	AGXT2		Alanine--glyoxylate aminotransferase 2, mitochondrial	1
Q8BHC4;B0QZX9	0.34879	-0.00712714	0.704708	28.5207	0.0539845	0.467411		MitoRibo-Tag / WT	mitoproteome_liver	DCAKD		Dephospho-CoA kinase domain-containing protein	1
O35129;F6QPR1;F6Q8V7	-0.22453	-0.456767	0.00770773	36.4945	0.0567668	0.478277		MitoRibo-Tag / WT	mitoproteome_liver	PHB2	Bap Bcap37 Rea	Prohibitin-2	1
Q9CPQ8;J3QNM7	-0.27781	-0.565445	0.0098251	33.955	0.0569769	0.478277		MitoRibo-Tag / WT	mitoproteome_liver	ATP5L		ATP synthase subunit g, mitochondrial	1
Q9JK42	0.468149	-0.0173884	0.953687	28.7984	0.0573373	0.478277		MitoRibo-Tag / WT	mitoproteome_liver	PDK2		[Pyruvate dehydrogenase (acetyl-transferring)] kinase isozyme 2, mitochondrial	1
A0A1Y7VK19;Q9DCB8;A0A1Y7VM99;A0A1Y7VLA3	-0.199024	-0.413053	0.0150044	30.8499	0.0653113	0.506394		MitoRibo-Tag / WT	mitoproteome_liver	ISCA2	Hbld1	Iron-sulfur cluster assembly 2 homolog, mitochondrial	1
A0A0R4J0S3;Q924D0;D3Z792	0.264691	-0.020525	0.549907	31.2998	0.065772	0.506394		MitoRibo-Tag / WT	mitoproteome_liver	RTN4IP1		Reticulon 4 interacting protein 1	1
Q9CQZ6	-0.309997	-0.646731	0.0267361	32.966	0.067646	0.506394		MitoRibo-Tag / WT	mitoproteome_liver	NDUFB3		NADH dehydrogenase [ubiquinone] 1 beta subcomplex subunit 3	1
Q8CBY0	-1.18895	-2.48107	0.103168	28.6657	0.0677599	0.506394		MitoRibo-Tag / WT	mitoproteome_liver	GATC		Glutamyl-tRNA(Gln) amidotransferase subunit C, mitochondrial	1
G3UZY2;P97493;G3UX99;A2A439	-0.39211	-0.819387	0.0351672	32.4491	0.0683922	0.506394		MitoRibo-Tag / WT	mitoproteome_liver	TXN2		Thioredoxin, mitochondrial	1
Q9R1R8;Q9QYF1	0.355489	-0.0341071	0.745084	28.6301	0.0697567	0.506394		MitoRibo-Tag / WT	mitoproteome_liver	RDH11	Arsdr1 Mdt1 Psdr1	Retinol dehydrogenase 11	1
Q99LX0;A2A813;A2A815;A2A817;A2A816	-0.241864	-0.507176	0.0234479	32.4035	0.0699761	0.506394		MitoRibo-Tag / WT	mitoproteome_liver	PARK7		Protein/nucleic acid deglycase DJ-1	1
Q9CQR4	-0.259728	-0.544803	0.0253472	35.2306	0.0701175	0.506394		MitoRibo-Tag / WT	mitoproteome_liver	ACOT13	Them2	Acyl-coenzyme A thioesterase 13	1
Q9CQ40	-0.269749	-0.565882	0.0263839	31.0059	0.0701652	0.506394		MitoRibo-Tag / WT	mitoproteome_liver	MRPL49		39S ribosomal protein L49, mitochondrial	1	mL49	39S large subunit
Q9CQ91;D3Z670	0.189693	-0.0203985	0.399785	30.3573	0.072309	0.506394		MitoRibo-Tag / WT	mitoproteome_liver	NDUFA3		NADH dehydrogenase [ubiquinone] 1 alpha subcomplex subunit 3	1
Q9JHW4;A0A0N4SUV6;A0A0N4SUU3;A0A0N4SWD9;A0A0N4SWB3;A0A0N4SVA4	-0.676716	-1.4305	0.0770649	29.4917	0.0737201	0.506394		MitoRibo-Tag / WT	mitoproteome_liver	EEFSEC	Selb	Selenocysteine-specific elongation factor	1
A2A848	-0.466113	-0.986993	0.0547667	32.5945	0.0745282	0.506394		MitoRibo-Tag / WT	mitoproteome_liver	ACOX1		Peroxisomal acyl-coenzyme A oxidase 1 (Fragment)	1
Q99LB7;A2AH52;A2AH53;A2AH55	0.30486	-0.0365953	0.646316	36.1016	0.0750983	0.506394		MitoRibo-Tag / WT	mitoproteome_liver	SARDH		Sarcosine dehydrogenase, mitochondrial	1
Q9QZD8	0.415131	-0.0508264	0.881089	31.7624	0.0756365	0.506394		MitoRibo-Tag / WT	mitoproteome_liver	SLC25A10	Dic	Mitochondrial dicarboxylate carrier	1
E9PY03;Q8K557	-0.32686	-0.693882	0.0401618	28.4357	0.0757348	0.506394		MitoRibo-Tag / WT	mitoproteome_liver	TSTD1		Thiosulfate sulfurtransferase (rhodanese)-like domain-containing 1	1
P56213	0.160706	-0.0203545	0.341766	32.1753	0.0765884	0.506394		MitoRibo-Tag / WT	mitoproteome_liver	GFER	Alr	FAD-linked sulfhydryl oxidase ALR	1
Q9WU79;A0A0R4J1T9;F6PYI8;F6XMC0;F6YFQ5;E9PUR5	0.312629	-0.0400462	0.665304	33.468	0.0769136	0.506394		MitoRibo-Tag / WT	mitoproteome_liver	PRODH	Pro1	Proline dehydrogenase 1, mitochondrial	1
A0A0R3P9C8;Q9DC69	-0.238647	-0.508194	0.030899	33.0042	0.0772262	0.506394		MitoRibo-Tag / WT	mitoproteome_liver	NDUFA9		NADH dehydrogenase [ubiquinone] 1 alpha subcomplex subunit 9, mitochondrial	1
Q9CPV4;E9Q197;F6ZTG3;E9Q055;E9Q2R6;F7BB55	-0.180918	-0.38548	0.0236433	32.5359	0.0775003	0.506394		MitoRibo-Tag / WT	mitoproteome_liver	GLOD4		Glyoxalase domain-containing protein 4	1
D3Z7C0;Q9Z2Q5	-0.207648	-0.442503	0.0272057	31.7932	0.0775759	0.506394		MitoRibo-Tag / WT	mitoproteome_liver	MRPL40	Nlvcf	39S ribosomal protein L40, mitochondrial	1	mL40	39S large subunit
Q9CQX2	0.193583	-0.0254373	0.412602	33.3247	0.0776632	0.506394		MitoRibo-Tag / WT	mitoproteome_liver	CYB5B	Cyb5m	Cytochrome b5 type B	1
Q8C2E4	-0.275228	-0.586818	0.0363617	27.7367	0.0778248	0.506394		MitoRibo-Tag / WT	mitoproteome_liver	PTCD1		Pentatricopeptide repeat-containing protein 1, mitochondrial	1		Mitoribosome assembly
Q9CR98;A0A0N4SWI4	-0.260934	-0.557196	0.0353278	34.2782	0.0785697	0.506394		MitoRibo-Tag / WT	mitoproteome_liver	FAM136A		Protein FAM136A	1
Q3UUI3	0.176454	-0.0245504	0.377459	30.4517	0.0794237	0.506394		MitoRibo-Tag / WT	mitoproteome_liver	THEM4	Ctmp	Acyl-coenzyme A thioesterase THEM4	1
Q9WV96;D3YVK5;A0A1B0GSU2;D3YVK4;D6RG99;A0A1B0GRJ5;A0A1B0GRP8;D3YVK6;D6RJ48	0.197875	-0.0279436	0.423693	30.0734	0.0799012	0.506394		MitoRibo-Tag / WT	mitoproteome_liver	TIMM10B	Fxc1 Tim9b Timm9b	Mitochondrial import inner membrane translocase subunit Tim10 B	1
P40142;A0A286YE28;E0CY51	0.376089	-0.0532025	0.805381	30.1237	0.079957	0.506394		MitoRibo-Tag / WT	mitoproteome_liver	TKT		Transketolase	1
P0DJE0;A0A140LIS7;A0A140LIT5	-0.648436	-1.3919	0.0950227	28.8269	0.0811231	0.509066		MitoRibo-Tag / WT	mitoproteome_liver	PET100		Protein PET100 homolog, mitochondrial	1
Q8R5L1;O35658	0.282121	-0.0430535	0.607296	31.2617	0.0825226	0.51314		MitoRibo-Tag / WT	mitoproteome_liver	C1QBP		Complement component 1 Q subcomponent-binding protein, mitochondrial	1
Q9D7N3;A0A0J9YU02	0.256244	-0.0416368	0.554125	32.7425	0.0848183	0.522664		MitoRibo-Tag / WT	mitoproteome_liver	MRPS9		28S ribosomal protein S9, mitochondrial	1	uS9m	28S small subunit
Q9D125	-0.200207	-0.440109	0.0396961	30.1512	0.0932823	0.56586		MitoRibo-Tag / WT	mitoproteome_liver	MRPS25	Rpms25	28S ribosomal protein S25, mitochondrial	1	mS25	28S small subunit
Q9WVM8;Q3UNS8	0.194956	-0.038818	0.428729	33.0145	0.0934827	0.56586		MitoRibo-Tag / WT	mitoproteome_liver	AADAT	Kat2	Kynurenine/alpha-aminoadipate aminotransferase, mitochondrial	1
G5E8T9;Q99KB8;A0A0R4J052;E9PYA3;E9Q2H8;D3YWI0;D3YUX8	-0.217078	-0.478354	0.0441982	34.1136	0.0945614	0.567369		MitoRibo-Tag / WT	mitoproteome_liver	HAGH		Hydroxyacyl glutathione hydrolase	1
Q9Z2I0	0.240541	-0.0513036	0.532386	32.7317	0.0968962	0.575109		MitoRibo-Tag / WT	mitoproteome_liver	LETM1		Mitochondrial proton/calcium exchanger protein	1
Q8K4Z3	-0.249056	-0.551886	0.0537746	30.2237	0.0975331	0.575109		MitoRibo-Tag / WT	mitoproteome_liver	NAXE	Aibp Apoa1bp	NAD(P)H-hydrate epimerase	1
Q3TCD4;Q9WUR2	-0.171224	-0.380477	0.0380277	34.4389	0.0990335	0.578965		MitoRibo-Tag / WT	mitoproteome_liver	ECI2	Peci	Enoyl-CoA delta isomerase 2, mitochondrial	1
Q14CH7	-0.260544	-0.580616	0.0595271	28.2191	0.100588	0.580777		MitoRibo-Tag / WT	mitoproteome_liver	AARS2	Aarsl Gm89 Kiaa1270	Alanine--tRNA ligase, mitochondrial	1
Q505D7;A0A0U1RPB1	0.248335	-0.0571981	0.553867	30.7185	0.101042	0.580777		MitoRibo-Tag / WT	mitoproteome_liver	OPA3		Optic atrophy 3 protein homolog	1
Q06185;Q8BTB6	-0.183073	-0.409479	0.0433334	36.6805	0.102603	0.584835		MitoRibo-Tag / WT	mitoproteome_liver	ATP5ME	Atp5i Atp5k Lfm-1 Lfm1	ATP synthase subunit e, mitochondrial	1
Q9CWG8	-0.213158	-0.478671	0.0523548	28.7937	0.104795	0.591928		MitoRibo-Tag / WT	mitoproteome_liver	NDUFAF7		Protein arginine methyltransferase NDUFAF7, mitochondrial	1
I3ITR1;Q9D924;A0A286YCW6	0.199382	-0.0496039	0.448368	29.6167	0.105578	0.591928		MitoRibo-Tag / WT	mitoproteome_liver	ISCA1	Hbld2	Iron-sulfur cluster assembly 1 homolog, mitochondrial	1
P16858;A0A0A0MQF6;S4R1W1;A0A1D5RLD8;S4R257;V9GXA7;S4R1W8;S4R1N5;A0A0R4J0X7;S4R2G5;Q64467;V9GXK0	-0.252695	-0.5706	0.0652095	32.0467	0.107872	0.597678		MitoRibo-Tag / WT	mitoproteome_liver	GAPDH	Gapd	Glyceraldehyde-3-phosphate dehydrogenase	1
Q8R033	-0.277196	-0.62646	0.0720672	28.7148	0.108351	0.597678		MitoRibo-Tag / WT	mitoproteome_liver	LYRM2		LYR motif-containing protein 2	1
Q9D881;P19536;F7C106;A0A0A6YVR0	0.172807	-0.0490505	0.394664	35.936	0.114308	0.609661		MitoRibo-Tag / WT	mitoproteome_liver	COX5B		Cytochrome c oxidase subunit 5B, mitochondrial	1
O35857	0.216731	-0.0617658	0.495227	33.8545	0.114595	0.609661		MitoRibo-Tag / WT	mitoproteome_liver	TIMM44	Mimt44 Tim44	Mitochondrial import inner membrane translocase subunit TIM44	1
Q8VCZ9;F7CED2;D3Z5H4;D3YV12;D6RET3;F6ZBU4;REV__D3YXH6	0.288006	-0.082425	0.658437	31.081	0.114897	0.609661		MitoRibo-Tag / WT	mitoproteome_liver	PRODH2	Hypdh	Hydroxyproline dehydrogenase	1
Q8K370	0.142833	-0.0428466	0.328513	32.7103	0.11837	0.609661		MitoRibo-Tag / WT	mitoproteome_liver	ACAD10		Acyl-CoA dehydrogenase family member 10	1
Q9D0G0	0.277817	-0.0836453	0.63928	29.701	0.118649	0.609661		MitoRibo-Tag / WT	mitoproteome_liver	MRPS30		28S ribosomal protein S30, mitochondrial	1	mL65	39S large subunit
P29758;A0A1B0GS50	0.211561	-0.0645731	0.487695	36.5323	0.119696	0.609661		MitoRibo-Tag / WT	mitoproteome_liver	OAT		Ornithine aminotransferase, mitochondrial	1
Q9JHS4	-0.132719	-0.306335	0.0408966	33.8865	0.120436	0.609661		MitoRibo-Tag / WT	mitoproteome_liver	CLPX		ATP-dependent Clp protease ATP-binding subunit clpX-like, mitochondrial	1
Q3U422;A0A087WQ40	-0.159648	-0.368639	0.0493437	34.0997	0.120673	0.609661		MitoRibo-Tag / WT	mitoproteome_liver	NDUFV3	1500032D16Rik	NADH dehydrogenase [ubiquinone] flavoprotein 3, mitochondrial	1
P36552	0.251953	-0.0780802	0.581986	32.8143	0.120881	0.609661		MitoRibo-Tag / WT	mitoproteome_liver	CPOX	Cpo	Oxygen-dependent coproporphyrinogen-III oxidase, mitochondrial	1
F6ZFT1;F8WJ64;Q9CR21	-0.245889	-0.568872	0.0770934	32.1993	0.121802	0.609661		MitoRibo-Tag / WT	mitoproteome_liver	NDUFAB1		Acyl carrier protein, mitochondrial	1
Q8R164	0.21853	-0.0690448	0.506105	34.9746	0.122416	0.609661		MitoRibo-Tag / WT	mitoproteome_liver	BPHL		Valacyclovir hydrolase	1
Q9D6Y7;A0A1B0GT40	0.144857	-0.0459698	0.335683	32.9507	0.122771	0.609661		MitoRibo-Tag / WT	mitoproteome_liver	MSRA		Mitochondrial peptide methionine sulfoxide reductase	1
A6H611;A0A286YDC5;A0A286YCX4	-0.543919	-1.26158	0.173743	27.712	0.1233	0.609661		MitoRibo-Tag / WT	mitoproteome_liver	MIPEP		Mitochondrial intermediate peptidase	1
Q80SZ7	-0.579664	-1.34557	0.186239	27.5715	0.123773	0.609661		MitoRibo-Tag / WT	mitoproteome_liver	GNG5	Gngt5	Guanine nucleotide-binding protein G(I)/G(S)/G(O) subunit gamma-5	1
G5E881;Q3TUH1;G3UWL8;D6RGT1;G3UYJ1	-0.291964	-0.67787	0.093942	27.9922	0.123893	0.609661		MitoRibo-Tag / WT	mitoproteome_liver	TAMM41		Phosphatidate cytidylyltransferase, mitochondrial	1
Q8BK72	0.230617	-0.0758397	0.537073	29.432	0.125701	0.61414		MitoRibo-Tag / WT	mitoproteome_liver	MRPS27		28S ribosomal protein S27, mitochondrial	1	mS27	28S small subunit
Q99L04	0.361981	-0.125102	0.849063	32.3089	0.129983	0.62398		MitoRibo-Tag / WT	mitoproteome_liver	DHRS1	D14ertd484e	Dehydrogenase/reductase SDR family member 1	1
P11352;A0A0A6YVV2;A0A0A6YY34	0.294271	-0.101848	0.690389	35.3748	0.13011	0.62398		MitoRibo-Tag / WT	mitoproteome_liver	GPX1		Glutathione peroxidase 1	1
Q8BG51	-0.216739	-0.50878	0.0753025	29.7686	0.130452	0.62398		MitoRibo-Tag / WT	mitoproteome_liver	RHOT1	Arht1	Mitochondrial Rho GTPase 1	1
Q3ULD5;Q6PD20	0.186299	-0.0657205	0.438319	33.7513	0.13182	0.626147		MitoRibo-Tag / WT	mitoproteome_liver	MCCC2		Methylcrotonoyl-CoA carboxylase beta chain, mitochondrial	1
Q9CRB8	-0.346031	-0.817261	0.125199	28.7108	0.134145	0.628933		MitoRibo-Tag / WT	mitoproteome_liver	MTFP1	Mtp18	Mitochondrial fission process protein 1	1
Q9CY16	-0.203333	-0.480834	0.0741672	31.3588	0.134902	0.628933		MitoRibo-Tag / WT	mitoproteome_liver	MRPS28		28S ribosomal protein S28, mitochondrial	1	bS1m	28S small subunit
A2AHX9;Q9QWX2;Q64373;A2AHX8;A2AHX7	0.629184	-0.23405	1.49242	26.9406	0.136765	0.628933		MitoRibo-Tag / WT	mitoproteome_liver	BCL2L1	Bcl2l Bclx	Bcl-2-like protein 1	1
O35459;F7B227	-0.221144	-0.526452	0.0841637	35.6201	0.138983	0.628933		MitoRibo-Tag / WT	mitoproteome_liver	ECH1		Delta(3,5)-Delta(2,4)-dienoyl-CoA isomerase, mitochondrial	1
Q9CQ75	-0.183146	-0.436191	0.0698989	34.9862	0.13926	0.628933		MitoRibo-Tag / WT	mitoproteome_liver	NDUFA2		NADH dehydrogenase [ubiquinone] 1 alpha subcomplex subunit 2	1
Q9JJL8;A0A140LIM8	0.212306	-0.0821696	0.506782	29.3915	0.140649	0.628933		MitoRibo-Tag / WT	mitoproteome_liver	SARS2	Sarsm	Serine--tRNA ligase, mitochondrial	1
Q9D1H8	-0.239779	-0.572921	0.0933626	31.7032	0.141253	0.628933		MitoRibo-Tag / WT	mitoproteome_liver	MRPL53		39S ribosomal protein L53, mitochondrial	1	mL53	39S large subunit
Q9JIQ3;A0A0G2JGS0;Q8R1D8;D3Z3K5;D3Z2Q3	-0.251606	-0.601504	0.0982917	27.8561	0.141586	0.628933		MitoRibo-Tag / WT	mitoproteome_liver	DIABLO	Smac	Diablo homolog, mitochondrial	1
P16332	-0.141969	-0.33954	0.0556011	34.7156	0.141841	0.628933		MitoRibo-Tag / WT	mitoproteome_liver	MUT		Methylmalonyl-CoA mutase, mitochondrial	1
Q99JR6;Q3V3C7;Q3V3F1;A0A087WSM7	0.259298	-0.102958	0.621554	29.3337	0.143244	0.628933		MitoRibo-Tag / WT	mitoproteome_liver	NMNAT3		Nicotinamide/nicotinic acid mononucleotide adenylyltransferase 3	1
Q8BGD8	0.239887	-0.0956258	0.575399	31.4286	0.14365	0.628933		MitoRibo-Tag / WT	mitoproteome_liver	COA6		Cytochrome c oxidase assembly factor 6 homolog	1
A0A0R4J094;Q3TC72	0.133567	-0.0535232	0.320657	32.1978	0.144192	0.628933		MitoRibo-Tag / WT	mitoproteome_liver	FAHD2A		Fumarylacetoacetate hydrolase domain-containing 2A	1
Q9CZW5	-0.144082	-0.346747	0.0585839	34.5243	0.145716	0.628933		MitoRibo-Tag / WT	mitoproteome_liver	TOMM70	D16Wsu109e Tomm70a	Mitochondrial import receptor subunit TOM70	1
Q8JZN7;H3BKJ1;H3BKL2;H3BL14	-0.178403	-0.429855	0.0730493	28.6867	0.146458	0.628933		MitoRibo-Tag / WT	mitoproteome_liver	RHOT2	Arht2	Mitochondrial Rho GTPase 2	1
Q91XE0	0.258602	-0.107168	0.624372	33.2425	0.147743	0.628933		MitoRibo-Tag / WT	mitoproteome_liver	GLYAT		Glycine N-acyltransferase	1
Q9CZ83	0.168878	-0.070379	0.408134	30.95	0.148348	0.628933		MitoRibo-Tag / WT	mitoproteome_liver	MRPL55		39S ribosomal protein L55, mitochondrial	1	bL31m	39S large subunit
F6RPJ9;Q9JHR7	0.516938	-0.21636	1.25023	26.6619	0.148814	0.628933		MitoRibo-Tag / WT	mitoproteome_liver	IDE		Insulin-degrading enzyme	1
Q8VCW8	-0.124988	-0.302359	0.0523819	36.1169	0.148958	0.628933		MitoRibo-Tag / WT	mitoproteome_liver	ACSF2		Acyl-CoA synthetase family member 2, mitochondrial	1
A0A0A0MQ68;Q60759;D3Z4I2	0.154274	-0.0668872	0.375436	35.0449	0.152717	0.639727		MitoRibo-Tag / WT	mitoproteome_liver	GCDH		Glutaryl-CoA dehydrogenase, mitochondrial	1
Q8VCX5;E9Q9E0;F6Z1Z9	-0.273949	-0.667375	0.119477	29.4678	0.153385	0.639727		MitoRibo-Tag / WT	mitoproteome_liver	MICU1	Cbara1	Calcium uptake protein 1, mitochondrial	1
Q9CQV1;A0A1L1SQA2;D6RI93	0.273778	-0.12315	0.670706	31.333	0.156948	0.65062		MitoRibo-Tag / WT	mitoproteome_liver	PAM16	Magmas Tim16 Timm16	Mitochondrial import inner membrane translocase subunit TIM16	1
Q9D8Y1;D6RG44	-0.405002	-0.994266	0.184261	27.9292	0.158288	0.652221		MitoRibo-Tag / WT	mitoproteome_liver	TMEM126A		Transmembrane protein 126A	1
Q60930;A0A286YCR8;D3YZT5;D3YUN8	0.138549	-0.0640617	0.34116	33.2173	0.160218	0.653357		MitoRibo-Tag / WT	mitoproteome_liver	VDAC2	Vdac6	Voltage-dependent anion-selective channel protein 2	1
P12787	-0.182891	-0.450903	0.0851218	37.0743	0.161013	0.653357		MitoRibo-Tag / WT	mitoproteome_liver	COX5A		Cytochrome c oxidase subunit 5A, mitochondrial	1
Q60932	-0.192712	-0.47633	0.0909071	35.9862	0.162655	0.653357		MitoRibo-Tag / WT	mitoproteome_liver	VDAC1	Vdac5	Voltage-dependent anion-selective channel protein 1	1
Q61171;D3Z4A4	-0.490358	-1.21246	0.231743	28.0444	0.162882	0.653357		MitoRibo-Tag / WT	mitoproteome_liver	PRDX2	Tdpx1 Tpx	Peroxiredoxin-2	1
P56394	0.889007	-0.425215	2.20323	27.7326	0.164369	0.653357		MitoRibo-Tag / WT	mitoproteome_liver	COX17	Cox17a	Cytochrome c oxidase copper chaperone	1
Q9D1R9;A0A0G2JEY6;A0A0G2JGY8	0.146902	-0.0706982	0.364503	34.8137	0.165139	0.653357		MitoRibo-Tag / WT	mitoproteome_liver	RPL34		60S ribosomal protein L34	1
Q8R104;A0A1B0GRY5;D3YVQ5;D3YTK6	0.551811	-0.265799	1.36942	27.0954	0.16525	0.653357		MitoRibo-Tag / WT	mitoproteome_liver	SIRT3	Sir2l3	NAD-dependent protein deacetylase sirtuin-3	1
Q9D1I6	-0.207659	-0.517169	0.10185	31.9303	0.167539	0.657225		MitoRibo-Tag / WT	mitoproteome_liver	MRPL14		39S ribosomal protein L14, mitochondrial	1	uL14m	39S large subunit
O35680;E9PUY1	-0.191873	-0.478302	0.0945571	31.2976	0.16815	0.657225		MitoRibo-Tag / WT	mitoproteome_liver	MRPS12	Rpms12	28S ribosomal protein S12, mitochondrial	1	uS12m	28S small subunit
Q99LE6	0.303526	-0.155312	0.762364	29.3747	0.173069	0.668469		MitoRibo-Tag / WT	mitoproteome_liver	ABCF2		ATP-binding cassette sub-family F member 2	1
Q9DB77;A0A140LI98	-0.112464	-0.283355	0.0584275	36.5256	0.175108	0.668469		MitoRibo-Tag / WT	mitoproteome_liver	UQCRC2		Cytochrome b-c1 complex subunit 2, mitochondrial	1
Q8K1J6;A0A0N4SUW4;A0A0N4SV41	-0.182323	-0.459991	0.0953438	28.6776	0.175997	0.668469		MitoRibo-Tag / WT	mitoproteome_liver	TRNT1		CCA tRNA nucleotidyltransferase 1, mitochondrial	1
P09103;E9Q8G8	-0.132721	-0.335537	0.070096	37.8081	0.177354	0.668469		MitoRibo-Tag / WT	mitoproteome_liver	P4HB	Pdia1	Protein disulfide-isomerase	1
Q8K215	-0.150573	-0.381755	0.0806094	31.9882	0.179228	0.668469		MitoRibo-Tag / WT	mitoproteome_liver	LYRM4	Isd11	LYR motif-containing protein 4	1
P62270;F6YVP7;A0A1Y7VKY1;S4R1N6	0.139037	-0.0745379	0.352612	35.4676	0.179423	0.668469		MitoRibo-Tag / WT	mitoproteome_liver	RPS18		40S ribosomal protein S18	1
P19096;A0A0U1RNJ1	-0.301035	-0.763929	0.161858	26.9347	0.179832	0.668469		MitoRibo-Tag / WT	mitoproteome_liver	FASN		Fatty acid synthase	1
Q6GQS1;F6X0P2;F7BBH5;Q8BVN7	0.209234	-0.113029	0.531497	28.5311	0.180491	0.668469		MitoRibo-Tag / WT	mitoproteome_liver	SLC25A23	Scamc3	Calcium-binding mitochondrial carrier protein SCaMC-3	1
Q8R3Q6;F8WJI3;E9Q4B5	-0.209003	-0.531387	0.113381	33.2297	0.181083	0.668469		MitoRibo-Tag / WT	mitoproteome_liver	CCDC58		Coiled-coil domain-containing protein 58	1
J3QMM7;K3W4M4;Q9CZ42;J3QN06;J3QPU6	0.242515	-0.132569	0.6176	29.7128	0.182165	0.668469		MitoRibo-Tag / WT	mitoproteome_liver	NAXD	Carkd	ATP-dependent (S)-NAD(P)H-hydrate dehydratase	1
Q6P8J7	-1.64352	-4.19124	0.904192	28.2818	0.183077	0.668469		MitoRibo-Tag / WT	mitoproteome_liver	CKMT2		Creatine kinase S-type, mitochondrial	1
Q9CPW2;A0A1L1SV24	-0.160103	-0.40983	0.0896243	29.6569	0.18558	0.668469		MitoRibo-Tag / WT	mitoproteome_liver	FDX2	Fdx1l	Ferredoxin-2, mitochondrial	1
Q9D0S9	-0.210036	-0.53783	0.117759	35.7983	0.185805	0.668469		MitoRibo-Tag / WT	mitoproteome_liver	HINT2		Histidine triad nucleotide-binding protein 2, mitochondrial	1
Q8VDC0;A0A1L1SSW1;A0A1L1SUS6;A0A1L1SQK2	0.205287	-0.11535	0.525925	27.9649	0.186126	0.668469		MitoRibo-Tag / WT	mitoproteome_liver	LARS2		Probable leucine--tRNA ligase, mitochondrial	1
Q9CPX8	1.18981	-0.668773	3.04839	28.9951	0.186175	0.668469		MitoRibo-Tag / WT	mitoproteome_liver	UQCR11	Uqcr	Cytochrome b-c1 complex subunit 10	1
Q99LC5	-0.161268	-0.415283	0.0927476	38.4505	0.189555	0.668469		MitoRibo-Tag / WT	mitoproteome_liver	ETFA		Electron transfer flavoprotein subunit alpha, mitochondrial	1
P50171	0.166961	-0.0963482	0.43027	34.6991	0.190061	0.668469		MitoRibo-Tag / WT	mitoproteome_liver	HSD17B8	H2-Ke6 Hke6	Estradiol 17-beta-dehydrogenase 8	1
Q91VN4	0.285177	-0.164681	0.735034	29.7704	0.190164	0.668469		MitoRibo-Tag / WT	mitoproteome_liver	CHCHD6	Mic25	MICOS complex subunit Mic25	1
Q9CZR8;Q9CX33;D3Z4M7	-0.15477	-0.399169	0.0896289	32.7708	0.19059	0.668469		MitoRibo-Tag / WT	mitoproteome_liver	TSFM		Elongation factor Ts, mitochondrial	1
Q91YJ5;Q5M6W7;F6RR02;Q5M6W8;Q5M6W9	-0.14857	-0.383741	0.0866011	31.3774	0.19157	0.668469		MitoRibo-Tag / WT	mitoproteome_liver	MTIF2		Translation initiation factor IF-2, mitochondrial	1		Mitoribosome assembly
Q9CQE1;B1AWZ5;G3X8S9;B1AWZ3	0.232015	-0.135911	0.599941	30.9417	0.192318	0.668469		MitoRibo-Tag / WT	mitoproteome_liver	NIPSNAP3B	Nipsnap3a	Protein NipSnap homolog 3B	1
Q3UIU2;A2AP32	0.11784	-0.0691239	0.304804	31.365	0.192527	0.668469		MitoRibo-Tag / WT	mitoproteome_liver	NDUFB6	Gm137	NADH dehydrogenase [ubiquinone] 1 beta subcomplex subunit 6	1
D3Z7Q2	0.183693	-0.109084	0.476471	29.0391	0.194401	0.669817		MitoRibo-Tag / WT	mitoproteome_liver	SMIM20	1810013D10Rik	Small integral membrane protein 20	1
Q91XF0;A2A6E7	-0.157228	-0.408511	0.0940556	30.3672	0.195532	0.669817		MitoRibo-Tag / WT	mitoproteome_liver	PNPO		Pyridoxine-5'-phosphate oxidase	1
Q99LY9;B1ARW4	-0.155562	-0.404378	0.0932529	34.619	0.195853	0.669817		MitoRibo-Tag / WT	mitoproteome_liver	NDUFS5		NADH dehydrogenase [ubiquinone] iron-sulfur protein 5	1
Q791V5;A2AFW6;Q9D050;D6RCZ1	0.295515	-0.182725	0.773754	29.7483	0.200721	0.683049		MitoRibo-Tag / WT	mitoproteome_liver	MTCH2		Mitochondrial carrier homolog 2	1
Q9CQQ7;A0A0G2JGX3	-0.22742	-0.599084	0.144244	34.8176	0.20482	0.691816		MitoRibo-Tag / WT	mitoproteome_liver	ATP5F1		ATP synthase F(0) complex subunit B1, mitochondrial	1
Q9DBF1;G3UYR8;G3UY72;E9Q1H3;E9Q1G1	0.174472	-0.111001	0.459946	34.7765	0.20532	0.691816		MitoRibo-Tag / WT	mitoproteome_liver	ALDH7A1	Ald7a1	Alpha-aminoadipic semialdehyde dehydrogenase	1
O88844;A0A087WPT4;A0A087WRS9;D3YVY3;A0A087WRM4	0.157447	-0.101363	0.416257	33.7741	0.207264	0.694944		MitoRibo-Tag / WT	mitoproteome_liver	IDH1		Isocitrate dehydrogenase [NADP] cytoplasmic	1
Q8R2Q4;E9Q7N5;Q8C1C2;E0CY79;E0CXH2	0.127313	-0.0836888	0.338315	31.1601	0.210736	0.697457		MitoRibo-Tag / WT	mitoproteome_liver	GFM2	Efg2	Ribosome-releasing factor 2, mitochondrial	1		Mitoribosome assembly
Q8BK30	-0.254283	-0.675743	0.167178	32.8539	0.210762	0.697457		MitoRibo-Tag / WT	mitoproteome_liver	NDUFV3		NADH dehydrogenase [ubiquinone] flavoprotein 3, mitochondrial	1
Q9DCN2;F2Z456;A0A0A0MQM3	0.230596	-0.151902	0.613093	33.3929	0.211092	0.697457		MitoRibo-Tag / WT	mitoproteome_liver	CYB5R3	Dia1	NADH-cytochrome b5 reductase 3	1
Q8K0L3;F6V4U2;D3YXB1;A0A140LHG2	1.96956	-1.31219	5.25131	30.7063	0.213006	0.697457		MitoRibo-Tag / WT	mitoproteome_liver	ACSM2		Acyl-coenzyme A synthetase ACSM2, mitochondrial	1
Q14AI6;F6WLR1;B7ZMQ0;F6UDW0;D3YVC8	-0.241093	-0.642911	0.160724	27.7824	0.213112	0.697457		MitoRibo-Tag / WT	mitoproteome_liver	RPUSD3		Mitochondrial mRNA pseudouridine synthase Rpusd3	1
A0A140T8J4;Q9R257	-0.194888	-0.521595	0.131819	33.647	0.215593	0.702217		MitoRibo-Tag / WT	mitoproteome_liver	HEBP1		Heme-binding protein 1	1
Q8BMF4	-0.114379	-0.307485	0.0787266	35.0543	0.218623	0.70871		MitoRibo-Tag / WT	mitoproteome_liver	DLAT		Dihydrolipoyllysine-residue acetyltransferase component of pyruvate dehydrogenase complex, mitochondrial	1
O08600	-0.143635	-0.387179	0.0999094	32.8169	0.220472	0.711333		MitoRibo-Tag / WT	mitoproteome_liver	ENDOG		Endonuclease G, mitochondrial	1
Q3UNX5	0.1925	-0.135173	0.520174	32.1344	0.222147	0.713375		MitoRibo-Tag / WT	mitoproteome_liver	ACSM3	Sa Sah	Acyl-coenzyme A synthetase ACSM3, mitochondrial	1
Q8K0Z7	-0.153137	-0.416712	0.110438	33.5447	0.22694	0.72536		MitoRibo-Tag / WT	mitoproteome_liver	TACO1	Ccdc44	Translational activator of cytochrome c oxidase 1	1
Q9CZU4	0.856604	-0.633941	2.34715	30.0852	0.231688	0.73421		MitoRibo-Tag / WT	mitoproteome_liver	ERAL1	Mera	GTPase Era, mitochondrial	1		Mitoribosome assembly
Q9CPY1	0.138696	-0.10306	0.380453	30.6284	0.23244	0.73421		MitoRibo-Tag / WT	mitoproteome_liver	MRPL51	Mrp64	39S ribosomal protein L51, mitochondrial	1	mL51	39S large subunit
Q9DC70	0.23193	-0.172792	0.636651	31.5387	0.232929	0.73421		MitoRibo-Tag / WT	mitoproteome_liver	NDUFS7		NADH dehydrogenase [ubiquinone] iron-sulfur protein 7, mitochondrial	1
Q9D8S4;A0A1L1SS58;A0A1L1SQJ5;A0A1L1SS70	0.198797	-0.149635	0.547228	30.6081	0.234851	0.736169		MitoRibo-Tag / WT	mitoproteome_liver	REXO2	Smfn	Oligoribonuclease, mitochondrial	1
Q9WTP6	-0.171051	-0.472683	0.13058	36.0661	0.237518	0.736169		MitoRibo-Tag / WT	mitoproteome_liver	AK2		Adenylate kinase 2, mitochondrial	1
O08749	-0.1214	-0.335655	0.0928545	37.2246	0.237883	0.736169		MitoRibo-Tag / WT	mitoproteome_liver	DLD		Dihydrolipoyl dehydrogenase, mitochondrial	1
Q791T5;D3YXC2	-0.658856	-1.82438	0.50667	29.4545	0.238917	0.736169		MitoRibo-Tag / WT	mitoproteome_liver	MTCH1		Mitochondrial carrier homolog 1	1
Q91WD5;D3YXT0;A0A0A6YW30;A0A0A6YXD3	-0.15678	-0.434136	0.120576	32.8104	0.238932	0.736169		MitoRibo-Tag / WT	mitoproteome_liver	NDUFS2		NADH dehydrogenase [ubiquinone] iron-sulfur protein 2, mitochondrial	1
O88967	-0.288411	-0.800974	0.224152	30.8883	0.240949	0.739054		MitoRibo-Tag / WT	mitoproteome_liver	YME1L1		ATP-dependent zinc metalloprotease YME1L1	1
P48771	0.194268	-0.154323	0.542858	34.3916	0.245201	0.746434		MitoRibo-Tag / WT	mitoproteome_liver	COX7A2	Cox7a3 Cox7al	Cytochrome c oxidase subunit 7A2, mitochondrial	1
Q9DBL1;E9Q5L3;A0A140LHL4	0.140355	-0.111884	0.392594	32.4777	0.245883	0.746434		MitoRibo-Tag / WT	mitoproteome_liver	ACADSB		Short/branched chain specific acyl-CoA dehydrogenase, mitochondrial	1
Q99JT1;Q8BW84;Q3TLZ6	0.16012	-0.128621	0.448861	29.0275	0.247392	0.746434		MitoRibo-Tag / WT	mitoproteome_liver	GATB	Pet112 Pet112l	Glutamyl-tRNA(Gln) amidotransferase subunit B, mitochondrial	1
Q91ZA3;H3BL62;H3BK61;D3YZC0;D3YWM4;H3BJR0;H3BKW6	-0.091644	-0.257025	0.0737374	35.9853	0.24772	0.746434		MitoRibo-Tag / WT	mitoproteome_liver	PCCA		Propionyl-CoA carboxylase alpha chain, mitochondrial	1
Q8BIJ6;E9PWN2;E9PWN3	-0.130203	-0.367479	0.107073	30.4596	0.252073	0.747388		MitoRibo-Tag / WT	mitoproteome_liver	IARS2		Isoleucine--tRNA ligase, mitochondrial	1
Q8QZT1	-0.128963	-0.364316	0.106389	38.3307	0.25271	0.747388		MitoRibo-Tag / WT	mitoproteome_liver	ACAT1		Acetyl-CoA acetyltransferase, mitochondrial	1
Q8BT51	0.644961	-0.532179	1.8221	26.7658	0.252753	0.747388		MitoRibo-Tag / WT	mitoproteome_liver	COA4	Chchd8	Cytochrome c oxidase assembly factor 4 homolog, mitochondrial	1
Q9D6S7	-0.148685	-0.420184	0.122814	32.5928	0.252965	0.747388		MitoRibo-Tag / WT	mitoproteome_liver	MRRF		Ribosome-recycling factor, mitochondrial	1		Mitoribosome assembly
Q9CQN7;A0A0A6YXF9	-0.166692	-0.471437	0.138053	31.773	0.2535	0.747388		MitoRibo-Tag / WT	mitoproteome_liver	MRPL41		39S ribosomal protein L41, mitochondrial	1	mL41	39S large subunit
Q9D110;B2KF83;F6Q785	-0.182616	-0.518702	0.153469	32.5707	0.256471	0.752903		MitoRibo-Tag / WT	mitoproteome_liver	MTHFS		5-formyltetrahydrofolate cyclo-ligase	1
Q9D273;D3Z1G7	0.13337	-0.114911	0.381651	33.0823	0.261608	0.7647		MitoRibo-Tag / WT	mitoproteome_liver	MMAB		Cob(I)yrinic acid a,c-diamide adenosyltransferase, mitochondrial	1
Q8K411;A0A1Y7VMS3	0.0948417	-0.0828	0.272483	32.4574	0.264365	0.765791		MitoRibo-Tag / WT	mitoproteome_liver	PITRM1	Kiaa1104 Ntup1	Presequence protease, mitochondrial	1
B7ZMP1	0.150183	-0.131317	0.431683	29.509	0.264689	0.765791		MitoRibo-Tag / WT	mitoproteome_liver	XPNPEP3		Xaa-Pro aminopeptidase 3	1
Q9DCU9;E9Q1R2	0.134581	-0.11804	0.387203	32.5978	0.26534	0.765791		MitoRibo-Tag / WT	mitoproteome_liver	HOGA1	Dhdpsl	4-hydroxy-2-oxoglutarate aldolase, mitochondrial	1
Q6PB66;F6V2A3	-0.109425	-0.315461	0.0966108	34.7282	0.266732	0.765903		MitoRibo-Tag / WT	mitoproteome_liver	LRPPRC	Lrp130	Leucine-rich PPR motif-containing protein, mitochondrial	1
Q99KS2	-0.358337	-1.03438	0.317701	27.4064	0.267618	0.765903		MitoRibo-Tag / WT	mitoproteome_liver	NGRN	Fi58g	Neugrin	1		Mitoribosome assembly
P97478;A0A140LIF0;Q3TYT1	0.204308	-0.183941	0.592557	31.0681	0.270892	0.768942		MitoRibo-Tag / WT	mitoproteome_liver	COQ7		5-demethoxyubiquinone hydroxylase, mitochondrial	1
O35943	-0.431333	-1.25107	0.388401	28.5114	0.270928	0.768942		MitoRibo-Tag / WT	mitoproteome_liver	FXN	Frda	Frataxin, mitochondrial	1
D3Z7X0;D3Z2B3;F6RGT6	0.165686	-0.149982	0.481355	29.8926	0.272058	0.768959		MitoRibo-Tag / WT	mitoproteome_liver	ACAD12		Acyl-Coenzyme A dehydrogenase family, member 12	1
Q91WS0	0.201572	-0.185341	0.588485	34.7651	0.275439	0.774588		MitoRibo-Tag / WT	mitoproteome_liver	CISD1	D10Ertd214e Zcd1	CDGSH iron-sulfur domain-containing protein 1	1
F6U775	0.167838	-0.157485	0.493161	28.5447	0.279877	0.774588		MitoRibo-Tag / WT	mitoproteome_liver	OPA1		Dynamin-like 120 kDa protein, mitochondrial (Fragment)	1
Q99MB2;D3YZ89;F8WI92;D3Z5W5	-0.154577	-0.4543	0.145147	32.3841	0.280037	0.774588		MitoRibo-Tag / WT	mitoproteome_liver	MTFR1	Chppr Kiaa0009	Mitochondrial fission regulator 1	1
Q91VD9;A0A087WQR0;A0A087WP77;A0A087WQ77;A0A087WSU3;A0A087WR47	0.105904	-0.101051	0.312859	34.9306	0.283589	0.774588		MitoRibo-Tag / WT	mitoproteome_liver	NDUFS1		NADH-ubiquinone oxidoreductase 75 kDa subunit, mitochondrial	1
Q922Q1;E0CZH6	0.282932	-0.270479	0.836342	35.0718	0.284011	0.774588		MitoRibo-Tag / WT	mitoproteome_liver	2019-03-02	Mg87 Mosc2	Mitochondrial amidoxime reducing component 2	1
O88587;D3Z227	0.445741	-0.431483	1.32297	29.1314	0.286808	0.774588		MitoRibo-Tag / WT	mitoproteome_liver	COMT	Comt1	Catechol O-methyltransferase	1
Q5RKZ7;G3UZD4;G3UXN5;G3UYX9;G3UWH1	-0.16664	-0.494849	0.161568	31.2756	0.287168	0.774588		MitoRibo-Tag / WT	mitoproteome_liver	MOCS1		Molybdenum cofactor biosynthesis protein 1	1
Q78PY7;Q3TJ56;E9Q3E9	0.104991	-0.102139	0.312121	35.7707	0.287927	0.774588		MitoRibo-Tag / WT	mitoproteome_liver	SND1		Staphylococcal nuclease domain-containing protein 1	1
Q9CPX7	0.118709	-0.116234	0.353652	31.4345	0.289389	0.774588		MitoRibo-Tag / WT	mitoproteome_liver	MRPS16	Rpms16	28S ribosomal protein S16, mitochondrial	1	bS16m	28S small subunit
P52825;A2A8E8;A2A8E7;A2A8E9	0.139583	-0.137598	0.416764	34.1796	0.290918	0.774588		MitoRibo-Tag / WT	mitoproteome_liver	CPT2	Cpt-2	Carnitine O-palmitoyltransferase 2, mitochondrial	1
Q99K67;F6VMP2	0.147656	-0.145616	0.440928	34.6816	0.291011	0.774588		MitoRibo-Tag / WT	mitoproteome_liver	AASS	Lorsdh	Alpha-aminoadipic semialdehyde synthase, mitochondrial	1
Q9CXJ1	0.153696	-0.152946	0.460338	28.5933	0.293065	0.774588		MitoRibo-Tag / WT	mitoproteome_liver	EARS2	Kiaa1970	Probable glutamate--tRNA ligase, mitochondrial	1
Q9CZN7;G3UZ26;G3UYY1	0.109619	-0.109584	0.328822	34.9381	0.294111	0.774588		MitoRibo-Tag / WT	mitoproteome_liver	SHMT2		Serine hydroxymethyltransferase, mitochondrial	1
Q8C6I2	0.170249	-0.172125	0.512623	30.5668	0.296706	0.774588		MitoRibo-Tag / WT	mitoproteome_liver	SDHAF2	Pgl2 Sdh5	Succinate dehydrogenase assembly factor 2, mitochondrial	1
P97742	0.22909	-0.232336	0.690516	31.6982	0.297422	0.774588		MitoRibo-Tag / WT	mitoproteome_liver	CPT1A	Cpt-1 Cpt1	Carnitine O-palmitoyltransferase 1, liver isoform	1
Q5XJF6;P53026;D6RE43	0.119846	-0.122214	0.361906	34.243	0.298694	0.774588		MitoRibo-Tag / WT	mitoproteome_liver	RPL10A		Ribosomal protein	1
Q9D880	-0.1014	-0.306267	0.103466	31.7713	0.298833	0.774588		MitoRibo-Tag / WT	mitoproteome_liver	TIMM50	Tim50	Mitochondrial import inner membrane translocase subunit TIM50	1
P50544;B1AR28	-0.144748	-0.437592	0.148096	36.051	0.299459	0.774588		MitoRibo-Tag / WT	mitoproteome_liver	ACADVL	Vlcad	Very long-chain specific acyl-CoA dehydrogenase, mitochondrial	1
Q64521;A2AQR0	0.118505	-0.122215	0.359226	34.2992	0.301312	0.774588		MitoRibo-Tag / WT	mitoproteome_liver	GPD2	Gdm1	Glycerol-3-phosphate dehydrogenase, mitochondrial	1
P05202	0.127308	-0.131686	0.386302	37.6482	0.30201	0.774588		MitoRibo-Tag / WT	mitoproteome_liver	GOT2	Got-2	Aspartate aminotransferase, mitochondrial	1
Q99N84;G3UX79;G3UYQ9;G3UYX8	-0.135733	-0.412743	0.141277	31.7575	0.303468	0.774588		MitoRibo-Tag / WT	mitoproteome_liver	MRPS18B		28S ribosomal protein S18b, mitochondrial	1	mS40	28S small subunit
O09174	-0.111517	-0.339882	0.116849	33.7697	0.305035	0.774588		MitoRibo-Tag / WT	mitoproteome_liver	AMACR	Macr1	Alpha-methylacyl-CoA racemase	1
P59017;A0A0N4SW24;A0A0N4SW63	0.169605	-0.178598	0.517808	29.9617	0.306204	0.774588		MitoRibo-Tag / WT	mitoproteome_liver	BCL2L13	Mil1	Bcl-2-like protein 13	1
Q3UJU9;A3KGH5;A3KGH6;A3KGH7	0.14906	-0.158042	0.456162	33.4294	0.307824	0.774588		MitoRibo-Tag / WT	mitoproteome_liver	RMDN3	Fam82a2 Fam82c	Regulator of microtubule dynamics protein 3	1
Q91VS7;D3YU60;E9QJW0;A0A0N4SV17;D3YVR3;A0A0N4SVZ0	0.177753	-0.189376	0.544881	35.3493	0.308969	0.774588		MitoRibo-Tag / WT	mitoproteome_liver	MGST1		Microsomal glutathione S-transferase 1	1
Q9DCV4;A2AGJ2	-0.137314	-0.422019	0.147391	33.5783	0.31075	0.774588		MitoRibo-Tag / WT	mitoproteome_liver	RMDN1	Fam82b	Regulator of microtubule dynamics protein 1	1
Q9CQJ1	0.361465	-0.388128	1.11106	28.5342	0.310834	0.774588		MitoRibo-Tag / WT	mitoproteome_liver	HIGD2A		HIG1 domain family member 2A	1
Q99JR1	0.0852626	-0.091624	0.262149	33.0135	0.311021	0.774588		MitoRibo-Tag / WT	mitoproteome_liver	SFXN1	F	Sideroflexin-1	1
Q99N94;Q3UK02	-0.128924	-0.396474	0.138626	32.2096	0.311163	0.774588		MitoRibo-Tag / WT	mitoproteome_liver	MRPL9		39S ribosomal protein L9, mitochondrial	1	bL9m	39S large subunit
Q8BJ64	0.107994	-0.116988	0.332977	33.7438	0.312944	0.774588		MitoRibo-Tag / WT	mitoproteome_liver	CHDH		Choline dehydrogenase, mitochondrial	1
P63030;D3Z786;D3YWY6;D3Z5S0;E9Q0V4	0.282896	-0.30734	0.873131	31.938	0.313636	0.774588		MitoRibo-Tag / WT	mitoproteome_liver	MPC1	Brp44l	Mitochondrial pyruvate carrier 1	1
Q8JZQ2	-0.281636	-0.869417	0.306145	32.2594	0.313772	0.774588		MitoRibo-Tag / WT	mitoproteome_liver	AFG3L2		AFG3-like protein 2	1
Q9QUJ7	0.213007	-0.23155	0.657565	30.5503	0.313778	0.774588		MitoRibo-Tag / WT	mitoproteome_liver	ACSL4	Acs4 Facl4	Long-chain-fatty-acid--CoA ligase 4	1
Q9D9V3;E0CXS3	-0.138875	-0.429639	0.151888	28.9549	0.315244	0.774588		MitoRibo-Tag / WT	mitoproteome_liver	ECHDC1		Ethylmalonyl-CoA decarboxylase	1
A0A0N4SUH8;Q9QZ23;D3Z285	-0.1394	-0.431411	0.15261	31.8302	0.315479	0.774588		MitoRibo-Tag / WT	mitoproteome_liver	NFU1	Hirip5	NFU1 iron-sulfur cluster scaffold homolog, mitochondrial	1
Q8R1I1	0.102805	-0.112818	0.318427	32.84	0.316059	0.774588		MitoRibo-Tag / WT	mitoproteome_liver	UQCR10		Cytochrome b-c1 complex subunit 9	1
Q3U3J1;P50136;A0A0U1RPK5	0.135787	-0.149591	0.421164	33.5249	0.316996	0.774588		MitoRibo-Tag / WT	mitoproteome_liver	BCKDHA		2-oxoisovalerate dehydrogenase subunit alpha	1
Q8BGC4	0.141916	-0.1564	0.440232	31.8636	0.317083	0.774588		MitoRibo-Tag / WT	mitoproteome_liver	ZADH2	Ptgr3	Prostaglandin reductase-3	1
P58281;H7BX01;E0CXD1;P58682	-0.0969619	-0.301617	0.107693	33.8234	0.318972	0.77643		MitoRibo-Tag / WT	mitoproteome_liver	OPA1		Dynamin-like 120 kDa protein, mitochondrial	1
Q9CR24;D3Z5H8	-0.148691	-0.464136	0.166754	28.432	0.321329	0.779394		MitoRibo-Tag / WT	mitoproteome_liver	NUDT8		Nucleoside diphosphate-linked moiety X motif 8	1
Q3UMR5	0.194861	-0.221427	0.61115	27.9036	0.324553	0.779775		MitoRibo-Tag / WT	mitoproteome_liver	MCU		Calcium uniporter protein, mitochondrial	1
Q99KK9;G5E823	0.401057	-0.458644	1.26076	28.8755	0.326119	0.779775		MitoRibo-Tag / WT	mitoproteome_liver	HARS2	Harsl	Probable histidine--tRNA ligase, mitochondrial	1
Q78IK4	0.171731	-0.196485	0.539946	33.1856	0.32624	0.779775		MitoRibo-Tag / WT	mitoproteome_liver	APOOL	Fam121a Mic27	MICOS complex subunit Mic27	1
Q9WVL0	-0.142128	-0.447144	0.162888	31.3217	0.326653	0.779775		MitoRibo-Tag / WT	mitoproteome_liver	GSTZ1	Maai	Maleylacetoacetate isomerase	1
Q8BMS1	-0.0842794	-0.265455	0.0968965	38.0169	0.327436	0.779775		MitoRibo-Tag / WT	mitoproteome_liver	HADHA		Trifunctional enzyme subunit alpha, mitochondrial	1
Q61425	-0.139166	-0.43961	0.161279	37.1273	0.329409	0.779775		MitoRibo-Tag / WT	mitoproteome_liver	HADH	Hadhsc Mschad Schad	Hydroxyacyl-coenzyme A dehydrogenase, mitochondrial	1
Q6P3B9	-0.302428	-0.956572	0.351717	27.7827	0.330281	0.779775		MitoRibo-Tag / WT	mitoproteome_liver	RBFA		Putative ribosome-binding factor A, mitochondrial	1		Mitoribosome assembly
Q9DA03;D6RD13	-0.126498	-0.401943	0.148947	29.0791	0.333367	0.779775		MitoRibo-Tag / WT	mitoproteome_liver	LYRM7	MZM1L	Complex III assembly factor LYRM7	1
Q5RL20;Q99N89	0.102911	-0.121604	0.327425	32.2982	0.334255	0.779775		MitoRibo-Tag / WT	mitoproteome_liver	MRPL43		39S ribosomal protein L43, mitochondrial	1	mL43	39S large subunit
A0A0U1RP81;A0A0U1RNN9	0.128628	-0.15286	0.410116	31.2718	0.335681	0.779775		MitoRibo-Tag / WT	mitoproteome_liver	IMMT		MICOS complex subunit MIC60	1
Q9JKF7	0.114274	-0.136305	0.364854	30.3529	0.336611	0.779775		MitoRibo-Tag / WT	mitoproteome_liver	MRPL39		39S ribosomal protein L39, mitochondrial	1	mL39	39S large subunit
P99029;H3BJQ7;G3UZJ4	-0.135924	-0.435266	0.163419	35.5108	0.33861	0.779775		MitoRibo-Tag / WT	mitoproteome_liver	PRDX5	Prdx6	Peroxiredoxin-5, mitochondrial	1
P62245;F8WJ41;D3Z712;D3YVB4	0.103797	-0.124863	0.332458	33.4747	0.33875	0.779775		MitoRibo-Tag / WT	mitoproteome_liver	RPS15A		40S ribosomal protein S15a	1
P56391;A0A140LIU3	0.120457	-0.145889	0.386803	36.6114	0.340462	0.779775		MitoRibo-Tag / WT	mitoproteome_liver	COX6B1	Cox6b	Cytochrome c oxidase subunit 6B1	1
P14152;B1ATQ3	0.167303	-0.203224	0.537831	32.9942	0.341211	0.779775		MitoRibo-Tag / WT	mitoproteome_liver	MDH1	Mor2	Malate dehydrogenase, cytoplasmic	1
P42125	0.0746482	-0.0911706	0.240467	35.4663	0.342593	0.779775		MitoRibo-Tag / WT	mitoproteome_liver	ECI1	Dci	Enoyl-CoA delta isomerase 1, mitochondrial	1
Q91X52;A2AC16	0.182906	-0.223509	0.58932	26.7856	0.342729	0.779775		MitoRibo-Tag / WT	mitoproteome_liver	DCXR		L-xylulose reductase	1
P62077	-0.110565	-0.356445	0.135315	32.4062	0.343116	0.779775		MitoRibo-Tag / WT	mitoproteome_liver	TIMM8B	Ddp2 Tim8b	Mitochondrial import inner membrane translocase subunit Tim8 B	1
Q924T2	0.177612	-0.217396	0.572619	29.0029	0.343146	0.779775		MitoRibo-Tag / WT	mitoproteome_liver	MRPS2		28S ribosomal protein S2, mitochondrial	1	uS2m	28S small subunit
Q61908	-0.152867	-0.495991	0.190256	28.9893	0.347407	0.786843		MitoRibo-Tag / WT	mitoproteome_liver	CMC4	C6.1b Mtcp1	Cx9C motif-containing protein 4	1
Q99L13	-0.104744	-0.340926	0.131438	36.2517	0.349516	0.789007		MitoRibo-Tag / WT	mitoproteome_liver	HIBADH		3-hydroxyisobutyrate dehydrogenase, mitochondrial	1
Q8BP92	0.280811	-0.355158	0.916781	28.0072	0.351544	0.789477		MitoRibo-Tag / WT	mitoproteome_liver	RCN2		Reticulocalbin-2	1
Q99J39	-0.157887	-0.515842	0.200067	31.0283	0.352033	0.789477		MitoRibo-Tag / WT	mitoproteome_liver	MLYCD		Malonyl-CoA decarboxylase, mitochondrial	1
Q8QZS1;E0CX19	-0.0920191	-0.30136	0.117322	34.0845	0.353624	0.789945		MitoRibo-Tag / WT	mitoproteome_liver	HIBCH		3-hydroxyisobutyryl-CoA hydrolase, mitochondrial	1
E9Q179;Q8C5Q4;D3YUN1;D3YV30	-0.114181	-0.374616	0.146254	30.1093	0.354826	0.789945		MitoRibo-Tag / WT	mitoproteome_liver	GRSF1		G-rich sequence factor 1	1
P51881	0.117274	-0.150726	0.385275	37.0233	0.355706	0.789945		MitoRibo-Tag / WT	mitoproteome_liver	SLC25A5	Ant2	ADP/ATP translocase 2	1
O88696	-0.104769	-0.345183	0.135645	32.3356	0.357611	0.790288		MitoRibo-Tag / WT	mitoproteome_liver	CLPP		ATP-dependent Clp protease proteolytic subunit, mitochondrial	1
P62075;A0A1W2P756;A0A1W2P7H2	-0.0836234	-0.275746	0.1085	34.1798	0.358171	0.790288		MitoRibo-Tag / WT	mitoproteome_liver	TIMM13	Tim13a Timm13a	Mitochondrial import inner membrane translocase subunit Tim13	1
P26443;F7CFA5	0.117302	-0.153261	0.387866	38.1158	0.359991	0.791677		MitoRibo-Tag / WT	mitoproteome_liver	GLUD1	Glud	Glutamate dehydrogenase 1, mitochondrial	1
Q99MN9;E9Q1J7;D3YZC1;A0A087WQV1	-0.0825756	-0.273505	0.108354	33.9469	0.361116	0.791677		MitoRibo-Tag / WT	mitoproteome_liver	PCCB		Propionyl-CoA carboxylase beta chain, mitochondrial	1
Q8CAQ8	-0.0939172	-0.314694	0.12686	36.1619	0.368749	0.802298		MitoRibo-Tag / WT	mitoproteome_liver	IMMT	Mic60	MICOS complex subunit Mic60	1
Z4YKM2;B2RWE3;B1AR13	-0.130055	-0.436298	0.176189	34.3355	0.369526	0.802298		MitoRibo-Tag / WT	mitoproteome_liver	CISD3	Mel-13 Mel13	CDGSH iron-sulfur domain-containing protein 3, mitochondrial	1
Q8BKZ9;A2AWH7;A2AWH8	-0.0970688	-0.326251	0.132113	33.7644	0.370755	0.802298		MitoRibo-Tag / WT	mitoproteome_liver	PDHX		Pyruvate dehydrogenase protein X component, mitochondrial	1
P09528	-0.384773	-1.29421	0.524666	28.9191	0.371252	0.802298		MitoRibo-Tag / WT	mitoproteome_liver	FTH1	Fth	Ferritin heavy chain	1
Q8K3J1	0.146725	-0.200503	0.493953	33.7009	0.371825	0.802298		MitoRibo-Tag / WT	mitoproteome_liver	NDUFS8		NADH dehydrogenase [ubiquinone] iron-sulfur protein 8, mitochondrial	1
P97807;H3BKG7	-0.0981611	-0.331855	0.135533	36.4521	0.374578	0.805573		MitoRibo-Tag / WT	mitoproteome_liver	FH	Fh1	Fumarate hydratase, mitochondrial	1
Q99N95;D3Z456;F6W7C7;A0A1L1SU47	0.125131	-0.173641	0.423903	31.7594	0.375922	0.805573		MitoRibo-Tag / WT	mitoproteome_liver	MRPL3		39S ribosomal protein L3, mitochondrial	1	uL3m	39S large subunit
Q9CZD3	-0.115388	-0.391885	0.161109	27.8992	0.377567	0.805573		MitoRibo-Tag / WT	mitoproteome_liver	GARS		Glycine--tRNA ligase	1
Q9CQ54;A0A0U1RPJ5	-0.0830658	-0.28267	0.116539	32.714	0.378856	0.805573		MitoRibo-Tag / WT	mitoproteome_liver	NDUFC2		NADH dehydrogenase [ubiquinone] 1 subunit C2	1
A0A1B0GT26;O55003	0.231407	-0.325112	0.787927	29.1142	0.379232	0.805573		MitoRibo-Tag / WT	mitoproteome_liver	BNIP3	Nip3	BCL2/adenovirus E1B 19 kDa protein-interacting protein 3	1
P56480	-0.076612	-0.262858	0.109634	38.6914	0.384186	0.809972		MitoRibo-Tag / WT	mitoproteome_liver	ATP5F1B	Atp5b	ATP synthase subunit beta, mitochondrial	1
P56135;F8WHP8	0.0900904	-0.129872	0.310053	34.2863	0.38617	0.809972		MitoRibo-Tag / WT	mitoproteome_liver	ATP5J2		ATP synthase subunit f, mitochondrial	1
P24270;A2AL20;Q8BI29	-0.0785227	-0.270904	0.113859	38.8409	0.387751	0.809972		MitoRibo-Tag / WT	mitoproteome_liver	CAT	Cas-1 Cas1	Catalase	1
Q9CQL5	0.100802	-0.14631	0.347914	30.8543	0.388023	0.809972		MitoRibo-Tag / WT	mitoproteome_liver	MRPL18		39S ribosomal protein L18, mitochondrial	1	uL18m	39S large subunit
Q9CYG7	0.165556	-0.242961	0.574073	27.6783	0.391015	0.809972		MitoRibo-Tag / WT	mitoproteome_liver	TOMM34		Mitochondrial import receptor subunit TOM34	1
O35435;E9Q1V3;F6TCT7;D3YZY5;F6ZQJ5	0.349554	-0.516468	1.21558	29.6758	0.392857	0.809972		MitoRibo-Tag / WT	mitoproteome_liver	DHODH		Dihydroorotate dehydrogenase (quinone), mitochondrial	1
Q80YD1;M0QWM4	-0.114517	-0.398348	0.169315	29.3403	0.393043	0.809972		MitoRibo-Tag / WT	mitoproteome_liver	SUPV3L1	Suv3l1	ATP-dependent RNA helicase SUPV3L1, mitochondrial	1
Q5U5I3;Q99N85;D3Z603	-0.122356	-0.426228	0.181517	31.2502	0.393966	0.809972		MitoRibo-Tag / WT	mitoproteome_liver	MRPS18A		28S ribosomal protein S18a, mitochondrial	1	mL66	39S large subunit
P56395;G5E850;E0CY88	0.184655	-0.274799	0.644108	35.7666	0.394822	0.809972		MitoRibo-Tag / WT	mitoproteome_liver	CYB5A	Cyb5	Cytochrome b5	1
Q80XN0;D3Z2Y8	0.128514	-0.191552	0.448579	34.6237	0.39525	0.809972		MitoRibo-Tag / WT	mitoproteome_liver	BDH1	Bdh	D-beta-hydroxybutyrate dehydrogenase, mitochondrial	1
Q9D1P0;F7CXG9;G5E909	-0.0786284	-0.275173	0.117916	31.4331	0.396924	0.809972		MitoRibo-Tag / WT	mitoproteome_liver	MRPL13		39S ribosomal protein L13, mitochondrial	1	uL13m	39S large subunit
Q9CQA6;Q05BF0;A0A286YDP8	-0.139245	-0.488061	0.209572	30.9683	0.397909	0.809972		MitoRibo-Tag / WT	mitoproteome_liver	CHCHD1	Mrps37	Coiled-coil-helix-coiled-coil-helix domain-containing protein 1	1	mS37	28S small subunit
P38647	-0.0733337	-0.257455	0.110787	38.5724	0.398938	0.809972		MitoRibo-Tag / WT	mitoproteome_liver	HSPA9	Grp75 Hsp74 Hspa9a	Stress-70 protein, mitochondrial	1
G3X9M0;Q9ER88;A0A0R4J1B9;G3UWZ6;G3UWM7;G3UWJ4;G3UZC0;G3UWR5;G3UYM6;G3UYP3	0.0928063	-0.141222	0.326834	29.8573	0.400923	0.809972		MitoRibo-Tag / WT	mitoproteome_liver	DAP3	Mrps29	28S ribosomal protein S29, mitochondrial	1	mS29	28S small subunit
P45952;D6RFD7;D3Z2A5	0.0777247	-0.118396	0.273846	36.426	0.40121	0.809972		MitoRibo-Tag / WT	mitoproteome_liver	ACADM		Medium-chain specific acyl-CoA dehydrogenase, mitochondrial	1
Q91VA0;D3Z106;D3YV36	-0.141832	-0.499992	0.216329	36.2972	0.401566	0.809972		MitoRibo-Tag / WT	mitoproteome_liver	ACSM1	Bucs1 Lae Macs1	Acyl-coenzyme A synthetase ACSM1, mitochondrial	1
Q78IK2	-0.183053	-0.645761	0.279655	31.5354	0.402012	0.809972		MitoRibo-Tag / WT	mitoproteome_liver	USMG5	Dapit	Up-regulated during skeletal muscle growth protein 5	1
Q9CRB9	-0.105208	-0.371638	0.161222	34.9544	0.402856	0.809972		MitoRibo-Tag / WT	mitoproteome_liver	CHCHD3	Mic19	MICOS complex subunit Mic19	1
Q9Z2I8	-0.0709737	-0.251199	0.109252	37.0294	0.404095	0.809972		MitoRibo-Tag / WT	mitoproteome_liver	SUCLG2		Succinate--CoA ligase [GDP-forming] subunit beta, mitochondrial	1
Q9Z0V7;A2AES1	0.141424	-0.218402	0.501251	28.5051	0.404986	0.809972		MitoRibo-Tag / WT	mitoproteome_liver	TIMM17B	Tim17b	Mitochondrial import inner membrane translocase subunit Tim17-B	1
P17665;B8JJA9	-0.0956648	-0.340431	0.149102	33.7869	0.407528	0.812679		MitoRibo-Tag / WT	mitoproteome_liver	COX7C	Cox7c1	Cytochrome c oxidase subunit 7C, mitochondrial	1
Q9CYW4	0.151591	-0.238376	0.541558	31.1064	0.409987	0.814584		MitoRibo-Tag / WT	mitoproteome_liver	HDHD3		Haloacid dehalogenase-like hydrolase domain-containing protein 3	1
P54116	0.261945	-0.414522	0.938413	27.1632	0.411742	0.814584		MitoRibo-Tag / WT	mitoproteome_liver	STOM	Epb7.2 Epb72	Erythrocyte band 7 integral membrane protein	1
Q8K2B3;A0A1Y7VJ55	0.110119	-0.174748	0.394986	35.7762	0.412517	0.814584		MitoRibo-Tag / WT	mitoproteome_liver	SDHA		Succinate dehydrogenase [ubiquinone] flavoprotein subunit, mitochondrial	1
Q8R035;A2A6T4;D6RHR8	0.115261	-0.183389	0.413911	32.1125	0.413247	0.814584		MitoRibo-Tag / WT	mitoproteome_liver	MRPL58	Ict1	Peptidyl-tRNA hydrolase ICT1, mitochondrial	1	mL62	39S large subunit
Q99JY0;D3YXU1	-0.0893363	-0.322173	0.1435	37.3453	0.415894	0.817448		MitoRibo-Tag / WT	mitoproteome_liver	HADHB		Trifunctional enzyme subunit beta, mitochondrial	1
Q7TNL9	-0.161043	-0.582454	0.260367	30.5285	0.417703	0.81865		MitoRibo-Tag / WT	mitoproteome_liver	CHCHD10	Ndg2	Coiled-coil-helix-coiled-coil-helix domain-containing 10	1
Q9D1C3	0.109231	-0.180312	0.398774	30.7654	0.423518	0.824811		MitoRibo-Tag / WT	mitoproteome_liver	PYURF	Pigy Prey	Protein preY, mitochondrial	1
Q9D2R8;Q8R2K5	0.0904385	-0.149408	0.330285	30.8354	0.423737	0.824811		MitoRibo-Tag / WT	mitoproteome_liver	MRPS33	Gdap3	28S ribosomal protein S33, mitochondrial	1	mS33	28S small subunit
P47199;A0A0A6YXR4;A0A0A6YVS7;V9GXY8;D3YUG9;D3Z2X0;D3YWU6;D3Z4Q4;A0A0G2JFU5	0.0918512	-0.152136	0.335839	33.5247	0.424464	0.824811		MitoRibo-Tag / WT	mitoproteome_liver	CRYZ		Quinone oxidoreductase	1
Q9CQF0	0.10012	-0.167263	0.367503	32.6418	0.426873	0.825429		MitoRibo-Tag / WT	mitoproteome_liver	MRPL11		39S ribosomal protein L11, mitochondrial	1	uL11m	39S large subunit
Q91VT4;D3Z6C4	0.0959599	-0.160497	0.352417	32.4746	0.427196	0.825429		MitoRibo-Tag / WT	mitoproteome_liver	CBR4		Carbonyl reductase family member 4	1
E9PYC6;E9Q858;E9PUY9;E9PYA9;E9PVM6;E9Q7A8	0.18681	-0.318106	0.691725	28.998	0.432242	0.83259		MitoRibo-Tag / WT	mitoproteome_liver	ECI2		Enoyl-CoA delta isomerase 2, mitochondrial (Fragment)	1
O09111	-0.105923	-0.392917	0.181071	31.692	0.433336	0.83259		MitoRibo-Tag / WT	mitoproteome_liver	NDUFB11	Np15	NADH dehydrogenase [ubiquinone] 1 beta subcomplex subunit 11, mitochondrial	1
Q8BX10;A0A0G2JG95	-0.146283	-0.545373	0.252808	30.2701	0.436415	0.836156		MitoRibo-Tag / WT	mitoproteome_liver	PGAM5		Serine/threonine-protein phosphatase PGAM5, mitochondrial	1
Q99JB2;A2AG39;F6WI02;A2AG41	0.0748702	-0.131011	0.280751	33.6014	0.439928	0.836747		MitoRibo-Tag / WT	mitoproteome_liver	STOML2	Slp2	Stomatin-like protein 2, mitochondrial	1
A0A0R4J0I6;Q80XL6;D3YTQ5;A0A087WSI8;F6U473	0.128426	-0.224849	0.4817	32.9103	0.440086	0.836747		MitoRibo-Tag / WT	mitoproteome_liver	ACAD11		Acyl-CoA dehydrogenase family member 11	1
Q921H8;H3BKL5;H3BJZ9;H3BKA1;H3BJC1	0.168844	-0.29627	0.633957	34.4548	0.440713	0.836747		MitoRibo-Tag / WT	mitoproteome_liver	ACAA1A	Acaa1	3-ketoacyl-CoA thiolase A, peroxisomal	1
Q60649;Q8CCN6;E9PY58	-0.0943246	-0.354743	0.166094	32.141	0.441708	0.836747		MitoRibo-Tag / WT	mitoproteome_liver	CLPB	Skd3	Caseinolytic peptidase B protein homolog	1
Q9DC71	-0.0936039	-0.35331	0.166102	32.3326	0.443895	0.836747		MitoRibo-Tag / WT	mitoproteome_liver	MRPS15	Rpms15	28S ribosomal protein S15, mitochondrial	1	uS15m	28S small subunit
Q922D8;A0A1W2P733;A0A1W2P7L5	-0.282633	-1.06719	0.501921	34.0352	0.444111	0.836747		MitoRibo-Tag / WT	mitoproteome_liver	MTHFD1		C-1-tetrahydrofolate synthase, cytoplasmic	1
P46656;A0A1L1STP5;A0A1L1SU91	0.159481	-0.284478	0.60344	35.5406	0.445369	0.836747		MitoRibo-Tag / WT	mitoproteome_liver	FDX1		Adrenodoxin, mitochondrial	1
Q91WM2	0.141022	-0.253948	0.535993	29.1736	0.448059	0.836747		MitoRibo-Tag / WT	mitoproteome_liver	HDHD5	Cecr5	Haloacid dehalogenase-like hydrolase domain-containing 5	1
Q9JIK9	0.0646863	-0.117439	0.246812	31.9133	0.450377	0.836747		MitoRibo-Tag / WT	mitoproteome_liver	MRPS34	Tce2	28S ribosomal protein S34, mitochondrial	1	mS34	28S small subunit
Q9CRD2	0.130533	-0.2373	0.498367	31.9381	0.450755	0.836747		MitoRibo-Tag / WT	mitoproteome_liver	EMC2	Kiaa0103 Ttc35	ER membrane protein complex subunit 2	1
Q8C3X2	-0.0888666	-0.339622	0.161889	29.3984	0.451346	0.836747		MitoRibo-Tag / WT	mitoproteome_liver	CCDC90B		Coiled-coil domain-containing protein 90B, mitochondrial	1
Q9CXI0;F6X4L9	-0.0819501	-0.313219	0.149319	29.2291	0.451403	0.836747		MitoRibo-Tag / WT	mitoproteome_liver	COQ5	D5Ertd33e	2-methoxy-6-polyprenyl-1,4-benzoquinol methylase, mitochondrial	1
P56379;A0A1Y7VLP0	0.880535	-1.64268	3.40375	30.2611	0.458117	0.84685		MitoRibo-Tag / WT	mitoproteome_liver	MP68		6.8 kDa mitochondrial proteolipid	1
J3QMN4;A0A0U1RPV8;J3QMQ8;A0A0M3HEQ0;Q9JLT4;A0A0U1RQA4;D3Z0K8;A0A0M3HEP9;A0A0U1RPC6;Q9D8I4;A0A0U1RPS1;A0A0U1RPY5	-0.128273	-0.499079	0.242533	32.3837	0.461945	0.84685		MitoRibo-Tag / WT	mitoproteome_liver	TXNRD2	Trxr2	Thioredoxin reductase 2, mitochondrial	1
Q9CXJ4;F6ZFC5	0.181425	-0.345538	0.708388	28.2596	0.464025	0.84685		MitoRibo-Tag / WT	mitoproteome_liver	ABCB8		ATP-binding cassette sub-family B member 8, mitochondrial	1
Q9D7J9	-0.096537	-0.377239	0.184165	34.202	0.464495	0.84685		MitoRibo-Tag / WT	mitoproteome_liver	ECHDC3		Enoyl-CoA hydratase domain-containing protein 3, mitochondrial	1
Q8R0Y8	0.257529	-0.491602	1.00666	28.2415	0.464676	0.84685		MitoRibo-Tag / WT	mitoproteome_liver	SLC25A42		Mitochondrial coenzyme A transporter SLC25A42	1
Q9CQ69;I7HPX6	0.0822303	-0.159137	0.323597	34.2878	0.468592	0.84685		MitoRibo-Tag / WT	mitoproteome_liver	UQCRQ		Cytochrome b-c1 complex subunit 8	1
P55096;A0A0G2JDI9	0.134136	-0.261024	0.529295	30.7118	0.470171	0.84685		MitoRibo-Tag / WT	mitoproteome_liver	ABCD3	Pmp70 Pxmp1	ATP-binding cassette sub-family D member 3	1
Q6PCP5;E0CYB9;E0CYI3;F7BC60	-0.160798	-0.634906	0.31331	29.0712	0.470538	0.84685		MitoRibo-Tag / WT	mitoproteome_liver	MFF		Mitochondrial fission factor	1
Q8K2Q5;B1AXC8;Q3TFT3;B1AXC7;B1AXC5	0.143969	-0.281439	0.569377	28.7699	0.471474	0.84685		MitoRibo-Tag / WT	mitoproteome_liver	CHCHD7		Coiled-coil-helix-coiled-coil-helix domain-containing protein 7	1
Q9DBM2	0.0843327	-0.1652	0.333866	36.2091	0.472068	0.84685		MitoRibo-Tag / WT	mitoproteome_liver	EHHADH		Peroxisomal bifunctional enzyme	1
Q7TMG8;O55126;A0A0G2JEV1	0.150709	-0.296144	0.597563	27.1344	0.472956	0.84685		MitoRibo-Tag / WT	mitoproteome_liver	NIPSNAP2	Gbas	Glioblastoma amplified sequence	1
P58064	-0.117615	-0.466905	0.231676	31.6605	0.473654	0.84685		MitoRibo-Tag / WT	mitoproteome_liver	MRPS6	Rpms6	28S ribosomal protein S6, mitochondrial	1	bS6m	28S small subunit
P35486	-0.0843845	-0.33622	0.167451	34.3208	0.475767	0.84685		MitoRibo-Tag / WT	mitoproteome_liver	PDHA1	Pdha-1	Pyruvate dehydrogenase E1 component subunit alpha, somatic form, mitochondrial	1
Q9CXT8;D3Z1T9	0.0659458	-0.131224	0.263115	30.8339	0.476558	0.84685		MitoRibo-Tag / WT	mitoproteome_liver	PMPCB		Mitochondrial-processing peptidase subunit beta	1
E9QM77;F6U2C2;O70305;F7B6X4;A0A286YDU2	-0.369098	-1.47331	0.735113	27.3639	0.476813	0.84685		MitoRibo-Tag / WT	mitoproteome_liver	ATXN2		Ataxin-2	1
A0A0R4J023;Q9JLZ3;F6RT60;F6R307;A0A0R4J1L8;E9Q6L3;E9QMT1	-0.0638791	-0.255827	0.128069	34.2823	0.478707	0.84685		MitoRibo-Tag / WT	mitoproteome_liver	AUH		Methylglutaconyl-CoA hydratase, mitochondrial	1
Q99KR3	-0.112634	-0.451636	0.226368	32.4405	0.479408	0.84685		MitoRibo-Tag / WT	mitoproteome_liver	LACTB2		Endoribonuclease LACTB2	1
P12710	-0.153765	-0.616741	0.309211	34.5436	0.479572	0.84685		MitoRibo-Tag / WT	mitoproteome_liver	FABP1	Fabpl	Fatty acid-binding protein, liver	1
P09671	-0.06578	-0.265164	0.133604	36.1794	0.482429	0.84685		MitoRibo-Tag / WT	mitoproteome_liver	SOD2	Sod-2	Superoxide dismutase [Mn], mitochondrial	1
Q8JZN5;A0A0G2JDY4;A0A0G2JF25	-0.0891364	-0.360304	0.182031	31.9581	0.483991	0.84685		MitoRibo-Tag / WT	mitoproteome_liver	ACAD9		Acyl-CoA dehydrogenase family member 9, mitochondrial	1
Q80U63;A8Y5E5;A2A7Y8	0.251277	-0.513206	1.01576	27.7321	0.484023	0.84685		MitoRibo-Tag / WT	mitoproteome_liver	MFN2	Kiaa0214 Marf	Mitofusin-2	1
Q9D1N9	0.120212	-0.245579	0.486004	29.5902	0.484091	0.84685		MitoRibo-Tag / WT	mitoproteome_liver	MRPL21	D9Wsu149	39S ribosomal protein L21, mitochondrial	1	bL21m	39S large subunit
Q9Z2F7;Q91Z78	-0.204875	-0.830776	0.421025	27.6726	0.485791	0.847656		MitoRibo-Tag / WT	mitoproteome_liver	BNIP3L	Nix	BCL2/adenovirus E1B 19 kDa protein-interacting protein 3-like	1
Q9DBC0;S4R1U9	0.342487	-0.711178	1.39615	28.0561	0.488772	0.848798		MitoRibo-Tag / WT	mitoproteome_liver	SELENOO	Selo	Selenoprotein O	1
Q9CPW3	-0.170496	-0.698336	0.357344	29.0706	0.491439	0.848798		MitoRibo-Tag / WT	mitoproteome_liver	MRPL54		39S ribosomal protein L54, mitochondrial	1	mL54	39S large subunit
Q544X6;P22315	-0.0569904	-0.233477	0.119497	33.5333	0.491559	0.848798		MitoRibo-Tag / WT	mitoproteome_liver	FECH		Ferrochelatase	1
Q9CR68	0.0631541	-0.133304	0.259612	35.7305	0.493466	0.848798		MitoRibo-Tag / WT	mitoproteome_liver	UQCRFS1		Cytochrome b-c1 complex subunit Rieske, mitochondrial	1
Q9Z0X1;B1AU25	-0.0743337	-0.305739	0.157071	36.7644	0.493775	0.848798		MitoRibo-Tag / WT	mitoproteome_liver	AIFM1	Aif Pdcd8	Apoptosis-inducing factor 1, mitochondrial	1
Q9DCZ4	0.109568	-0.235504	0.45464	29.5022	0.498665	0.848798		MitoRibo-Tag / WT	mitoproteome_liver	APOO	Fam121b Mic23 Mic26	MICOS complex subunit Mic26	1
Q99N91	-0.072111	-0.299534	0.155313	30.3375	0.499252	0.848798		MitoRibo-Tag / WT	mitoproteome_liver	MRPL34		39S ribosomal protein L34, mitochondrial	1	bL34m	39S large subunit
Q8CHT0	0.067019	-0.146046	0.280084	36.7805	0.50261	0.848798		MitoRibo-Tag / WT	mitoproteome_liver	ALDH4A1		Delta-1-pyrroline-5-carboxylate dehydrogenase, mitochondrial	1
Q99LB2;A0A2I3BRG8;Q9D2U3;A0A2I3BPY3;A0A2I3BQ25;A0A2I3BRQ8	0.0714026	-0.156421	0.299226	34.7618	0.504121	0.848798		MitoRibo-Tag / WT	mitoproteome_liver	DHRS4	D14Ucla2	Dehydrogenase/reductase SDR family member 4	1
O35386	0.183747	-0.402827	0.770322	33.7369	0.50433	0.848798		MitoRibo-Tag / WT	mitoproteome_liver	PHYH	Ln1 Lnap1 Pahx	Phytanoyl-CoA dioxygenase, peroxisomal	1
Q9D7J4	0.096757	-0.212986	0.4065	29.3906	0.505499	0.848798		MitoRibo-Tag / WT	mitoproteome_liver	COX20	Fam36a	Cytochrome c oxidase assembly protein COX20, mitochondrial	1
Q9D0Y8	0.093721	-0.207166	0.394608	29.7731	0.506695	0.848798		MitoRibo-Tag / WT	mitoproteome_liver	MRPL52		39S ribosomal protein L52, mitochondrial	1	mL52	39S large subunit
Q9DCW5;P43024	0.0932009	-0.208214	0.394616	35.3068	0.509734	0.848798		MitoRibo-Tag / WT	mitoproteome_liver	COX6A1	Cox6al	Cytochrome c oxidase subunit 6A1, mitochondrial	1
P70349;B0R1E3	0.162729	-0.363917	0.689374	28.3951	0.51003	0.848798		MitoRibo-Tag / WT	mitoproteome_liver	HINT1	Hint Pkci Pkci1 Prkcnh1	Histidine triad nucleotide-binding protein 1	1
G5E814;Q9D8B4	-0.109741	-0.465587	0.246104	30.2193	0.510828	0.848798		MitoRibo-Tag / WT	mitoproteome_liver	NDUFA11		MCG5603	1
Q9CQV7;D3Z5K6;G3X8S1	0.0975814	-0.22033	0.415493	32.1032	0.512778	0.848798		MitoRibo-Tag / WT	mitoproteome_liver	DNAJC19	Tim14 Timm14	Mitochondrial import inner membrane translocase subunit TIM14	1
Q9D173	0.317857	-0.718207	1.35392	27.8273	0.512983	0.848798		MitoRibo-Tag / WT	mitoproteome_liver	TOMM7		Mitochondrial import receptor subunit TOM7 homolog	1
Q80X85	0.0625832	-0.141665	0.266832	31.716	0.513503	0.848798		MitoRibo-Tag / WT	mitoproteome_liver	MRPS7		28S ribosomal protein S7, mitochondrial	1	uS7m	28S small subunit
P56380	0.0969667	-0.221431	0.415365	28.6099	0.516013	0.848798		MitoRibo-Tag / WT	mitoproteome_liver	NUDT2	Apah1	Bis(5'-nucleosyl)-tetraphosphatase [asymmetrical]	1
Q6XPS7	0.101776	-0.232458	0.43601	28.3382	0.516068	0.848798		MitoRibo-Tag / WT	mitoproteome_liver	THA1	Gly1	L-threonine aldolase	1
Q504M2	0.220453	-0.504363	0.945269	27.4975	0.516547	0.848798		MitoRibo-Tag / WT	mitoproteome_liver	PDP2	4833426J09Rik	MCG53395	1
P11930	0.090098	-0.206153	0.386349	30.4723	0.516578	0.848798		MitoRibo-Tag / WT	mitoproteome_liver	NUDT19	D7Rp2e	Nucleoside diphosphate-linked moiety X motif 19	1
P08228	-0.103629	-0.44474	0.237482	34.4603	0.517023	0.848798		MitoRibo-Tag / WT	mitoproteome_liver	SOD1		Superoxide dismutase [Cu-Zn]	1
Q9D1B9;F6U4U1	0.0856441	-0.196516	0.367804	32.3014	0.517385	0.848798		MitoRibo-Tag / WT	mitoproteome_liver	MRPL28		39S ribosomal protein L28, mitochondrial	1	bL28m	39S large subunit
Q9EQ20;A0A1Y7VJ32	0.0541443	-0.12535	0.233639	37.0007	0.519935	0.848798		MitoRibo-Tag / WT	mitoproteome_liver	ALDH6A1		Methylmalonate-semialdehyde dehydrogenase [acylating], mitochondrial	1
P63038;D3Z2F2;D3Z7J9	-0.0679265	-0.293728	0.157875	39.4481	0.521054	0.848798		MitoRibo-Tag / WT	mitoproteome_liver	HSPD1	Hsp60	60 kDa heat shock protein, mitochondrial	1
Q9D1L0;D3Z5B1;B2RPU8	-0.0652706	-0.28243	0.151889	32.5047	0.521405	0.848798		MitoRibo-Tag / WT	mitoproteome_liver	CHCHD2		Coiled-coil-helix-coiled-coil-helix domain-containing protein 2	1
Q8BU88	0.0566724	-0.132694	0.246039	31.675	0.523163	0.848798		MitoRibo-Tag / WT	mitoproteome_liver	MRPL22		39S ribosomal protein L22, mitochondrial	1	uL22m	39S large subunit
Q9D8P4;H3BJT9;H3BIZ3;A0A1B0GSV1	-0.0599816	-0.260868	0.140904	31.1717	0.524101	0.848798		MitoRibo-Tag / WT	mitoproteome_liver	MRPL17		39S ribosomal protein L17, mitochondrial	1	bL17m	39S large subunit
Q9DBL7	-0.0893767	-0.388856	0.210103	31.417	0.524298	0.848798		MitoRibo-Tag / WT	mitoproteome_liver	COASY	Ukr1	Bifunctional coenzyme A synthase	1
Q91Z53;B1AXQ0	0.0792068	-0.186598	0.345012	31.81	0.524915	0.848798		MitoRibo-Tag / WT	mitoproteome_liver	GRHPR	Glxr	Glyoxylate reductase/hydroxypyruvate reductase	1
Q9CQB5;D3Z3X4	-0.193376	-0.855436	0.468683	27.827	0.533008	0.855328		MitoRibo-Tag / WT	mitoproteome_liver	CISD2	Cdgsh2 Noxp70 Zcd2	CDGSH iron-sulfur domain-containing protein 2	1
Q8CD10	-0.255729	-1.13155	0.620094	27.6831	0.533139	0.855328		MitoRibo-Tag / WT	mitoproteome_liver	MICU2	Efha1	Calcium uptake protein 2, mitochondrial	1
Q9DCW4;A0A0N4SVE0;A0A0U1RNP5;A0A0U1RNR3;A0A0N4SWE9;A0A0U1RNK9;A0A0U1RQB4	-0.0581173	-0.258968	0.142733	38.2289	0.536768	0.855328		MitoRibo-Tag / WT	mitoproteome_liver	ETFB		Electron transfer flavoprotein subunit beta	1
Q9CPQ3;A0A2R8VHM4;A0A2R8VHJ4	0.0820976	-0.202321	0.366517	29.5348	0.537744	0.855328		MitoRibo-Tag / WT	mitoproteome_liver	TOMM22	Tom22	Mitochondrial import receptor subunit TOM22 homolog	1
Q9CQZ5;A0A2R8W6V1;A0A2R8VI90;A0A2R8VHX1	-0.0940421	-0.41991	0.231826	34.5694	0.537828	0.855328		MitoRibo-Tag / WT	mitoproteome_liver	NDUFA6		NADH dehydrogenase [ubiquinone] 1 alpha subcomplex subunit 6	1
Q8VCG1;Q9CQ43	-0.166856	-0.746293	0.412581	29.7472	0.538697	0.855328		MitoRibo-Tag / WT	mitoproteome_liver	DUT	Dutp	Deoxyuridine triphosphatase	1
P80313;A0A0N4SV00;A0A0N4SV22	-0.117405	-0.525344	0.290534	28.9156	0.53892	0.855328		MitoRibo-Tag / WT	mitoproteome_liver	CCT7	Ccth	T-complex protein 1 subunit eta	1
Q3URS9	0.104328	-0.258791	0.467446	29.725	0.539599	0.855328		MitoRibo-Tag / WT	mitoproteome_liver	CCDC51		Coiled-coil domain-containing protein 51	1
P34914;A8JYK8	0.108424	-0.269527	0.486375	34.0476	0.540207	0.855328		MitoRibo-Tag / WT	mitoproteome_liver	EPHX2	Eph2	Bifunctional epoxide hydrolase 2	1
Q9EQI8	-0.0733156	-0.330552	0.183921	31.3691	0.542791	0.857434		MitoRibo-Tag / WT	mitoproteome_liver	MRPL46		39S ribosomal protein L46, mitochondrial	1	mL46	39S large subunit
Q9CQC7	0.0809606	-0.204514	0.366435	33.5195	0.544758	0.857544		MitoRibo-Tag / WT	mitoproteome_liver	NDUFB4		NADH dehydrogenase [ubiquinone] 1 beta subcomplex subunit 4	1
Q9DCM0	-0.119515	-0.541588	0.302558	34.4873	0.545368	0.857544		MitoRibo-Tag / WT	mitoproteome_liver	ETHE1	Hsco	Persulfide dioxygenase ETHE1, mitochondrial	1
Q60931;J3QMG3	-0.0693916	-0.315634	0.176851	32.5453	0.547267	0.858557		MitoRibo-Tag / WT	mitoproteome_liver	VDAC3		Voltage-dependent anion-selective channel protein 3	1
Q91XH5;Q64105;G3UXX3;G3UZ79	0.0704446	-0.180793	0.321682	30.247	0.549241	0.858621		MitoRibo-Tag / WT	mitoproteome_liver	SPR		Sepiapterin reductase	1
Q811U4;D3Z5P8;D3Z4L5;F6XRI9	0.17024	-0.438269	0.77875	27.7938	0.550115	0.858621		MitoRibo-Tag / WT	mitoproteome_liver	MFN1		Mitofusin-1	1
Q8VE22;Q3TI14;A7M7Q8;F7ARZ1;Q5SXC9	-0.0671412	-0.308604	0.174322	32.4157	0.55251	0.858621		MitoRibo-Tag / WT	mitoproteome_liver	MRPS23		28S ribosomal protein S23, mitochondrial	1	mS23	28S small subunit
Q9DB20;F7D3P8;F6XVM5	-0.0606043	-0.278573	0.157364	37.6611	0.552536	0.858621		MitoRibo-Tag / WT	mitoproteome_liver	ATP5O	D12Wsu28e	ATP synthase subunit O, mitochondrial	1
Q8BGT5;D6RFQ8	0.100189	-0.261118	0.461496	34.2572	0.553585	0.858621		MitoRibo-Tag / WT	mitoproteome_liver	GPT2	Aat2	Alanine aminotransferase 2	1
A2ATU0	0.125281	-0.328976	0.579539	31.4321	0.555699	0.859158		MitoRibo-Tag / WT	mitoproteome_liver	DHTKD1	Kiaa1630	Probable 2-oxoglutarate dehydrogenase E1 component DHKTD1, mitochondrial	1
E9QJS0;G5E8U8;G5E8U5;Q80ZK0;D3Z6K5	0.0634413	-0.167763	0.294645	30.5354	0.557672	0.859158		MitoRibo-Tag / WT	mitoproteome_liver	MRPS10		28S ribosomal protein S10, mitochondrial	1	uS10m	28S small subunit
Q99N15;A2AFQ2;O08756	0.112599	-0.300644	0.525842	35.862	0.560387	0.859158		MitoRibo-Tag / WT	mitoproteome_liver	HSD17B10	Hadh2 Hsd17b10/Schad	17beta-hydroxysteroid dehydrogenase type 10/short chain L-3-hydroxyacyl-CoA dehydrogenase	1
Q8JZU2;F6VVY4	0.0852864	-0.229888	0.400461	34.5928	0.563046	0.859158		MitoRibo-Tag / WT	mitoproteome_liver	SLC25A1		Tricarboxylate transport protein, mitochondrial	1
Q8BFR5;A0A0U1RPC4;A0A0U1RNQ6	0.0463257	-0.125393	0.218045	36.834	0.564217	0.859158		MitoRibo-Tag / WT	mitoproteome_liver	TUFM		Elongation factor Tu, mitochondrial	1
P53395	0.0625232	-0.169783	0.294829	35.2998	0.565119	0.859158		MitoRibo-Tag / WT	mitoproteome_liver	DBT		Lipoamide acyltransferase component of branched-chain alpha-keto acid dehydrogenase complex, mitochondrial	1
Q8BGA8;A0A140LHR8;Q6P8J0;A0A140LI83	-0.0522031	-0.247299	0.142893	34.0747	0.567348	0.859158		MitoRibo-Tag / WT	mitoproteome_liver	ACSM5	Macs3	Acyl-coenzyme A synthetase ACSM5, mitochondrial	1
Q8R086	0.0950096	-0.261912	0.451931	34.6281	0.569325	0.859158		MitoRibo-Tag / WT	mitoproteome_liver	SUOX		Sulfite oxidase, mitochondrial	1
Q91VM9	-0.0532604	-0.253515	0.146994	33.8523	0.569651	0.859158		MitoRibo-Tag / WT	mitoproteome_liver	PPA2		Inorganic pyrophosphatase 2, mitochondrial	1
Q99N92	-0.0487193	-0.232183	0.134744	31.9089	0.570238	0.859158		MitoRibo-Tag / WT	mitoproteome_liver	MRPL27		39S ribosomal protein L27, mitochondrial	1	bL27m	39S large subunit
Q8VEM8	-0.198822	-0.949956	0.552313	30.3741	0.571465	0.859158		MitoRibo-Tag / WT	mitoproteome_liver	SLC25A3		Phosphate carrier protein, mitochondrial	1
Q64433	-0.0671634	-0.321401	0.187075	38.0255	0.572209	0.859158		MitoRibo-Tag / WT	mitoproteome_liver	HSPE1		10 kDa heat shock protein, mitochondrial	1
Q99N96;Q9D3F3	-0.0732928	-0.35112	0.204534	32.4532	0.572736	0.859158		MitoRibo-Tag / WT	mitoproteome_liver	MRPL1		39S ribosomal protein L1, mitochondrial	1	uL1m	39S large subunit
O55125;Q5SVG6	0.0787455	-0.219936	0.377427	34.2978	0.57297	0.859158		MitoRibo-Tag / WT	mitoproteome_liver	NIPSNAP1		Protein NipSnap homolog 1	1
Q3TL44;A0A1L1ST78;A0A1L1SQN7	-0.119852	-0.574997	0.335293	28.7219	0.573426	0.859158		MitoRibo-Tag / WT	mitoproteome_liver	NLRX1		NLR family member X1	1
Q9WTP7;F6RP11	-0.0668456	-0.321692	0.188001	36.5698	0.574902	0.859158		MitoRibo-Tag / WT	mitoproteome_liver	AK3	Ak3l Ak3l1 Akl3l	GTP:AMP phosphotransferase AK3, mitochondrial	1
Q03265;D3Z6F5;D6RJ16	-0.0499814	-0.240727	0.140764	38.875	0.575284	0.859158		MitoRibo-Tag / WT	mitoproteome_liver	ATP5F1A	Atp5a1	ATP synthase subunit alpha, mitochondrial	1
Q9CQN3	-0.213717	-1.03353	0.606097	29.902	0.577214	0.860161		MitoRibo-Tag / WT	mitoproteome_liver	TOMM6	Obtp Tom6	Mitochondrial import receptor subunit TOM6 homolog	1
Q9CPZ8;A0A1L1SUP3	0.102902	-0.296347	0.502151	30.2113	0.581468	0.863831		MitoRibo-Tag / WT	mitoproteome_liver	CMC1		COX assembly mitochondrial protein homolog	1
Q91WN4;Q3V0K6	0.062161	-0.181733	0.306055	33.0006	0.585624	0.863831		MitoRibo-Tag / WT	mitoproteome_liver	KMO		Kynurenine 3-monooxygenase	1
Q9D051	-0.0730282	-0.361356	0.215299	33.7913	0.587927	0.863831		MitoRibo-Tag / WT	mitoproteome_liver	PDHB		Pyruvate dehydrogenase E1 component subunit beta, mitochondrial	1
Q9D338	-0.0672711	-0.332891	0.198348	31.3376	0.587957	0.863831		MitoRibo-Tag / WT	mitoproteome_liver	MRPL19		39S ribosomal protein L19, mitochondrial	1	bL19m	39S large subunit
D3Z041;P41216;D3Z457;D3YVF6;F6WNZ2;A0A1B0GRS8;Q5F2C5	0.0790307	-0.233455	0.391516	35.5688	0.588468	0.863831		MitoRibo-Tag / WT	mitoproteome_liver	ACSL1	Acsl2 Facl2	Long-chain-fatty-acid--CoA ligase 1	1
Q3URE1;A0A1D5RMC8	-0.0718839	-0.356144	0.212377	29.9772	0.588511	0.863831		MitoRibo-Tag / WT	mitoproteome_liver	ACSF3		Acyl-CoA synthetase family member 3, mitochondrial	1
Q9CQ62	0.0667432	-0.197331	0.330817	36.3109	0.588708	0.863831		MitoRibo-Tag / WT	mitoproteome_liver	DECR1		2,4-dienoyl-CoA reductase, mitochondrial	1
P70404	0.123917	-0.3678	0.615634	30.8577	0.589779	0.863831		MitoRibo-Tag / WT	mitoproteome_liver	IDH3G		Isocitrate dehydrogenase [NAD] subunit gamma 1, mitochondrial	1
A0A0R4J0X2;Q8VC19;A0A1W2P873;D6RGR8;A0A1L1STE9;A0A1L1SUZ0;F6RYA6	0.170454	-0.510234	0.851141	28.6931	0.592103	0.865382		MitoRibo-Tag / WT	mitoproteome_liver	ALAS1		5-aminolevulinate synthase, nonspecific, mitochondrial	1
Q99N93	0.0569959	-0.177438	0.29143	29.8248	0.60279	0.876152		MitoRibo-Tag / WT	mitoproteome_liver	MRPL16		39S ribosomal protein L16, mitochondrial	1	uL16m	39S large subunit
A0A0R4J1N9;P40630;D3Z0F3	-0.0542767	-0.277627	0.169074	34.703	0.602953	0.876152		MitoRibo-Tag / WT	mitoproteome_liver	TFAM	Hmgts	Transcription factor A, mitochondrial	1
Q91YP0	0.076336	-0.238993	0.391665	31.2279	0.60432	0.876152		MitoRibo-Tag / WT	mitoproteome_liver	L2HGDH		L-2-hydroxyglutarate dehydrogenase, mitochondrial	1
Q9JHI5	0.0589967	-0.184896	0.302889	35.1464	0.604596	0.876152		MitoRibo-Tag / WT	mitoproteome_liver	IVD		Isovaleryl-CoA dehydrogenase, mitochondrial	1
Q9QYA2;G3UY77	-0.102181	-0.532978	0.328617	29.6166	0.611558	0.883341		MitoRibo-Tag / WT	mitoproteome_liver	TOMM40	Mom35 Tom40	Mitochondrial import receptor subunit TOM40 homolog	1
Q6GT24;O08709;D3Z0Y2;Q8BG37;A0A0A6YXQ7	-0.10277	-0.536953	0.331413	30.9505	0.612287	0.883341		MitoRibo-Tag / WT	mitoproteome_liver	PRDX6		Peroxiredoxin-6	1
Q8K1Z0	-0.0559379	-0.293294	0.181418	33.9891	0.613813	0.883341		MitoRibo-Tag / WT	mitoproteome_liver	COQ9		Ubiquinone biosynthesis protein COQ9, mitochondrial	1
Q925I1;H3BK90;H3BKI6;V9GWS5;V9GWS6	-0.158672	-0.833704	0.51636	33.0889	0.614723	0.883341		MitoRibo-Tag / WT	mitoproteome_liver	ATAD3	Atad3a Kiaa1273	ATPase family AAA domain-containing protein 3	1
Q8BWT1	-0.0405012	-0.215315	0.134313	39.2629	0.619755	0.886059		MitoRibo-Tag / WT	mitoproteome_liver	ACAA2		3-ketoacyl-CoA thiolase, mitochondrial	1
Q9CZD5;D3Z0H9;D3YWL2	-0.0567292	-0.301831	0.188372	30.9324	0.620098	0.886059		MitoRibo-Tag / WT	mitoproteome_liver	MTIF3		Translation initiation factor IF-3, mitochondrial	1		Mitoribosome assembly
Q8BMS4	0.0592326	-0.196983	0.315448	31.9049	0.6205	0.886059		MitoRibo-Tag / WT	mitoproteome_liver	COQ3		Ubiquinone biosynthesis O-methyltransferase, mitochondrial	1
Q9CQV5	-0.176431	-0.946211	0.593349	27.4935	0.623471	0.888446		MitoRibo-Tag / WT	mitoproteome_liver	MRPS24		28S ribosomal protein S24, mitochondrial	1	uS3m	28S small subunit
P62073	0.0762829	-0.262261	0.414827	32.3859	0.629281	0.893395		MitoRibo-Tag / WT	mitoproteome_liver	TIMM10	Tim10	Mitochondrial import inner membrane translocase subunit Tim10	1
Q9D6R2;A0A1L1STE6;A0A1L1SQF9	0.0696999	-0.23988	0.379279	34.1435	0.629556	0.893395		MitoRibo-Tag / WT	mitoproteome_liver	IDH3A		Isocitrate dehydrogenase [NAD] subunit alpha, mitochondrial	1
Q7TNG8	-0.0949556	-0.522786	0.332875	34.9352	0.634376	0.897858		MitoRibo-Tag / WT	mitoproteome_liver	LDHD		Probable D-lactate dehydrogenase, mitochondrial	1
Q9CY73	-0.0635851	-0.352044	0.224874	31.2407	0.636669	0.897858		MitoRibo-Tag / WT	mitoproteome_liver	MRPL44		39S ribosomal protein L44, mitochondrial	1	mL44	39S large subunit
P61922;F7C9G3;Q3TUE8;F6RN86	0.065524	-0.233041	0.364089	34.111	0.638133	0.897858		MitoRibo-Tag / WT	mitoproteome_liver	ABAT	Gabat	4-aminobutyrate aminotransferase, mitochondrial	1
Q9DC61;A2AIW9	0.0491759	-0.175398	0.27375	31.752	0.638873	0.897858		MitoRibo-Tag / WT	mitoproteome_liver	PMPCA	Inpp5e	Mitochondrial-processing peptidase subunit alpha	1
Q9CPP6;D3YTQ8	0.0646956	-0.236772	0.366163	34.6782	0.645516	0.897858		MitoRibo-Tag / WT	mitoproteome_liver	NDUFA5		NADH dehydrogenase [ubiquinone] 1 alpha subcomplex subunit 5	1
Q9D404	0.0415125	-0.152965	0.23599	31.9913	0.647261	0.897858		MitoRibo-Tag / WT	mitoproteome_liver	OXSM		3-oxoacyl-[acyl-carrier-protein] synthase, mitochondrial	1
Q99J47;Z4YKT6	0.0881059	-0.327585	0.503797	29.9781	0.649561	0.897858		MitoRibo-Tag / WT	mitoproteome_liver	DHRS7B	Sdr32c1	Dehydrogenase/reductase SDR family member 7B	1
Q571F8;F6WPK7;F6SJZ7;D6RI88;E0CYF7;E0CXA4	0.0724301	-0.27388	0.41874	34.6816	0.653849	0.897858		MitoRibo-Tag / WT	mitoproteome_liver	GLS2	Kiaa4146	Glutaminase liver isoform, mitochondrial	1
Q8K4F5;D3YYK0;A0A0J9YU40;A0A0J9YVC2;A0A0J9YV94	0.0658001	-0.249852	0.381452	32.3385	0.654907	0.897858		MitoRibo-Tag / WT	mitoproteome_liver	ABHD11	Wbscr21	Protein ABHD11	1
Q2TPA8;B1AX78;B1AX77	-0.0685812	-0.397729	0.260567	34.0533	0.655057	0.897858		MitoRibo-Tag / WT	mitoproteome_liver	HSDL2		Hydroxysteroid dehydrogenase-like protein 2	1
Q9CR59	-0.0540463	-0.314191	0.206098	32.1453	0.655985	0.897858		MitoRibo-Tag / WT	mitoproteome_liver	GADD45GIP1	Mrpl59	Growth arrest and DNA damage-inducible proteins-interacting protein 1	1	mL64	39S large subunit
Q9CQH3;D3Z568;D3YX99;D3Z6W9;F6Y6V5;F8WI84;F6VXF9	-0.0571665	-0.333001	0.218667	31.6441	0.65676	0.897858		MitoRibo-Tag / WT	mitoproteome_liver	NDUFB5		NADH dehydrogenase [ubiquinone] 1 beta subcomplex subunit 5, mitochondrial	1
Q9D8T7;F8WHU8;F7DE82	-0.0487215	-0.28433	0.186887	34.1737	0.657466	0.897858		MitoRibo-Tag / WT	mitoproteome_liver	SLIRP		SRA stem-loop-interacting RNA-binding protein, mitochondrial	1
Q9QXX4	-0.0390025	-0.228362	0.150357	35.4238	0.658725	0.897858		MitoRibo-Tag / WT	mitoproteome_liver	SLC25A13	Aralar2	Calcium-binding mitochondrial carrier protein Aralar2	1
Q921G7;Q6PF96	0.0373449	-0.144437	0.219126	36.3345	0.659544	0.897858		MitoRibo-Tag / WT	mitoproteome_liver	ETFDH		Electron transfer flavoprotein-ubiquinone oxidoreductase, mitochondrial	1
A0A0R4J083;P51174	0.0640584	-0.2486	0.376717	35.5803	0.660399	0.897858		MitoRibo-Tag / WT	mitoproteome_liver	ACADL		Long-chain-specific acyl-CoA dehydrogenase, mitochondrial	1
Q9D7N6;A0A0A6YXW4	-0.058487	-0.345413	0.228439	30.8818	0.662005	0.897858		MitoRibo-Tag / WT	mitoproteome_liver	MRPL30		39S ribosomal protein L30, mitochondrial	1	uL30m	39S large subunit
Q8CEE7;A0A0R4J1N8;D3YVJ8	-0.0733809	-0.434162	0.2874	28.6121	0.662692	0.897858		MitoRibo-Tag / WT	mitoproteome_liver	RDH13		Retinol dehydrogenase 13	1
Q8VCH0	-0.145262	-0.860242	0.569718	37.1758	0.66304	0.897858		MitoRibo-Tag / WT	mitoproteome_liver	ACAA1B	Acaa1	3-ketoacyl-CoA thiolase B, peroxisomal	1
P99028;Q9D2Q7	0.0525796	-0.206714	0.311873	35.2058	0.663639	0.897858		MitoRibo-Tag / WT	mitoproteome_liver	UQCRH		Cytochrome b-c1 complex subunit 6, mitochondrial	1
Q66GT5	0.0842431	-0.332547	0.501033	28.4948	0.664653	0.897858		MitoRibo-Tag / WT	mitoproteome_liver	PTPMT1	Plip	Phosphatidylglycerophosphatase and protein-tyrosine phosphatase 1	1
A0A0R4J0P1;Q9D7B6;D3YTT4;A0A1L1SUG2	0.05998	-0.237478	0.357438	31.2453	0.665396	0.897858		MitoRibo-Tag / WT	mitoproteome_liver	ACAD8		Isobutyryl-CoA dehydrogenase, mitochondrial	1
P00405	0.111014	-0.44047	0.662498	31.6349	0.665925	0.897858		MitoRibo-Tag / WT	mitoproteome_liver	MTCO2	COII COX2 mt-Co2	Cytochrome c oxidase subunit 2	1
Q9CQS4	-0.144446	-0.867304	0.578411	27.2451	0.668203	0.897858		MitoRibo-Tag / WT	mitoproteome_liver	SLC25A46		Solute carrier family 25 member 46	1
E9QLB2;Q3UFF7	0.110377	-0.442265	0.663018	29.4304	0.668359	0.897858		MitoRibo-Tag / WT	mitoproteome_liver	LYPLAL1		Lysophospholipase-like protein 1	1
O35465;F6WP10;D3Z597	0.133419	-0.537026	0.803864	31.2599	0.669482	0.897858		MitoRibo-Tag / WT	mitoproteome_liver	FKBP8	Fkbp38 Sam11	Peptidyl-prolyl cis-trans isomerase FKBP8	1
Q925N0;Q8BRQ9;D3YXH5	-0.0928063	-0.561118	0.375506	29.4502	0.670767	0.897858		MitoRibo-Tag / WT	mitoproteome_liver	SFXN5		Sideroflexin-5	1
Q8VDK1;D3YY53;D3Z3I3;D3Z2Y2	-0.0871688	-0.52869	0.354353	29.243	0.67192	0.897858		MitoRibo-Tag / WT	mitoproteome_liver	NIT1		Deaminated glutathione amidase	1
Q9DCS9;D3YUK4	-0.0431399	-0.261991	0.175711	34.288	0.672398	0.897858		MitoRibo-Tag / WT	mitoproteome_liver	NDUFB10		NADH dehydrogenase [ubiquinone] 1 beta subcomplex subunit 10	1
P52196	0.0807942	-0.330126	0.491714	34.6066	0.673177	0.897858		MitoRibo-Tag / WT	mitoproteome_liver	TST		Thiosulfate sulfurtransferase	1
Q921S7	0.100725	-0.411928	0.613378	28.4703	0.673394	0.897858		MitoRibo-Tag / WT	mitoproteome_liver	MRPL37		39S ribosomal protein L37, mitochondrial	1	mL37	39S large subunit
Q8CC88	0.0670529	-0.278496	0.412601	33.1122	0.677173	0.901141		MitoRibo-Tag / WT	mitoproteome_liver	VWA8	Kiaa0564	von Willebrand factor A domain-containing protein 8	1
A0A0R4J0T0;Q8K3A0;F6UL52;F6WN43	0.0915083	-0.383906	0.566922	28.8879	0.679614	0.901858		MitoRibo-Tag / WT	mitoproteome_liver	HSCB		Iron-sulfur cluster co-chaperone protein HscB, mitochondrial	1
Q3TBW2;A2A715	-0.0591008	-0.367687	0.249485	29.437	0.681112	0.901858		MitoRibo-Tag / WT	mitoproteome_liver	MRPL10		39S ribosomal protein L10, mitochondrial	1	uL10m	39S large subunit
Q8R3F5;A0A2R8W722;A0A2R8VHT7	-0.0494358	-0.309349	0.210478	29.4347	0.683174	0.901858		MitoRibo-Tag / WT	mitoproteome_liver	MCAT	Mt	Malonyl-CoA-acyl carrier protein transacylase, mitochondrial	1
Q3U125;Q9CYH2;D3YYG8;D3Z398;D3Z252;D3Z0A8;D3YWL4;D3Z143	-0.0677959	-0.425632	0.29004	29.347	0.68433	0.901858		MitoRibo-Tag / WT	mitoproteome_liver	FAM213A	Pamm	Redox-regulatory protein FAM213A	1
A2AS89	0.0610881	-0.263888	0.386064	35.0758	0.686653	0.901858		MitoRibo-Tag / WT	mitoproteome_liver	AGMAT		Agmatinase, mitochondrial	1
Q9Z2Z6	-0.0696081	-0.441736	0.30252	33.5101	0.688099	0.901858		MitoRibo-Tag / WT	mitoproteome_liver	SLC25A20	Cac Cact	Mitochondrial carnitine/acylcarnitine carrier protein	1
Q8BFP9	-0.0850463	-0.539778	0.369686	28.1661	0.688145	0.901858		MitoRibo-Tag / WT	mitoproteome_liver	PDK1		[Pyruvate dehydrogenase (acetyl-transferring)] kinase isozyme 1, mitochondrial	1
Q8BH95	0.0355865	-0.155556	0.226729	37.6551	0.689474	0.901858		MitoRibo-Tag / WT	mitoproteome_liver	ECHS1		Enoyl-CoA hydratase, mitochondrial	1
P56393	0.221549	-0.968867	1.41197	30.9781	0.689578	0.901858		MitoRibo-Tag / WT	mitoproteome_liver	COX7B		Cytochrome c oxidase subunit 7B, mitochondrial	1
Q9DBA6;A0A1W2P754;A0A1W2P741;A0A1W2P7A9	-0.0661449	-0.42551	0.29322	28.125	0.692799	0.904341		MitoRibo-Tag / WT	mitoproteome_liver	TYSND1		Peroxisomal leader peptide-processing protease	1
Q3V384;F6VT60;E9Q4K2;F6RBS7	-0.068964	-0.45164	0.313712	28.9882	0.698856	0.907807		MitoRibo-Tag / WT	mitoproteome_liver	AFG1L	Lace1	AFG1-like ATPase	1
Q9WV98;A0A1Y7VIZ6;A0A1Y7VL11	0.0637282	-0.290113	0.417569	33.1079	0.699031	0.907807		MitoRibo-Tag / WT	mitoproteome_liver	TIMM9	Tim9 Tim9a Timm9a	Mitochondrial import inner membrane translocase subunit Tim9	1
Q62425;A0A0N4SVQ1	0.0307245	-0.140165	0.201614	35.3342	0.699525	0.907807		MitoRibo-Tag / WT	mitoproteome_liver	NDUFA4		Cytochrome c oxidase subunit NDUFA4	1
Q80ZS3	-0.0433919	-0.285795	0.199012	31.7697	0.700764	0.907807		MitoRibo-Tag / WT	mitoproteome_liver	MRPS26		28S ribosomal protein S26, mitochondrial	1	mS26	28S small subunit
Q9D1H6;A2AJX3	-0.0587785	-0.394069	0.276512	31.0568	0.70662	0.909131		MitoRibo-Tag / WT	mitoproteome_liver	NDUFAF4	Hrpap20	NADH dehydrogenase [ubiquinone] 1 alpha subcomplex assembly factor 4	1
P08249;A0A0G2JF23;A0A0G2JGY4	0.0429362	-0.201986	0.287859	38.0776	0.706621	0.909131		MitoRibo-Tag / WT	mitoproteome_liver	MDH2	Mor1	Malate dehydrogenase, mitochondrial	1
O55142	0.0472944	-0.223774	0.318363	34.366	0.70794	0.909131		MitoRibo-Tag / WT	mitoproteome_liver	RPL35A		60S ribosomal protein L35a	1
Q9DBN5;Q8BK80;REV__A8C756	0.0823497	-0.390126	0.554826	32.2812	0.708225	0.909131		MitoRibo-Tag / WT	mitoproteome_liver	LONP2		Lon protease homolog 2, peroxisomal	1
Q920A7	-0.110843	-0.748679	0.526994	30.5063	0.709043	0.909131		MitoRibo-Tag / WT	mitoproteome_liver	AFG3L1		AFG3-like protein 1	1
Q8R2Y8	-0.0370616	-0.250886	0.176763	31.1291	0.70976	0.909131		MitoRibo-Tag / WT	mitoproteome_liver	PTRH2	Pth2	Peptidyl-tRNA hydrolase 2, mitochondrial	1
Q9JHW2	-0.0582506	-0.399149	0.282648	32.203	0.713661	0.912418		MitoRibo-Tag / WT	mitoproteome_liver	NIT2	D16Ertd502e	Omega-amidase NIT2	1
Q9WVA2;Q4FZG7	-0.0595548	-0.409966	0.290857	33.7993	0.715121	0.91258		MitoRibo-Tag / WT	mitoproteome_liver	TIMM8A1	Ddp1 Tim8a Timm8a	Mitochondrial import inner membrane translocase subunit Tim8 A	1
Q9CWD8;F7D3P0	-0.0518331	-0.362736	0.25907	30.117	0.720287	0.917461		MitoRibo-Tag / WT	mitoproteome_liver	NUBPL		Iron-sulfur protein NUBPL	1
Q91W43	0.0684006	-0.345513	0.482314	31.7606	0.722628	0.918732		MitoRibo-Tag / WT	mitoproteome_liver	GLDC		Glycine dehydrogenase (decarboxylating), mitochondrial	1
Q8CGK3	-0.036062	-0.258945	0.186821	35.7721	0.728164	0.923269		MitoRibo-Tag / WT	mitoproteome_liver	LONP1	Prss15	Lon protease homolog, mitochondrial	1
P54071;D6RIL6;A0A0U1RP68;A0A0U1RPR1	0.0759459	-0.394771	0.546662	35.3958	0.728896	0.923269		MitoRibo-Tag / WT	mitoproteome_liver	IDH2		Isocitrate dehydrogenase [NADP], mitochondrial	1
Q99LP6	-0.0349209	-0.253311	0.183469	35.6617	0.731208	0.924016		MitoRibo-Tag / WT	mitoproteome_liver	GRPEL1		GrpE protein homolog 1, mitochondrial	1
Q8BP40	-0.0483475	-0.352346	0.255651	30.9141	0.732596	0.924016		MitoRibo-Tag / WT	mitoproteome_liver	ACP6	Acpl1 Lpap	Lysophosphatidic acid phosphatase type 6	1
P48962	-0.222466	-1.63976	1.19483	28.1169	0.735932	0.924016		MitoRibo-Tag / WT	mitoproteome_liver	SLC25A4	Anc1 Ant1	ADP/ATP translocase 1	1
Q8K1R3	0.0293083	-0.157839	0.216456	32.2366	0.736512	0.924016		MitoRibo-Tag / WT	mitoproteome_liver	PNPT1	Pnpase	Polyribonucleotide nucleotidyltransferase 1, mitochondrial	1
Q9Z1J3;V9GXS4;F7CZD1;F6TXD3;A6QRH3	-0.0404699	-0.30129	0.22035	31.9241	0.738835	0.924016		MitoRibo-Tag / WT	mitoproteome_liver	NFS1	Nifs	Cysteine desulfurase, mitochondrial	1
Q9CRD0;A0A0J9YUB6;A0A0J9YUK7;A0A0J9YTV7;A0A0J9YTV6	-0.0535714	-0.403138	0.295995	32.9202	0.741924	0.924016		MitoRibo-Tag / WT	mitoproteome_liver	OCIAD1	Asrij	OCIA domain-containing protein 1	1
Q9DCT2	-0.0376479	-0.284088	0.208793	33.1321	0.742706	0.924016		MitoRibo-Tag / WT	mitoproteome_liver	NDUFS3		NADH dehydrogenase [ubiquinone] iron-sulfur protein 3, mitochondrial	1
Q9QYR9	-0.0731036	-0.552797	0.40659	32.0258	0.743305	0.924016		MitoRibo-Tag / WT	mitoproteome_liver	ACOT2	Mte1	Acyl-coenzyme A thioesterase 2, mitochondrial	1
Q9D6J5;Q3V406;F6VCY0	0.0460135	-0.256502	0.348529	31.1703	0.743779	0.924016		MitoRibo-Tag / WT	mitoproteome_liver	NDUFB8		NADH dehydrogenase [ubiquinone] 1 beta subcomplex subunit 8, mitochondrial	1
Q8K2C6;A0A1Y7VJY8;A0A1Y7VM56;A0A1Y7VK33;A0A1Y7VNW0	-0.0379483	-0.287457	0.21156	32.1779	0.743797	0.924016		MitoRibo-Tag / WT	mitoproteome_liver	SIRT5	Sir2l5	NAD-dependent protein deacylase sirtuin-5, mitochondrial	1
Q8BGH2	-0.0661607	-0.502139	0.369817	29.5242	0.744346	0.924016		MitoRibo-Tag / WT	mitoproteome_liver	SAMM50		Sorting and assembly machinery component 50 homolog	1
Q8C2Q8;Q91VR2;A2AKV3;A2AKV2;A2AKV1;A2AKV0	-0.0274468	-0.212008	0.157114	36.3782	0.749267	0.926899		MitoRibo-Tag / WT	mitoproteome_liver	ATP5C1		ATP synthase subunit gamma	1
Q60936;F7B1B6;A0A0A6YXD9;A0A0A6YXI0;E0CYD3;E0CYT4;E0CYG7;E0CZ05;E0CXT4;E0CXR6;E0CYC1;E0CXR1;E0CXI5;F6T0A8	0.0535007	-0.308861	0.415863	34.151	0.751002	0.926899		MitoRibo-Tag / WT	mitoproteome_liver	COQ8A	Adck3 Cabc1	Atypical kinase COQ8A, mitochondrial	1
Q8BGY7;D3Z4B5	0.0358485	-0.208583	0.28028	30.7146	0.752599	0.926899		MitoRibo-Tag / WT	mitoproteome_liver	FAM210A		Protein FAM210A	1
A0A087WRE7;Q8R0N6	0.0247556	-0.14516	0.194671	32.8718	0.754171	0.926899		MitoRibo-Tag / WT	mitoproteome_liver	ADHFE1		Hydroxyacid-oxoacid transhydrogenase, mitochondrial	1
Q9CZS1;G3UYH1	-0.0674572	-0.531376	0.396462	35.121	0.754636	0.926899		MitoRibo-Tag / WT	mitoproteome_liver	ALDH1B1	Aldhx	Aldehyde dehydrogenase X, mitochondrial	1
B1AXP6	-0.0516867	-0.409291	0.305918	30.2324	0.756052	0.926899		MitoRibo-Tag / WT	mitoproteome_liver	TOMM5	Tom5	Mitochondrial import receptor subunit TOM5 homolog	1
Q3TLP5;F6YTG0;F6Z5N5;E0CXC8	0.0573768	-0.339769	0.454522	34.3322	0.756155	0.926899		MitoRibo-Tag / WT	mitoproteome_liver	ECHDC2	D4Ertd765e	Enoyl-CoA hydratase domain-containing protein 2, mitochondrial	1
P52503;A0A1Y7VM38;A0A1Y7VKP8	0.0449083	-0.269652	0.359469	34.7848	0.758934	0.928363		MitoRibo-Tag / WT	mitoproteome_liver	NDUFS6	Ip13	NADH dehydrogenase [ubiquinone] iron-sulfur protein 6, mitochondrial	1
Q9D7P6;D3Z7W0;D3Z0K9	-0.0350365	-0.281647	0.211574	32.7457	0.760064	0.928363		MitoRibo-Tag / WT	mitoproteome_liver	ISCU	Nifun	Iron-sulfur cluster assembly enzyme ISCU, mitochondrial	1
Q7TNS2	0.0967157	-0.597704	0.791135	30.8972	0.764626	0.930152		MitoRibo-Tag / WT	mitoproteome_liver	MINOS1	Mic10	MICOS complex subunit Mic10	1
Q9CQU0	0.0311729	-0.193349	0.255695	31.4967	0.765336	0.930152		MitoRibo-Tag / WT	mitoproteome_liver	TXNDC12	Tlp19	Thioredoxin domain-containing protein 12	1
P62264;D3YVF4;D3Z7I1	0.0332538	-0.207274	0.273782	34.5524	0.766296	0.930152		MitoRibo-Tag / WT	mitoproteome_liver	RPS14		40S ribosomal protein S14	1
O88986;E9PWY6;A0A2R8VHE4	0.071115	-0.444799	0.587029	32.4886	0.766967	0.930152		MitoRibo-Tag / WT	mitoproteome_liver	GCAT	Kbl	2-amino-3-ketobutyrate coenzyme A ligase, mitochondrial	1
P97823;J3QP56;D3Z111;D3Z269;D3YUG4;J3QQ63	-0.0369213	-0.308317	0.234475	30.5096	0.769913	0.930668		MitoRibo-Tag / WT	mitoproteome_liver	LYPLA1	Apt1 Pla1a	Acyl-protein thioesterase 1	1
Q9DCS3	0.0319084	-0.202852	0.266669	33.8987	0.770115	0.930668		MitoRibo-Tag / WT	mitoproteome_liver	MECR	Nrbf1	Enoyl-[acyl-carrier-protein] reductase, mitochondrial	1
Q7TNE1	0.0534319	-0.34403	0.450893	31.7209	0.772549	0.931964		MitoRibo-Tag / WT	mitoproteome_liver	SUGCT		Succinate--hydroxymethylglutarate CoA-transferase	1
P06801;Q3TQP6	-0.0700924	-0.596843	0.456658	30.9339	0.77479	0.933022		MitoRibo-Tag / WT	mitoproteome_liver	ME1	Mod-1 Mod1	NADP-dependent malic enzyme	1
O08807;B1AZS9	0.0459457	-0.305569	0.397461	33.5674	0.778662	0.936036		MitoRibo-Tag / WT	mitoproteome_liver	PRDX4		Peroxiredoxin-4	1
Q61941;Q8C9V5;Q8BGK0;E9Q8F4	-0.0779778	-0.683341	0.527386	34.6915	0.781779	0.938135		MitoRibo-Tag / WT	mitoproteome_liver	NNT		NAD(P) transhydrogenase, mitochondrial	1
E9QPX3;Q9CXZ1	-0.0424649	-0.376629	0.291699	34.8106	0.784632	0.938839		MitoRibo-Tag / WT	mitoproteome_liver	NDUFS4		NADH dehydrogenase [ubiquinone] iron-sulfur protein 4, mitochondrial	1
Q9D6J6;M0QWP9;D6RGN4	0.03396	-0.233968	0.301888	34.989	0.785172	0.938839		MitoRibo-Tag / WT	mitoproteome_liver	NDUFV2		NADH dehydrogenase [ubiquinone] flavoprotein 2, mitochondrial	1
Q9D0L7;D3Z5T2	-0.0880047	-0.792968	0.616958	27.6929	0.788328	0.938839		MitoRibo-Tag / WT	mitoproteome_liver	ARMC10		Armadillo repeat-containing protein 10	1
Q3U8Y1;Q9DCA2;A0A0U1RPK7	-0.0289107	-0.260826	0.203004	31.7562	0.788617	0.938839		MitoRibo-Tag / WT	mitoproteome_liver	MRPS11		28S ribosomal protein S11, mitochondrial	1	uS11m	28S small subunit
Q6P8N8;F7BB92	-0.0704583	-0.637344	0.496428	27.2702	0.789229	0.938839		MitoRibo-Tag / WT	mitoproteome_liver	CLPX		ATP-dependent Clp protease ATP-binding subunit clpX-like, mitochondrial	1
Q9Z1P6;G3UXZ4	-0.0363431	-0.333414	0.260728	35.3761	0.792452	0.941037		MitoRibo-Tag / WT	mitoproteome_liver	NDUFA7		NADH dehydrogenase [ubiquinone] 1 alpha subcomplex subunit 7	1
Q921H9	0.0375203	-0.273111	0.348152	31.9178	0.795016	0.942445		MitoRibo-Tag / WT	mitoproteome_liver	COA7	Selrc1	Cytochrome c oxidase assembly factor 7	1
A0A0G2JE08;A0A0G2JFB2;Q80VL1;A0A0G2JFE0;A0A0G2JFP5;A0A0G2JEH9	-0.0486476	-0.454908	0.357613	28.3572	0.79674	0.942855		MitoRibo-Tag / WT	mitoproteome_liver	TDRKH	Tdrd2	Tudor and KH domain-containing protein	1
A0A0R4J0L6;Q8BJZ4;A0A0N4SV23	-0.0411123	-0.390702	0.308477	32.1741	0.800289	0.942984		MitoRibo-Tag / WT	mitoproteome_liver	MRPS35		28S ribosomal protein S35, mitochondrial	1	mS35	28S small subunit
Q8R0Y6;A0A0N4SW56;A0A0N4SVT2	-0.0380543	-0.361757	0.285649	29.5511	0.80036	0.942984		MitoRibo-Tag / WT	mitoproteome_liver	ALDH1L1	Fthfd	Cytosolic 10-formyltetrahydrofolate dehydrogenase	1
Q9DCJ5	0.0394818	-0.297445	0.376409	35.0326	0.800985	0.942984		MitoRibo-Tag / WT	mitoproteome_liver	NDUFA8		NADH dehydrogenase [ubiquinone] 1 alpha subcomplex subunit 8	1
Q5U458;E9Q8B3;A2A8D1	-0.0232886	-0.227931	0.181353	32.1431	0.806594	0.947527		MitoRibo-Tag / WT	mitoproteome_liver	DNAJC11		DnaJ homolog subfamily C member 11	1
B1AV77;B1ATI0;P47740	-0.0423362	-0.418228	0.333556	33.6129	0.808543	0.947527		MitoRibo-Tag / WT	mitoproteome_liver	ALDH3A2	Ahd-3 Ahd3 Aldh3 Aldh4	Fatty aldehyde dehydrogenase	1
Q61102	-0.0634225	-0.62791	0.501065	28.0883	0.809	0.947527		MitoRibo-Tag / WT	mitoproteome_liver	ABCB7	Abc7	ATP-binding cassette sub-family B member 7, mitochondrial	1
Q8C196	0.0290097	-0.235138	0.293158	40.7626	0.81321	0.948124		MitoRibo-Tag / WT	mitoproteome_liver	CPS1		Carbamoyl-phosphate synthase [ammonia], mitochondrial	1
O35423	0.0739655	-0.604169	0.7521	32.1154	0.814462	0.948124		MitoRibo-Tag / WT	mitoproteome_liver	AGXT	Agxt1	Serine--pyruvate aminotransferase, mitochondrial	1
Q9D2R6;E9Q6W2	-0.0387906	-0.395091	0.31751	30.7984	0.814797	0.948124		MitoRibo-Tag / WT	mitoproteome_liver	COA3	Ccdc56	Cytochrome c oxidase assembly factor 3 homolog, mitochondrial	1
G5E8R3;E9QPD7;Q05920;A0A286YCC5	0.0295136	-0.24196	0.300987	37.5217	0.815054	0.948124		MitoRibo-Tag / WT	mitoproteome_liver	PCX		Pyruvate carboxylase	1
Q91V16	-0.0318443	-0.332402	0.268713	32.1457	0.819665	0.949884		MitoRibo-Tag / WT	mitoproteome_liver	ETFRF1	Lyrm5	Electron transfer flavoprotein regulatory factor 1	1
Q80Y14;A0A1Y7VN70	-0.0359916	-0.378661	0.306678	33.0633	0.821197	0.949884		MitoRibo-Tag / WT	mitoproteome_liver	GLRX5		Glutaredoxin-related protein 5, mitochondrial	1
Q5SUC9;Q5SUD5	0.0464213	-0.397468	0.490311	31.5887	0.821956	0.949884		MitoRibo-Tag / WT	mitoproteome_liver	SCO1		Protein SCO1 homolog, mitochondrial	1
Q9DCC8;A0A1D5RLZ6	-0.0384857	-0.406843	0.329872	29.5781	0.822122	0.949884		MitoRibo-Tag / WT	mitoproteome_liver	TOMM20		Mitochondrial import receptor subunit TOM20 homolog	1
Q9CQY6;D3Z4C9;D3Z4D6	0.0305434	-0.264836	0.325923	29.6292	0.823918	0.950354		MitoRibo-Tag / WT	mitoproteome_liver	UQCC2	Mnf1	Ubiquinol-cytochrome-c reductase complex assembly factor 2	1
D3Z2K2;Q9CR88	0.0304898	-0.267271	0.328251	29.8842	0.825601	0.950692		MitoRibo-Tag / WT	mitoproteome_liver	MRPS14		28S ribosomal protein S14, mitochondrial	1	uS14m	28S small subunit
Q9DC50	0.0560813	-0.498415	0.610578	31.3886	0.827704	0.951512		MitoRibo-Tag / WT	mitoproteome_liver	CROT	Cot	Peroxisomal carnitine O-octanoyltransferase	1
Q9CPY7;A0A0G2JEM7	0.0231516	-0.209083	0.255386	34.2426	0.830129	0.951786		MitoRibo-Tag / WT	mitoproteome_liver	LAP3	Lapep	Cytosol aminopeptidase	1
Q9R0H0	0.0381147	-0.345587	0.421817	36.8443	0.830726	0.951786		MitoRibo-Tag / WT	mitoproteome_liver	ACOX1	Acox Paox	Peroxisomal acyl-coenzyme A oxidase 1	1
D3YX27;Q9JIY5;D3YX28;F6TCV0;S4R1B3;F6XUR8;S4R1A8	-0.0389569	-0.439685	0.361771	30.9466	0.834276	0.951807		MitoRibo-Tag / WT	mitoproteome_liver	HTRA2	Omi Prss25	Serine protease HTRA2, mitochondrial	1
Q64133	0.0547601	-0.509961	0.619481	29.0545	0.83469	0.951807		MitoRibo-Tag / WT	mitoproteome_liver	MAOA		Amine oxidase [flavin-containing] A	1
Q8BW75;E9Q3X6;E9PVL9	0.0619377	-0.585995	0.70987	33.6464	0.836997	0.951807		MitoRibo-Tag / WT	mitoproteome_liver	MAOB		Amine oxidase [flavin-containing] B	1
Q8C5H8;Z4YK42;A0A087WQI8	0.0280634	-0.267391	0.323517	32.8682	0.838019	0.951807		MitoRibo-Tag / WT	mitoproteome_liver	NADK2	Mnadk Nadkd1	NAD kinase 2, mitochondrial	1
P47738;A0A0G2JEU1;A0A0G2JF60;A0A0G2JFQ0;D3YYF3;G3UWP3;Q9JHW9	-0.0176113	-0.206341	0.171119	37.909	0.840821	0.951807		MitoRibo-Tag / WT	mitoproteome_liver	ALDH2	Ahd-1 Ahd1	Aldehyde dehydrogenase, mitochondrial	1
Q9D0Q7;F6QAU7	0.0225391	-0.219145	0.264223	30.847	0.840916	0.951807		MitoRibo-Tag / WT	mitoproteome_liver	MRPL45		39S ribosomal protein L45, mitochondrial	1	mL45	39S large subunit
Q9Z2I9	0.0188639	-0.184791	0.222519	36.2408	0.841977	0.951807		MitoRibo-Tag / WT	mitoproteome_liver	SUCLA2		Succinate--CoA ligase [ADP-forming] subunit beta, mitochondrial	1
Q8VE38;E9Q690;E9Q8U8;E9PZL5;F6XLU3;E9Q2B7;F6SAD4;E9Q4W0;A0A2I3BPV1	0.0408168	-0.402129	0.483763	28.4101	0.842781	0.951807		MitoRibo-Tag / WT	mitoproteome_liver	OXNAD1		Oxidoreductase NAD-binding domain-containing protein 1	1
Q9CQB4;Q9D855	-0.0169914	-0.203083	0.1691	36.4439	0.844196	0.951807		MitoRibo-Tag / WT	mitoproteome_liver	UQCRB		Cytochrome b-c1 complex subunit 7	1
Q925N2	0.0437283	-0.436637	0.524094	29.3985	0.844659	0.951807		MitoRibo-Tag / WT	mitoproteome_liver	SFXN2		Sideroflexin-2	1
Q9CQA3	-0.0205756	-0.249625	0.208473	36.5051	0.846679	0.952514		MitoRibo-Tag / WT	mitoproteome_liver	SDHB		Succinate dehydrogenase [ubiquinone] iron-sulfur subunit, mitochondrial	1
P11725;Q8R1A8	0.0232092	-0.239018	0.285437	37.0573	0.848905	0.95345		MitoRibo-Tag / WT	mitoproteome_liver	OTC		Ornithine carbamoyltransferase, mitochondrial	1
P38060;V9GXD2;V9GWZ9;D3YVU9;Q8JZS7	0.0285531	-0.315386	0.372492	35.3958	0.85816	0.962131		MitoRibo-Tag / WT	mitoproteome_liver	HMGCL		Hydroxymethylglutaryl-CoA lyase, mitochondrial	1
P23589	-0.025734	-0.338589	0.287121	31.4911	0.859447	0.962131		MitoRibo-Tag / WT	mitoproteome_liver	CA5A	Ca5 Car5 Car5a	Carbonic anhydrase 5A, mitochondrial	1
P54869	0.0204514	-0.233832	0.274735	36.9444	0.862535	0.964009		MitoRibo-Tag / WT	mitoproteome_liver	HMGCS2		Hydroxymethylglutaryl-CoA synthase, mitochondrial	1
Q9CQJ8	-0.0218369	-0.300038	0.256365	32.8178	0.865805	0.964216		MitoRibo-Tag / WT	mitoproteome_liver	NDUFB9		NADH dehydrogenase [ubiquinone] 1 beta subcomplex subunit 9	1
Q99MR8;A0A0G2JF64;A0A0G2JFQ5	0.0149457	-0.175678	0.20557	35.4695	0.865955	0.964216		MitoRibo-Tag / WT	mitoproteome_liver	MCCC1	Mcca	Methylcrotonoyl-CoA carboxylase subunit alpha, mitochondrial	1
E9PZ91;O89106;E9PVU9;F6SV10;E9Q3M6	-0.0169187	-0.234336	0.200499	30.3196	0.866949	0.964216		MitoRibo-Tag / WT	mitoproteome_liver	FHIT		Bis(5'-adenosyl)-triphosphatase	1
O08715	0.0256893	-0.319851	0.371229	30.6524	0.872825	0.965896		MitoRibo-Tag / WT	mitoproteome_liver	AKAP1	Akap	A-kinase anchor protein 1, mitochondrial	1
Q923X4;B7ZC40	0.0283887	-0.355493	0.41227	28.5026	0.873492	0.965896		MitoRibo-Tag / WT	mitoproteome_liver	GLRX2	Grx2	Glutaredoxin-2, mitochondrial	1
Q7TMF3;A0A0R4J275;F6RBR6	-0.0207232	-0.301309	0.259863	34.1724	0.873653	0.965896		MitoRibo-Tag / WT	mitoproteome_liver	NDUFA12		NADH dehydrogenase [ubiquinone] 1 alpha subcomplex subunit 12	1
Q9CR62;Q5SX46;Q5SX48	-0.0173503	-0.254561	0.21986	32.497	0.874862	0.965896		MitoRibo-Tag / WT	mitoproteome_liver	SLC25A11		Mitochondrial 2-oxoglutarate/malate carrier protein	1
Q9D2G2	0.0181588	-0.23143	0.267747	35.2527	0.87552	0.965896		MitoRibo-Tag / WT	mitoproteome_liver	DLST		Dihydrolipoyllysine-residue succinyltransferase component of 2-oxoglutarate dehydrogenase complex, mitochondrial	1
Q99M04;A0A0M3HEP3;A0A0G2JFF7	0.0201418	-0.269568	0.309852	31.0323	0.881	0.965926		MitoRibo-Tag / WT	mitoproteome_liver	LIAS	Lip1	Lipoyl synthase, mitochondrial	1
Q5ND52	-0.0572865	-0.889417	0.774844	27.8725	0.882156	0.965926		MitoRibo-Tag / WT	mitoproteome_liver	MRM3	Rnmtl1	rRNA methyltransferase 3, mitochondrial	1		Mitoribosome assembly
Q3V117;Q91V92;Q3TS02	-0.0364306	-0.56767	0.494809	29.9091	0.882608	0.965926		MitoRibo-Tag / WT	mitoproteome_liver	ACLY		ATP-citrate synthase	1
Q8CFA2	0.0217455	-0.295933	0.339424	33.3446	0.882821	0.965926		MitoRibo-Tag / WT	mitoproteome_liver	AMT		Aminomethyltransferase, mitochondrial	1
A0A0R4J1R7;Q9CZL5	0.0171358	-0.234809	0.269081	33.2993	0.883563	0.965926		MitoRibo-Tag / WT	mitoproteome_liver	PCBD2		Pterin-4-alpha-carbinolamine dehydratase 2	1
Q99KR7;Q9QZH3	-0.0181349	-0.285828	0.249559	35.0935	0.88402	0.965926		MitoRibo-Tag / WT	mitoproteome_liver	PPIF		Peptidyl-prolyl cis-trans isomerase F, mitochondrial	1
Q9R0X4;Q32MW3	-0.0286406	-0.47506	0.417779	28.1081	0.890118	0.971038		MitoRibo-Tag / WT	mitoproteome_liver	ACOT9	Acate2	Acyl-coenzyme A thioesterase 9, mitochondrial	1
Q9CPR5;A0A0A6YVP4;F8WHN1	0.0123546	-0.187429	0.212138	31.4339	0.894058	0.973783		MitoRibo-Tag / WT	mitoproteome_liver	MRPL15		39S ribosomal protein L15, mitochondrial	1	uL15m	39S large subunit
Q14DH7;REV__F7DC70	0.027734	-0.431827	0.487295	32.6132	0.896596	0.974995		MitoRibo-Tag / WT	mitoproteome_liver	ACSS3		Acyl-CoA synthetase short-chain family member 3, mitochondrial	1
A0A0A6YVR9;P09925;V9GXE6;A0A0A6YVY3	-0.0231051	-0.424439	0.378229	29.67	0.901327	0.978584		MitoRibo-Tag / WT	mitoproteome_liver	SURF1	Surf-1	Surfeit locus protein 1	1
Q9D023;E9PY67;Q3V1C1;G5E869	0.0342138	-0.57546	0.643887	32.687	0.903803	0.979433		MitoRibo-Tag / WT	mitoproteome_liver	MPC2	Brp44	Mitochondrial pyruvate carrier 2	1
Q78J03	-0.0190331	-0.365207	0.32714	30.9448	0.905741	0.979433		MitoRibo-Tag / WT	mitoproteome_liver	MSRB2		Methionine-R-sulfoxide reductase B2, mitochondrial	1
Q8R4H7	0.0160838	-0.286692	0.31886	28.9482	0.908915	0.979433		MitoRibo-Tag / WT	mitoproteome_liver	NAGS		N-acetylglutamate synthase, mitochondrial	1
Q61586	-0.0417192	-0.83711	0.753671	27.2669	0.910057	0.979433		MitoRibo-Tag / WT	mitoproteome_liver	GPAM	Gpat1	Glycerol-3-phosphate acyltransferase 1, mitochondrial	1
Q99M87	-0.0134869	-0.274343	0.247369	32.973	0.911335	0.979433		MitoRibo-Tag / WT	mitoproteome_liver	DNAJA3	Tid1	DnaJ homolog subfamily A member 3, mitochondrial	1
Q8CAK1;B2FDE8	0.0232066	-0.428253	0.474666	29.6772	0.911846	0.979433		MitoRibo-Tag / WT	mitoproteome_liver	IBA57		Putative transferase CAF17 homolog, mitochondrial	1
Q9Z2G9;Q3U816	-0.0241197	-0.494886	0.446647	31.738	0.912133	0.979433		MitoRibo-Tag / WT	mitoproteome_liver	HTATIP2	Cc3 Tip30	Oxidoreductase HTATIP2	1
Q9CQL6	-0.0162094	-0.350642	0.318223	29.5859	0.916858	0.982175		MitoRibo-Tag / WT	mitoproteome_liver	MRPL35		39S ribosomal protein L35, mitochondrial	1	bL35m	39S large subunit
Q9EP89;A0A1L1SVF9	-0.0135715	-0.295967	0.268824	33.5135	0.917558	0.982175		MitoRibo-Tag / WT	mitoproteome_liver	LACTB	Lact1	Serine beta-lactamase-like protein LACTB, mitochondrial	1
P67778;Q5SQG5	0.00969657	-0.20617	0.225563	35.271	0.922923	0.98484		MitoRibo-Tag / WT	mitoproteome_liver	PHB		Prohibitin	1
Q8CG76	0.012411	-0.263901	0.288723	32.0628	0.922928	0.98484		MitoRibo-Tag / WT	mitoproteome_liver	AKR7A2	Afar Akr7a5	Aflatoxin B1 aldehyde reductase member 2	1
Q9D6U8	-0.0205818	-0.516968	0.475804	32.8473	0.928835	0.985532		MitoRibo-Tag / WT	mitoproteome_liver	FAM162A	E2ig5	Protein FAM162A	1
Q61578	0.0100601	-0.239181	0.259301	32.8136	0.930717	0.985532		MitoRibo-Tag / WT	mitoproteome_liver	FDXR		NADPH:adrenodoxin oxidoreductase, mitochondrial	1
Q99LC3;A0A087WR38	0.00968166	-0.23034	0.249703	33.2388	0.930763	0.985532		MitoRibo-Tag / WT	mitoproteome_liver	NDUFA10		NADH dehydrogenase [ubiquinone] 1 alpha subcomplex subunit 10, mitochondrial	1
Q99J99;A0A2R8VHT1;A0A2R8VHE5	0.00920081	-0.221774	0.240176	34.0203	0.931622	0.985532		MitoRibo-Tag / WT	mitoproteome_liver	MPST		3-mercaptopyruvate sulfurtransferase	1
Q8K1N1;E9QAC9;E9PXB0;A0A1W2P7I1;F7B2N8;A0A1W2P6P7	-0.00677982	-0.183014	0.169454	29.7138	0.933957	0.985532		MitoRibo-Tag / WT	mitoproteome_liver	PNPLA8	Ipla22 Ipla2g	Calcium-independent phospholipase A2-gamma	1
Q60597;Z4YJV4;Q5SVY0;Q5SVY1	0.0113113	-0.291506	0.314128	33.5684	0.93587	0.985532		MitoRibo-Tag / WT	mitoproteome_liver	OGDH	Kiaa4192	2-oxoglutarate dehydrogenase, mitochondrial	1
Q8C163;E9PZS5;A0A1L1SS05;A0A1L1SUE2	0.0256747	-0.679941	0.73129	27.4059	0.937527	0.985532		MitoRibo-Tag / WT	mitoproteome_liver	EXOG	Endogl1	Nuclease EXOG, mitochondrial	1
Q99KI0;A0A2R8W744;A0A2R8VHM8	-0.0061739	-0.17762	0.165272	37.0055	0.93817	0.985532		MitoRibo-Tag / WT	mitoproteome_liver	ACO2		Aconitate hydratase, mitochondrial	1
Q8BWM0;A0A0A6YWP8	0.00894741	-0.242906	0.260801	31.5649	0.939	0.985532		MitoRibo-Tag / WT	mitoproteome_liver	PTGES2	Gbf1 Pges2	Prostaglandin E synthase 2	1
P19783;M0QWX7;D6RG40	-0.0367525	-1.12532	1.05182	33.6303	0.942023	0.985532		MitoRibo-Tag / WT	mitoproteome_liver	COX4I1	Cox4 Cox4a	Cytochrome c oxidase subunit 4 isoform 1, mitochondrial	1
P62897;CON__P62894;P00015	0.0140219	-0.419177	0.447221	33.7759	0.944412	0.985532		MitoRibo-Tag / WT	mitoproteome_liver	CYCS		Cytochrome c, somatic	1
Q9JLJ2;Q3U367	0.013249	-0.407278	0.433776	33.6902	0.945891	0.985532		MitoRibo-Tag / WT	mitoproteome_liver	ALDH9A1		4-trimethylaminobutyraldehyde dehydrogenase	1
H7BX88;P47934;F7BF80;A2AWJ5;A2AWE5	-0.0126368	-0.433143	0.407869	30.6079	0.948384	0.985532		MitoRibo-Tag / WT	mitoproteome_liver	CRAT		Carnitine O-acetyltransferase	1
Q9R112;F6ZKZ3;H3BLH2	-0.0114058	-0.392211	0.369399	32.6445	0.948555	0.985532		MitoRibo-Tag / WT	mitoproteome_liver	SQOR	Sqrdl	Sulfide:quinone oxidoreductase, mitochondrial	1
Q8BH59;V9GXX9	0.0089032	-0.293426	0.311232	30.9095	0.949418	0.985532		MitoRibo-Tag / WT	mitoproteome_liver	SLC25A12	Aralar1	Calcium-binding mitochondrial carrier protein Aralar1	1
D3YZN4;Q3ULF4;D3YXB7;F6W695;D3Z342;G3UX97;F6VTG4	-0.079091	-2.80779	2.64961	30.2385	0.950213	0.985532		MitoRibo-Tag / WT	mitoproteome_liver	SPG7		Paraplegin	1
Q9D0K2;Q3UJQ9	0.0774467	-2.60991	2.76481	27.2606	0.950498	0.985532		MitoRibo-Tag / WT	mitoproteome_liver	OXCT1	Oxct Scot	Succinyl-CoA:3-ketoacid coenzyme A transferase 1, mitochondrial	1
Q9DCJ7	0.010828	-0.383258	0.404914	30.0623	0.952801	0.985532		MitoRibo-Tag / WT	mitoproteome_liver	AURKAIP1	Aip Akip Mrps38	Aurora kinase A-interacting protein	1	mS38	28S small subunit
P17751;H7BXC3	-0.00911974	-0.344408	0.326168	31.6432	0.953275	0.985532		MitoRibo-Tag / WT	mitoproteome_liver	TPI1	Tpi	Triosephosphate isomerase	1
Q8K2Y7	-0.00610305	-0.231724	0.219518	31.4034	0.953532	0.985532		MitoRibo-Tag / WT	mitoproteome_liver	MRPL47		39S ribosomal protein L47, mitochondrial	1	uL29m	39S large subunit
Q71RI9;A0A0G2JGE1;D6RJ70	-0.049233	-1.88121	1.78274	31.5811	0.953834	0.985532		MitoRibo-Tag / WT	mitoproteome_liver	KYAT3	Ccbl2 Kat3	Kynurenine--oxoglutarate transaminase 3	1
Q564G0;E9Q7K1	0.0192774	-0.814172	0.852726	27.7188	0.96026	0.990675		MitoRibo-Tag / WT	mitoproteome_liver	GUK1		Guanylate kinase	1
Q8VEA4	-0.00689624	-0.329664	0.315872	29.5612	0.963288	0.992302		MitoRibo-Tag / WT	mitoproteome_liver	CHCHD4	Mia40	Mitochondrial intermembrane space import and assembly protein 40	1
Q8K0C8;A0A0G2JFK4;S4R231	0.00591633	-0.287237	0.29907	28.6865	0.965321	0.992902		MitoRibo-Tag / WT	mitoproteome_liver	COX19		Cytochrome c oxidase assembly protein COX19	1
Q9CZ13;A0A0A6YW82;A0A0A6YWX6;A0A0A6YVZ0	-0.00450452	-0.23839	0.229381	35.4576	0.966905	0.993037		MitoRibo-Tag / WT	mitoproteome_liver	UQCRC1		Cytochrome b-c1 complex subunit 1, mitochondrial	1
Q9CWE0;D3YW54;D6RCX5;D3Z0X8	0.00558071	-0.306281	0.317443	31.8422	0.969248	0.993952		MitoRibo-Tag / WT	mitoproteome_liver	MTFR1L	Fam54b	Mitochondrial fission regulator 1-like	1
Q9CQP3	-0.0129926	-0.832723	0.806738	28.3595	0.972761	0.995337		MitoRibo-Tag / WT	mitoproteome_liver	CHCHD5		Coiled-coil-helix-coiled-coil-helix domain-containing protein 5	1
Q91VA7;V9GXV0	0.00586428	-0.386914	0.398643	31.8937	0.974341	0.995337		MitoRibo-Tag / WT	mitoproteome_liver	IDH3B		Isocitrate dehydrogenase [NAD] subunit, mitochondrial	1
Q91VA6;F6SQH7	0.00315262	-0.213266	0.219571	30.5611	0.974964	0.995337		MitoRibo-Tag / WT	mitoproteome_liver	POLDIP2		Polymerase delta-interacting protein 2	1
Q9CQN1	-0.00275191	-0.23732	0.231816	34.1254	0.979836	0.997086		MitoRibo-Tag / WT	mitoproteome_liver	TRAP1	Hsp75	Heat shock protein 75 kDa, mitochondrial	1
Q9CR61	-0.00395156	-0.369856	0.361953	31.8617	0.981438	0.997086		MitoRibo-Tag / WT	mitoproteome_liver	NDUFB7		NADH dehydrogenase [ubiquinone] 1 beta subcomplex subunit 7	1
D3YUM1;Q91YT0;D3Z1U9;D6RG60;D3Z0K1;D3YXX5	-0.00332011	-0.339344	0.332704	34.2705	0.983017	0.997086		MitoRibo-Tag / WT	mitoproteome_liver	NDUFV1		NADH dehydrogenase [ubiquinone] flavoprotein 1, mitochondrial	1
Q8R0F8	-0.00290042	-0.327656	0.321855	32.8733	0.984649	0.997086		MitoRibo-Tag / WT	mitoproteome_liver	FAHD1		Acylpyruvase FAHD1, mitochondrial	1
O35143	-0.00444782	-0.545539	0.536644	33.5635	0.985871	0.997086		MitoRibo-Tag / WT	mitoproteome_liver	ATP5IF1	Atpi Atpif1 If1	ATPase inhibitor, mitochondrial	1
P20108	-0.00248668	-0.323912	0.318939	35.2089	0.986702	0.997086		MitoRibo-Tag / WT	mitoproteome_liver	PRDX3	Aop1 Mer5	Thioredoxin-dependent peroxide reductase, mitochondrial	1
Q9D8S9	0.00208868	-0.340047	0.344225	31.7967	0.989506	0.997086		MitoRibo-Tag / WT	mitoproteome_liver	BOLA1		BolA-like protein 1	1
Q8BWF0	0.0011664	-0.194464	0.196797	34.5667	0.989751	0.997086		MitoRibo-Tag / WT	mitoproteome_liver	ALDH5A1		Succinate-semialdehyde dehydrogenase, mitochondrial	1
P32020;A2APS4;A2APS5	0.00555972	-0.931162	0.942281	38.2622	0.989798	0.997086		MitoRibo-Tag / WT	mitoproteome_liver	SCP2	Scp-2	Non-specific lipid-transfer protein	1
P51660	0.00128415	-0.374002	0.376571	36.5939	0.994118	0.997518		MitoRibo-Tag / WT	mitoproteome_liver	HSD17B4	Edh17b4	Peroxisomal multifunctional enzyme type 2	1
Q9ERS2	-0.00124785	-0.393631	0.391135	31.8193	0.994533	0.997518		MitoRibo-Tag / WT	mitoproteome_liver	NDUFA13	Grim19	NADH dehydrogenase [ubiquinone] 1 alpha subcomplex subunit 13	1
Q8R1S0;D3YW66;D6RG57;F6ZE40	-0.00132814	-0.424194	0.421538	30.1591	0.994601	0.997518		MitoRibo-Tag / WT	mitoproteome_liver	COQ6		Ubiquinone biosynthesis monooxygenase COQ6, mitochondrial	1
Q9WVD5	0.000630292	-0.300442	0.301703	32.3491	0.996401	0.99786		MitoRibo-Tag / WT	mitoproteome_liver	SLC25A15	Ornt1	Mitochondrial ornithine transporter 1	1
Q9D8Z2	-0.000240505	-0.291951	0.29147	29.1768	0.998583	0.998583		MitoRibo-Tag / WT	mitoproteome_liver	TRIAP1	15e1.1	TP53-regulated inhibitor of apoptosis 1	1

## Sheet: Fig S1 - Mouse kidney quantif.
Protein IDs (Uniprot)	log2 (fold change)	Confidence interval left	Confidence interval right	Average expression	p-value	Adjusted p-value	Significant	Comparison	Experiment	Gene names (primary)	Gene names (synonym)	Protein name	MitoCarta2_List	New ribosome nomenclature	Category
Q8C196	-1.57878	-2.09877	-1.05879	30.4932	4.64699e-05	0.03462	+	MitoRibo-Tag / WT	mitoproteome_kidney	CPS1		Carbamoyl-phosphate synthase [ammonia], mitochondrial	1
A0A286YCZ4;A0A286YCZ5;Q99M01	0.664095	0.242413	1.08578	26.0208	0.00557321	0.983261		MitoRibo-Tag / WT	mitoproteome_kidney	FARS2	Fars1	Phenylalanine--tRNA ligase, mitochondrial	1
Q8BIP0	0.378388	0.120157	0.636618	26.3627	0.00842627	0.983261		MitoRibo-Tag / WT	mitoproteome_kidney	DARS2		Aspartate--tRNA ligase, mitochondrial	1
P54869	-1.49724	-2.52693	-0.467543	26.991	0.00879411	0.983261		MitoRibo-Tag / WT	mitoproteome_kidney	HMGCS2		Hydroxymethylglutaryl-CoA synthase, mitochondrial	1
Q6PCP5;E0CYB9;E0CYI3;F7BC60	-0.496203	-0.849506	-0.1429	29.1437	0.0106218	0.983261		MitoRibo-Tag / WT	mitoproteome_kidney	MFF		Mitochondrial fission factor	1
Q9DCJ7	-1.52755	-2.63597	-0.419123	28.7892	0.0117462	0.983261		MitoRibo-Tag / WT	mitoproteome_kidney	AURKAIP1	Aip Akip Mrps38	Aurora kinase A-interacting protein	1	mS38	28S small subunit
Q924X2;F6QXT4;E9Q393	0.894698	0.236434	1.55296	27.0011	0.0126292	0.983261		MitoRibo-Tag / WT	mitoproteome_kidney	CPT1B		Carnitine O-palmitoyltransferase 1, muscle isoform	1
Q78PY7;Q3TJ56;E9Q3E9	0.284533	0.069871	0.499194	31.6179	0.0143688	0.983261		MitoRibo-Tag / WT	mitoproteome_kidney	SND1		Staphylococcal nuclease domain-containing protein 1	1
Q8BQU3	-0.334258	-0.589577	-0.0789399	28.1548	0.0152965	0.983261		MitoRibo-Tag / WT	mitoproteome_kidney	SDHAF3	Acn9	Succinate dehydrogenase assembly factor 3, mitochondrial	1
Q99KR7;Q9QZH3	-0.182214	-0.329906	-0.0345215	34.6264	0.0204386	0.983261		MitoRibo-Tag / WT	mitoproteome_kidney	PPIF		Peptidyl-prolyl cis-trans isomerase F, mitochondrial	1
Q9CQA6;Q05BF0;A0A286YDP8	-0.260788	-0.475245	-0.0463302	30.4559	0.021878	0.983261		MitoRibo-Tag / WT	mitoproteome_kidney	CHCHD1	Mrps37	Coiled-coil-helix-coiled-coil-helix domain-containing protein 1	1	mS37	28S small subunit
Q9D1H8	-0.224088	-0.415775	-0.0324013	31.5038	0.0262091	0.983261		MitoRibo-Tag / WT	mitoproteome_kidney	MRPL53		39S ribosomal protein L53, mitochondrial	1	mL53	39S large subunit
Q922H2	0.225652	0.0310211	0.420284	29.4751	0.0271985	0.983261		MitoRibo-Tag / WT	mitoproteome_kidney	PDK3		[Pyruvate dehydrogenase (acetyl-transferring)] kinase isozyme 3, mitochondrial	1
Q91XF0;A2A6E7	-0.317538	-0.609273	-0.0258018	28.1579	0.0356991	0.983261		MitoRibo-Tag / WT	mitoproteome_kidney	PNPO		Pyridoxine-5'-phosphate oxidase	1
P28271	0.40753	0.0305478	0.784513	27.4664	0.0367252	0.983261		MitoRibo-Tag / WT	mitoproteome_kidney	ACO1	Ireb1 Irebp	Cytoplasmic aconitate hydratase	1
Q8R0Y6;A0A0N4SW56;A0A0N4SVT2	0.338608	0.023956	0.653259	29.9162	0.0374191	0.983261		MitoRibo-Tag / WT	mitoproteome_kidney	ALDH1L1	Fthfd	Cytosolic 10-formyltetrahydrofolate dehydrogenase	1
A0A0R4J1N9;P40630;D3Z0F3	-0.142383	-0.275156	-0.00961078	33.9365	0.0379591	0.983261		MitoRibo-Tag / WT	mitoproteome_kidney	TFAM	Hmgts	Transcription factor A, mitochondrial	1
Q78J03	-0.242336	-0.470753	-0.0139177	32.1118	0.0396562	0.983261		MitoRibo-Tag / WT	mitoproteome_kidney	MSRB2		Methionine-R-sulfoxide reductase B2, mitochondrial	1
Q5IRJ6;F8WHL1;A0A0J9YVB0	0.411577	0.0230929	0.800062	27.3896	0.0398819	0.983261		MitoRibo-Tag / WT	mitoproteome_kidney	SLC30A9		Zinc transporter 9	1
A0A0R4J0P1;Q9D7B6;D3YTT4;A0A1L1SUG2	0.177444	0.00710913	0.347778	31.52	0.0426673	0.983261		MitoRibo-Tag / WT	mitoproteome_kidney	ACAD8		Isobutyryl-CoA dehydrogenase, mitochondrial	1
Q8BGC4	0.222546	0.0078277	0.437265	31.0887	0.043534	0.983261		MitoRibo-Tag / WT	mitoproteome_kidney	ZADH2	Ptgr3	Prostaglandin reductase-3	1
Q9CZD5;D3Z0H9;D3YWL2	-0.171037	-0.336813	-0.00526027	30.712	0.0443238	0.983261		MitoRibo-Tag / WT	mitoproteome_kidney	MTIF3		Translation initiation factor IF-3, mitochondrial	1		Mitoribosome assembly
Q8VE22;Q3TI14;A7M7Q8;F7ARZ1;Q5SXC9	-0.194859	-0.383754	-0.00596439	32.133	0.0443501	0.983261		MitoRibo-Tag / WT	mitoproteome_kidney	MRPS23		28S ribosomal protein S23, mitochondrial	1	mS23	28S small subunit
Q9CQN3	-0.432944	-0.852938	-0.0129491	29.6511	0.0444758	0.983261		MitoRibo-Tag / WT	mitoproteome_kidney	TOMM6	Obtp Tom6	Mitochondrial import receptor subunit TOM6 homolog	1
Q8BIJ6;E9PWN2;E9PWN3	0.211288	0.00457131	0.418005	30.7371	0.0459748	0.983261		MitoRibo-Tag / WT	mitoproteome_kidney	IARS2		Isoleucine--tRNA ligase, mitochondrial	1
Q8JZN5;A0A0G2JDY4;A0A0G2JF25	0.198989	0.00323947	0.394738	32.5438	0.0469572	0.983261		MitoRibo-Tag / WT	mitoproteome_kidney	ACAD9		Acyl-CoA dehydrogenase family member 9, mitochondrial	1
Q8R033	-0.248516	-0.494479	-0.00255234	30.046	0.0480705	0.983261		MitoRibo-Tag / WT	mitoproteome_kidney	LYRM2		LYR motif-containing protein 2	1
Q9D799	-0.748455	-1.49292	-0.00399389	25.9271	0.0489933	0.983261		MitoRibo-Tag / WT	mitoproteome_kidney	MTFMT	Fmt	Methionyl-tRNA formyltransferase, mitochondrial	1
Q9JJG9	0.258032	-0.00611609	0.52218	27.5771	0.0545778	0.983261		MitoRibo-Tag / WT	mitoproteome_kidney	NOA1		Nitric oxide-associated protein 1	1		Mitoribosome assembly
O08749	-0.135087	-0.275058	0.00488454	37.3643	0.0570506	0.983261		MitoRibo-Tag / WT	mitoproteome_kidney	DLD		Dihydrolipoyl dehydrogenase, mitochondrial	1
Q8VCH0	-0.309588	-0.631167	0.0119913	34.8953	0.0575673	0.983261		MitoRibo-Tag / WT	mitoproteome_kidney	ACAA1B	Acaa1	3-ketoacyl-CoA thiolase B, peroxisomal	1
Q9D7J4	-0.23909	-0.490455	0.0122736	30.1992	0.0601233	0.983261		MitoRibo-Tag / WT	mitoproteome_kidney	COX20	Fam36a	Cytochrome c oxidase assembly protein COX20, mitochondrial	1
Q3U276	-0.211626	-0.435996	0.0127429	29.5957	0.0619507	0.983261		MitoRibo-Tag / WT	mitoproteome_kidney	SDHAF1	Lyrm8	Succinate dehydrogenase assembly factor 1, mitochondrial	1
P56393	-0.275344	-0.568328	0.0176405	31.9735	0.0627503	0.983261		MitoRibo-Tag / WT	mitoproteome_kidney	COX7B		Cytochrome c oxidase subunit 7B, mitochondrial	1
Q811U4;D3Z5P8;D3Z4L5;F6XRI9	0.608571	-0.0408894	1.25803	26.8866	0.063401	0.983261		MitoRibo-Tag / WT	mitoproteome_kidney	MFN1		Mitofusin-1	1
A6H611;A0A286YDC5;A0A286YCX4	0.207402	-0.0145764	0.429381	26.6599	0.0640479	0.983261		MitoRibo-Tag / WT	mitoproteome_kidney	MIPEP		Mitochondrial intermediate peptidase	1
Q80X85	-0.144947	-0.302344	0.0124505	31.4843	0.067353	0.983261		MitoRibo-Tag / WT	mitoproteome_kidney	MRPS7		28S ribosomal protein S7, mitochondrial	1	uS7m	28S small subunit
E9QPX3;Q9CXZ1	-0.149602	-0.313591	0.0143864	35.353	0.0695592	0.983261		MitoRibo-Tag / WT	mitoproteome_kidney	NDUFS4		NADH dehydrogenase [ubiquinone] iron-sulfur protein 4, mitochondrial	1
Q9WUM5;A0A0N4SVU4	-0.129482	-0.272532	0.0135672	37.3036	0.0714302	0.983261		MitoRibo-Tag / WT	mitoproteome_kidney	SUCLG1		Succinate--CoA ligase [ADP/GDP-forming] subunit alpha, mitochondrial	1
Q9CPQ1;A0A0G2JDA6	-0.160742	-0.338927	0.0174435	36.4931	0.0722473	0.983261		MitoRibo-Tag / WT	mitoproteome_kidney	COX6C		Cytochrome c oxidase subunit 6C	1
Q59J78;A0A286YE33;A0A286YDL9;A0A286YE75	0.286851	-0.0327153	0.606418	30.9579	0.0734622	0.983261		MitoRibo-Tag / WT	mitoproteome_kidney	NDUFAF2	Ndufa12l	NADH dehydrogenase [ubiquinone] 1 alpha subcomplex assembly factor 2	1
Q9D0I4;B1AVI2;Q9D614	-0.606521	-1.28341	0.0703694	26.6622	0.073897	0.983261		MitoRibo-Tag / WT	mitoproteome_kidney	STX17		Syntaxin-17	1
H7BWY3;Q3UEG6;D3YZ49	0.333274	-0.0426721	0.70922	31.3349	0.0765657	0.983261		MitoRibo-Tag / WT	mitoproteome_kidney	AGXT2		Alanine--glyoxylate aminotransferase 2, mitochondrial	1
Q99LC5	-0.151838	-0.323449	0.0197731	37.6781	0.0770545	0.983261		MitoRibo-Tag / WT	mitoproteome_kidney	ETFA		Electron transfer flavoprotein subunit alpha, mitochondrial	1
Q9D7P6;D3Z7W0;D3Z0K9	-0.173085	-0.370291	0.0241202	33.0547	0.0791068	0.983261		MitoRibo-Tag / WT	mitoproteome_kidney	ISCU	Nifun	Iron-sulfur cluster assembly enzyme ISCU, mitochondrial	1
Q9CPV3;A0A1W2P6M3;A0A1W2P7E4	-0.26325	-0.563703	0.0372033	29.8781	0.0795516	0.983261		MitoRibo-Tag / WT	mitoproteome_kidney	MRPL42	D10Ertd322e Mrps32	39S ribosomal protein L42, mitochondrial	1	mL42	39S large subunit
Q9CQZ5;A0A2R8W6V1;A0A2R8VI90;A0A2R8VHX1	-0.188701	-0.405527	0.0281259	34.8405	0.0813053	0.983261		MitoRibo-Tag / WT	mitoproteome_kidney	NDUFA6		NADH dehydrogenase [ubiquinone] 1 alpha subcomplex subunit 6	1
Q9DBC0;S4R1U9	0.717825	-0.10826	1.54391	27.0375	0.0817078	0.983261		MitoRibo-Tag / WT	mitoproteome_kidney	SELENOO	Selo	Selenoprotein O	1
Q8K2Q5;B1AXC8;Q3TFT3;B1AXC7;B1AXC5	-0.261783	-0.563174	0.0396068	30.7426	0.0818172	0.983261		MitoRibo-Tag / WT	mitoproteome_kidney	CHCHD7		Coiled-coil-helix-coiled-coil-helix domain-containing protein 7	1
Q9CPY0	0.230076	-0.0355623	0.495715	26.5338	0.0825647	0.983261		MitoRibo-Tag / WT	mitoproteome_kidney	MRM2	Ftsj2	rRNA methyltransferase 2, mitochondrial	1
Q9D1I6	-0.21145	-0.456785	0.0338862	31.2574	0.0838696	0.983261		MitoRibo-Tag / WT	mitoproteome_kidney	MRPL14		39S ribosomal protein L14, mitochondrial	1	uL14m	39S large subunit
Q99LX0;A2A813;A2A815;A2A817;A2A816	-0.195287	-0.422939	0.0323643	34.0476	0.08513	0.983261		MitoRibo-Tag / WT	mitoproteome_kidney	PARK7		Protein/nucleic acid deglycase DJ-1	1
Q9D3D9;D3Z7S4	-0.183881	-0.399745	0.0319828	35.1476	0.0870313	0.983261		MitoRibo-Tag / WT	mitoproteome_kidney	ATP5F1D	Atp5d	ATP synthase subunit delta, mitochondrial	1
E9PY03;Q8K557	-0.310961	-0.678053	0.0561305	28.4996	0.0885633	0.983261		MitoRibo-Tag / WT	mitoproteome_kidney	TSTD1		Thiosulfate sulfurtransferase (rhodanese)-like domain-containing 1	1
Q14AI6;F6WLR1;B7ZMQ0;F6UDW0;D3YVC8	0.319898	-0.0599946	0.699791	26.7556	0.0902115	0.983261		MitoRibo-Tag / WT	mitoproteome_kidney	RPUSD3		Mitochondrial mRNA pseudouridine synthase Rpusd3	1
Q8VDC0;A0A1L1SSW1;A0A1L1SUS6;A0A1L1SQK2	0.178775	-0.0363297	0.39388	29.762	0.0939122	0.983261		MitoRibo-Tag / WT	mitoproteome_kidney	LARS2		Probable leucine--tRNA ligase, mitochondrial	1
Q9JKL4;A0A0A6YVW1	0.525644	-0.109017	1.16031	27.2681	0.0949067	0.983261		MitoRibo-Tag / WT	mitoproteome_kidney	NDUFAF3		NADH dehydrogenase [ubiquinone] 1 alpha subcomplex assembly factor 3	1
Q9CY16	-0.182517	-0.403877	0.0388425	31.0868	0.096199	0.983261		MitoRibo-Tag / WT	mitoproteome_kidney	MRPS28		28S ribosomal protein S28, mitochondrial	1	bS1m	28S small subunit
Q5U5I3;Q99N85;D3Z603	-0.238916	-0.530217	0.0523854	30.9373	0.0977425	0.983261		MitoRibo-Tag / WT	mitoproteome_kidney	MRPS18A		28S ribosomal protein S18a, mitochondrial	1	mL66	39S large subunit
Q9Z2I8	-0.179392	-0.401978	0.0431936	36.5635	0.102937	0.983261		MitoRibo-Tag / WT	mitoproteome_kidney	SUCLG2		Succinate--CoA ligase [GDP-forming] subunit beta, mitochondrial	1
Q8K1Z0	-0.129189	-0.290716	0.0323392	33.7291	0.105262	0.983261		MitoRibo-Tag / WT	mitoproteome_kidney	COQ9		Ubiquinone biosynthesis protein COQ9, mitochondrial	1
Q9DBG1	0.199511	-0.0502564	0.449278	27.8329	0.105646	0.983261		MitoRibo-Tag / WT	mitoproteome_kidney	CYP27A1		Sterol 26-hydroxylase, mitochondrial	1
Q922B1	-0.229415	-0.516874	0.0580435	31.1113	0.105917	0.983261		MitoRibo-Tag / WT	mitoproteome_kidney	MACROD1	Lrp16	O-acetyl-ADP-ribose deacetylase MACROD1	1
Q61171;D3Z4A4	0.242617	-0.0623682	0.547601	30.0076	0.10691	0.983261		MitoRibo-Tag / WT	mitoproteome_kidney	PRDX2	Tdpx1 Tpx	Peroxiredoxin-2	1
Q922Q4	0.393904	-0.101868	0.889675	28.6826	0.107289	0.983261		MitoRibo-Tag / WT	mitoproteome_kidney	PYCR2		Pyrroline-5-carboxylate reductase 2	1
Q91VD9;A0A087WQR0;A0A087WP77;A0A087WQ77;A0A087WSU3;A0A087WR47	0.154903	-0.0404841	0.35029	35.6367	0.107962	0.983261		MitoRibo-Tag / WT	mitoproteome_kidney	NDUFS1		NADH-ubiquinone oxidoreductase 75 kDa subunit, mitochondrial	1
Q9CRA5;Q05BZ0	0.409888	-0.109839	0.929614	26.7875	0.10959	0.983261		MitoRibo-Tag / WT	mitoproteome_kidney	GOLPH3	Gpp34	Golgi phosphoprotein 3	1
Q9DCW4;A0A0N4SVE0;A0A0U1RNP5;A0A0U1RNR3;A0A0N4SWE9;A0A0U1RNK9;A0A0U1RQB4	-0.126712	-0.288049	0.0346254	37.4476	0.110894	0.983261		MitoRibo-Tag / WT	mitoproteome_kidney	ETFB		Electron transfer flavoprotein subunit beta	1
Q91VC9;A0A286YDK2	-0.392177	-0.891897	0.107543	26.9559	0.111131	0.983261		MitoRibo-Tag / WT	mitoproteome_kidney	GHITM	Mics1	Growth hormone-inducible transmembrane protein	1
Q9JMH6;A0A1W2P6U1	0.652497	-0.184028	1.48902	26.9961	0.113064	0.983261		MitoRibo-Tag / WT	mitoproteome_kidney	TXNRD1	Trxr1	Thioredoxin reductase 1, cytoplasmic	1
Q9D273;D3Z1G7	-0.202114	-0.462123	0.0578943	31.6049	0.114158	0.983261		MitoRibo-Tag / WT	mitoproteome_kidney	MMAB		Cob(I)yrinic acid a,c-diamide adenosyltransferase, mitochondrial	1
Q9D8T7;F8WHU8;F7DE82	-0.140178	-0.322873	0.0425175	33.983	0.11836	0.983261		MitoRibo-Tag / WT	mitoproteome_kidney	SLIRP		SRA stem-loop-interacting RNA-binding protein, mitochondrial	1
Q9CXJ1	0.201582	-0.0615124	0.464677	28.4729	0.11882	0.983261		MitoRibo-Tag / WT	mitoproteome_kidney	EARS2	Kiaa1970	Probable glutamate--tRNA ligase, mitochondrial	1
Q99LY9;B1ARW4	-0.141547	-0.326947	0.0438527	34.9098	0.119987	0.983261		MitoRibo-Tag / WT	mitoproteome_kidney	NDUFS5		NADH dehydrogenase [ubiquinone] iron-sulfur protein 5	1
Q8BYL4;E9PX65;F7BWC1	0.142319	-0.0454503	0.330089	29.7229	0.122382	0.983261		MitoRibo-Tag / WT	mitoproteome_kidney	YARS2		Tyrosine--tRNA ligase, mitochondrial	1		Mitoribosome assembly
Q8R2L5;Q8BTZ9	-0.231203	-0.537668	0.0752626	30.1236	0.123935	0.983261		MitoRibo-Tag / WT	mitoproteome_kidney	MRPS18C		28S ribosomal protein S18c, mitochondrial	1	bS18m	28S small subunit
Q99N94;Q3UK02	-0.141075	-0.329176	0.0470256	31.932	0.125905	0.983261		MitoRibo-Tag / WT	mitoproteome_kidney	MRPL9		39S ribosomal protein L9, mitochondrial	1	bL9m	39S large subunit
Q3U9H3;Q61337;F7ABX5;D3YZR8;F6S493	-0.277203	-0.648109	0.093704	28.2092	0.127091	0.983261		MitoRibo-Tag / WT	mitoproteome_kidney	BAD	Bbc6	Bcl2-associated agonist of cell death	1
Q60930;A0A286YCR8;D3YZT5;D3YUN8	0.134042	-0.0483227	0.316406	34.0618	0.13279	0.983261		MitoRibo-Tag / WT	mitoproteome_kidney	VDAC2	Vdac6	Voltage-dependent anion-selective channel protein 2	1
P99028;Q9D2Q7	-0.168724	-0.39839	0.0609425	35.4601	0.132966	0.983261		MitoRibo-Tag / WT	mitoproteome_kidney	UQCRH		Cytochrome b-c1 complex subunit 6, mitochondrial	1
Q2TPA8;B1AX78;B1AX77	-0.184434	-0.435674	0.066805	33.028	0.133225	0.983261		MitoRibo-Tag / WT	mitoproteome_kidney	HSDL2		Hydroxysteroid dehydrogenase-like protein 2	1
Q9CXJ4;F6ZFC5	0.388473	-0.141913	0.918859	30.1518	0.134013	0.983261		MitoRibo-Tag / WT	mitoproteome_kidney	ABCB8		ATP-binding cassette sub-family B member 8, mitochondrial	1
Q99LB7;A2AH52;A2AH53;A2AH55	0.212382	-0.0776823	0.502446	33.1698	0.134129	0.983261		MitoRibo-Tag / WT	mitoproteome_kidney	SARDH		Sarcosine dehydrogenase, mitochondrial	1
Q9CQN1	0.154075	-0.0567254	0.364875	33.9757	0.134741	0.983261		MitoRibo-Tag / WT	mitoproteome_kidney	TRAP1	Hsp75	Heat shock protein 75 kDa, mitochondrial	1
Q99M87	-0.118391	-0.280529	0.0437479	32.6116	0.135086	0.983261		MitoRibo-Tag / WT	mitoproteome_kidney	DNAJA3	Tid1	DnaJ homolog subfamily A member 3, mitochondrial	1
Q9D0Q7;F6QAU7	0.120267	-0.0465321	0.287066	30.6991	0.139524	0.983261		MitoRibo-Tag / WT	mitoproteome_kidney	MRPL45		39S ribosomal protein L45, mitochondrial	1	mL45	39S large subunit
Q8C6I2	-0.173067	-0.413363	0.067229	30.5795	0.13992	0.983261		MitoRibo-Tag / WT	mitoproteome_kidney	SDHAF2	Pgl2 Sdh5	Succinate dehydrogenase assembly factor 2, mitochondrial	1
Q9CXW2	-0.113394	-0.27138	0.044593	32.4229	0.141149	0.983261		MitoRibo-Tag / WT	mitoproteome_kidney	MRPS22	Rpms22	28S ribosomal protein S22, mitochondrial	1	mS22	28S small subunit
Q6P3A8	0.273876	-0.10959	0.657343	28.6841	0.142913	0.983261		MitoRibo-Tag / WT	mitoproteome_kidney	BCKDHB		2-oxoisovalerate dehydrogenase subunit beta, mitochondrial	1
Q9CWE0;D3YW54;D6RCX5;D3Z0X8	-0.165641	-0.397742	0.0664608	31.7372	0.143192	0.983261		MitoRibo-Tag / WT	mitoproteome_kidney	MTFR1L	Fam54b	Mitochondrial fission regulator 1-like	1
Q7TMF3;A0A0R4J275;F6RBR6	-0.104901	-0.252247	0.042446	34.4901	0.144063	0.983261		MitoRibo-Tag / WT	mitoproteome_kidney	NDUFA12		NADH dehydrogenase [ubiquinone] 1 alpha subcomplex subunit 12	1
Q8R3K3	0.663378	-0.278923	1.60568	27.6328	0.148127	0.983261		MitoRibo-Tag / WT	mitoproteome_kidney	PTCD2		Pentatricopeptide repeat-containing protein 2, mitochondrial	1
Q9DCL9;D3Z6P1;D6RCU8	0.30225	-0.127401	0.731901	28.3779	0.148398	0.983261		MitoRibo-Tag / WT	mitoproteome_kidney	PAICS		Multifunctional protein ADE2	1
Q91WD5;D3YXT0;A0A0A6YW30;A0A0A6YXD3	0.210885	-0.0907163	0.512486	33.4224	0.150624	0.983261		MitoRibo-Tag / WT	mitoproteome_kidney	NDUFS2		NADH dehydrogenase [ubiquinone] iron-sulfur protein 2, mitochondrial	1
Q9CRD0;A0A0J9YUB6;A0A0J9YUK7;A0A0J9YTV7;A0A0J9YTV6	-0.16901	-0.410828	0.0728073	31.7721	0.150783	0.983261		MitoRibo-Tag / WT	mitoproteome_kidney	OCIAD1	Asrij	OCIA domain-containing protein 1	1
Q9DBT9	0.343305	-0.148066	0.834675	31.8563	0.150914	0.983261		MitoRibo-Tag / WT	mitoproteome_kidney	DMGDH		Dimethylglycine dehydrogenase, mitochondrial	1
D3Z7C0;Q9Z2Q5	-0.179307	-0.436237	0.0776234	31.5368	0.151329	0.983261		MitoRibo-Tag / WT	mitoproteome_kidney	MRPL40	Nlvcf	39S ribosomal protein L40, mitochondrial	1	mL40	39S large subunit
Q9WVA2;Q4FZG7	-0.210429	-0.512673	0.0918154	32.4911	0.152209	0.983261		MitoRibo-Tag / WT	mitoproteome_kidney	TIMM8A1	Ddp1 Tim8a Timm8a	Mitochondrial import inner membrane translocase subunit Tim8 A	1
A0A0R4J0L6;Q8BJZ4;A0A0N4SV23	-0.214043	-0.5242	0.0961141	31.771	0.155484	0.983261		MitoRibo-Tag / WT	mitoproteome_kidney	MRPS35		28S ribosomal protein S35, mitochondrial	1	mS35	28S small subunit
Q8BMF3;A0A140LHQ4	0.258472	-0.118133	0.635076	28.9825	0.157547	0.983261		MitoRibo-Tag / WT	mitoproteome_kidney	ME3		NADP-dependent malic enzyme, mitochondrial	1
P62897;CON__P62894;P00015	-0.218142	-0.53754	0.101256	34.8349	0.159386	0.983261		MitoRibo-Tag / WT	mitoproteome_kidney	CYCS		Cytochrome c, somatic	1
Q60597;Z4YJV4;Q5SVY0;Q5SVY1	0.165395	-0.0773415	0.408132	35.3472	0.160274	0.983261		MitoRibo-Tag / WT	mitoproteome_kidney	OGDH	Kiaa4192	2-oxoglutarate dehydrogenase, mitochondrial	1
Q8R104;A0A1B0GRY5;D3YVQ5;D3YTK6	-0.461515	-1.14818	0.225149	26.6345	0.165494	0.983261		MitoRibo-Tag / WT	mitoproteome_kidney	SIRT3	Sir2l3	NAD-dependent protein deacetylase sirtuin-3	1
Q8BH95	-0.115706	-0.287949	0.0565364	36.7501	0.165693	0.983261		MitoRibo-Tag / WT	mitoproteome_kidney	ECHS1		Enoyl-CoA hydratase, mitochondrial	1
Q9CRD2	0.193989	-0.0969966	0.484974	30.1392	0.168633	0.983261		MitoRibo-Tag / WT	mitoproteome_kidney	EMC2	Kiaa0103 Ttc35	ER membrane protein complex subunit 2	1
A0A0R4J0T0;Q8K3A0;F6UL52;F6WN43	-0.117816	-0.295603	0.0599722	31.8754	0.170962	0.983261		MitoRibo-Tag / WT	mitoproteome_kidney	HSCB		Iron-sulfur cluster co-chaperone protein HscB, mitochondrial	1
Q91WK1	0.240116	-0.123267	0.6035	30.0549	0.172079	0.983261		MitoRibo-Tag / WT	mitoproteome_kidney	SPRYD4		SPRY domain-containing protein 4	1
Q8CG76	0.141072	-0.0733694	0.355514	32.7643	0.173812	0.983261		MitoRibo-Tag / WT	mitoproteome_kidney	AKR7A2	Afar Akr7a5	Aflatoxin B1 aldehyde reductase member 2	1
Q9D172;A0A1W2P7B6	-0.161197	-0.406877	0.0844836	36.4016	0.174849	0.983261		MitoRibo-Tag / WT	mitoproteome_kidney	GATD3A	D10Jhu81e	Glutamine amidotransferase-like class 1 domain-containing protein 3A, mitochondrial	1
Q9CQQ7;A0A0G2JGX3	0.21731	-0.119368	0.553987	35.0367	0.181342	0.983261		MitoRibo-Tag / WT	mitoproteome_kidney	ATP5F1		ATP synthase F(0) complex subunit B1, mitochondrial	1
P00405	0.682389	-0.384561	1.74934	32.4175	0.18501	0.983261		MitoRibo-Tag / WT	mitoproteome_kidney	MTCO2	COII COX2 mt-Co2	Cytochrome c oxidase subunit 2	1
O35943	0.186981	-0.106552	0.480513	27.9628	0.18663	0.983261		MitoRibo-Tag / WT	mitoproteome_kidney	FXN	Frda	Frataxin, mitochondrial	1
Q922W5;A2ABZ2;A2ABZ3;A2ABZ0	0.501112	-0.288557	1.29078	26.5997	0.188167	0.983261		MitoRibo-Tag / WT	mitoproteome_kidney	PYCR1		Pyrroline-5-carboxylate reductase 1, mitochondrial	1
Q7TNS2	-0.507694	-1.30931	0.293917	29.9838	0.188962	0.983261		MitoRibo-Tag / WT	mitoproteome_kidney	MINOS1	Mic10	MICOS complex subunit Mic10	1
P97807;H3BKG7	-0.0929544	-0.240902	0.054993	36.6829	0.192217	0.983261		MitoRibo-Tag / WT	mitoproteome_kidney	FH	Fh1	Fumarate hydratase, mitochondrial	1
Q8BK30	-0.156666	-0.406099	0.0927672	32.9165	0.19235	0.983261		MitoRibo-Tag / WT	mitoproteome_kidney	NDUFV3		NADH dehydrogenase [ubiquinone] flavoprotein 3, mitochondrial	1
Q9D2R6;E9Q6W2	0.165789	-0.100723	0.432301	31.5224	0.196295	0.983261		MitoRibo-Tag / WT	mitoproteome_kidney	COA3	Ccdc56	Cytochrome c oxidase assembly factor 3 homolog, mitochondrial	1
O09111	0.217175	-0.13749	0.571841	32.6132	0.202819	0.983261		MitoRibo-Tag / WT	mitoproteome_kidney	NDUFB11	Np15	NADH dehydrogenase [ubiquinone] 1 beta subcomplex subunit 11, mitochondrial	1
P63030;D3Z786;D3YWY6;D3Z5S0;E9Q0V4	0.180406	-0.114845	0.475657	32.3839	0.203712	0.983261		MitoRibo-Tag / WT	mitoproteome_kidney	MPC1	Brp44l	Mitochondrial pyruvate carrier 1	1
Q9DCV4;A2AGJ2	-0.106849	-0.282215	0.0685167	32.3322	0.204897	0.983261		MitoRibo-Tag / WT	mitoproteome_kidney	RMDN1	Fam82b	Regulator of microtubule dynamics protein 1	1
Q3UFY8	-0.203393	-0.537604	0.130818	29.1917	0.205388	0.983261		MitoRibo-Tag / WT	mitoproteome_kidney	TRMT10C	Mrpp1 Rg9mtd1	tRNA methyltransferase 10 homolog C	1
Q9CQV5	0.481395	-0.309842	1.27263	27.7153	0.205504	0.983261		MitoRibo-Tag / WT	mitoproteome_kidney	MRPS24		28S ribosomal protein S24, mitochondrial	1	uS3m	28S small subunit
Q9QZD8	0.191321	-0.123444	0.506085	32.2036	0.205907	0.983261		MitoRibo-Tag / WT	mitoproteome_kidney	SLC25A10	Dic	Mitochondrial dicarboxylate carrier	1
Q91WM2	0.27321	-0.176588	0.723007	28.0805	0.206194	0.983261		MitoRibo-Tag / WT	mitoproteome_kidney	HDHD5	Cecr5	Haloacid dehalogenase-like hydrolase domain-containing 5	1
Q9QYB1;E0CY42	-0.220958	-0.584783	0.142867	32.701	0.206253	0.983261		MitoRibo-Tag / WT	mitoproteome_kidney	CLIC4		Chloride intracellular channel protein 4	1
E9PXB9;Z4YN86;Q9CQ85	-0.489302	-1.29756	0.318954	27.1217	0.207593	0.983261		MitoRibo-Tag / WT	mitoproteome_kidney	TIMM22	Tim22	Mitochondrial import inner membrane translocase subunit Tim22	1
Q64433	-0.106181	-0.281753	0.0693911	37.3279	0.208016	0.983261		MitoRibo-Tag / WT	mitoproteome_kidney	HSPE1		10 kDa heat shock protein, mitochondrial	1
Q9D6U8	-0.246043	-0.653242	0.161155	32.6983	0.208388	0.983261		MitoRibo-Tag / WT	mitoproteome_kidney	FAM162A	E2ig5	Protein FAM162A	1
Q9D110;B2KF83;F6Q785	-0.0897156	-0.238267	0.058836	31.7233	0.208596	0.983261		MitoRibo-Tag / WT	mitoproteome_kidney	MTHFS		5-formyltetrahydrofolate cyclo-ligase	1
Q504M2	0.179365	-0.118298	0.477027	28.898	0.209543	0.983261		MitoRibo-Tag / WT	mitoproteome_kidney	PDP2	4833426J09Rik	MCG53395	1
Q6P3B9	-0.152977	-0.407292	0.101339	27.9079	0.210281	0.983261		MitoRibo-Tag / WT	mitoproteome_kidney	RBFA		Putative ribosome-binding factor A, mitochondrial	1		Mitoribosome assembly
Q9D1C3	-0.168265	-0.449171	0.112641	31.3231	0.212048	0.983261		MitoRibo-Tag / WT	mitoproteome_kidney	PYURF	Pigy Prey	Protein preY, mitochondrial	1
Q8BW00	0.251721	-0.171165	0.674607	27.3337	0.214715	0.983261		MitoRibo-Tag / WT	mitoproteome_kidney	PTRH1		Probable peptidyl-tRNA hydrolase	1
G3UZY2;P97493;G3UX99;A2A439	-0.129562	-0.348505	0.0893807	31.5261	0.21721	0.983261		MitoRibo-Tag / WT	mitoproteome_kidney	TXN2		Thioredoxin, mitochondrial	1
Q61425	-0.240443	-0.649981	0.169094	36.312	0.22058	0.983261		MitoRibo-Tag / WT	mitoproteome_kidney	HADH	Hadhsc Mschad Schad	Hydroxyacyl-coenzyme A dehydrogenase, mitochondrial	1
Q9CQF0	-0.120968	-0.32717	0.0852332	32.2635	0.220914	0.983261		MitoRibo-Tag / WT	mitoproteome_kidney	MRPL11		39S ribosomal protein L11, mitochondrial	1	uL11m	39S large subunit
Q6PE15;F6X5P5	0.186311	-0.131391	0.504014	26.3702	0.221073	0.983261		MitoRibo-Tag / WT	mitoproteome_kidney	ABHD10		Mycophenolic acid acyl-glucuronide esterase, mitochondrial	1
Q9CQ40	-0.108873	-0.296428	0.0786809	30.8009	0.225447	0.983261		MitoRibo-Tag / WT	mitoproteome_kidney	MRPL49		39S ribosomal protein L49, mitochondrial	1	mL49	39S large subunit
Q8R0Y8	0.209642	-0.152006	0.571291	29.2995	0.226045	0.983261		MitoRibo-Tag / WT	mitoproteome_kidney	SLC25A42		Mitochondrial coenzyme A transporter SLC25A42	1
Q8R164	0.134456	-0.0980168	0.366928	35.0683	0.227023	0.983261		MitoRibo-Tag / WT	mitoproteome_kidney	BPHL		Valacyclovir hydrolase	1
Q922D8;A0A1W2P733;A0A1W2P7L5	-0.0964056	-0.263176	0.0703651	32.5933	0.227247	0.983261		MitoRibo-Tag / WT	mitoproteome_kidney	MTHFD1		C-1-tetrahydrofolate synthase, cytoplasmic	1
Q60936;F7B1B6;A0A0A6YXD9;A0A0A6YXI0;E0CYD3;E0CYT4;E0CYG7;E0CZ05;E0CXT4;E0CXR6;E0CYC1;E0CXR1;E0CXI5;F6T0A8	-0.140888	-0.385029	0.103252	32.2083	0.227991	0.983261		MitoRibo-Tag / WT	mitoproteome_kidney	COQ8A	Adck3 Cabc1	Atypical kinase COQ8A, mitochondrial	1
E9PYC6;E9Q858;E9PUY9;E9PYA9;E9PVM6;E9Q7A8	0.368004	-0.270758	1.00677	27.7241	0.228708	0.983261		MitoRibo-Tag / WT	mitoproteome_kidney	ECI2		Enoyl-CoA delta isomerase 2, mitochondrial (Fragment)	1
Q923X4;B7ZC40	-0.221523	-0.609393	0.166348	29.3442	0.232484	0.983261		MitoRibo-Tag / WT	mitoproteome_kidney	GLRX2	Grx2	Glutaredoxin-2, mitochondrial	1
F2Z471	-0.766565	-2.11199	0.578863	31.0751	0.233529	0.983261		MitoRibo-Tag / WT	mitoproteome_kidney	VDAC1		Voltage-dependent anion-selective channel protein 1	1
P99029;H3BJQ7;G3UZJ4	-0.0997874	-0.27499	0.0754149	36.322	0.233682	0.983261		MitoRibo-Tag / WT	mitoproteome_kidney	PRDX5	Prdx6	Peroxiredoxin-5, mitochondrial	1
Q8K0D5	0.11771	-0.0892054	0.324625	32.155	0.234199	0.983261		MitoRibo-Tag / WT	mitoproteome_kidney	GFM1	Efg Efg1 Gfm	Elongation factor G, mitochondrial	1		Mitoribosome assembly
P17751;H7BXC3	-0.201267	-0.556626	0.154092	33.6925	0.236121	0.983261		MitoRibo-Tag / WT	mitoproteome_kidney	TPI1	Tpi	Triosephosphate isomerase	1
O35459;F7B227	-0.0888323	-0.245781	0.0681163	34.7633	0.236414	0.983261		MitoRibo-Tag / WT	mitoproteome_kidney	ECH1		Delta(3,5)-Delta(2,4)-dienoyl-CoA isomerase, mitochondrial	1
Q8BHC4;B0QZX9	0.365436	-0.280814	1.01169	27.4601	0.23682	0.983261		MitoRibo-Tag / WT	mitoproteome_kidney	DCAKD		Dephospho-CoA kinase domain-containing protein	1
Q9CQA3	-0.132133	-0.366804	0.102539	36.2139	0.238694	0.983261		MitoRibo-Tag / WT	mitoproteome_kidney	SDHB		Succinate dehydrogenase [ubiquinone] iron-sulfur subunit, mitochondrial	1
Q9JK42	0.184816	-0.143619	0.513252	29.7189	0.238955	0.983261		MitoRibo-Tag / WT	mitoproteome_kidney	PDK2		[Pyruvate dehydrogenase (acetyl-transferring)] kinase isozyme 2, mitochondrial	1
Q9CQS4	0.227906	-0.177316	0.633129	27.0237	0.239185	0.983261		MitoRibo-Tag / WT	mitoproteome_kidney	SLC25A46		Solute carrier family 25 member 46	1
Q3V117;Q91V92;Q3TS02	0.37182	-0.290595	1.03424	27.312	0.240052	0.983261		MitoRibo-Tag / WT	mitoproteome_kidney	ACLY		ATP-citrate synthase	1
Q8BJ64	0.196419	-0.154428	0.547265	34.3172	0.241201	0.983261		MitoRibo-Tag / WT	mitoproteome_kidney	CHDH		Choline dehydrogenase, mitochondrial	1
Q9CQX2	0.28666	-0.22669	0.80001	32.8322	0.242326	0.983261		MitoRibo-Tag / WT	mitoproteome_kidney	CYB5B	Cyb5m	Cytochrome b5 type B	1
Q9D0B5	-0.153586	-0.428662	0.12149	27.329	0.24238	0.983261		MitoRibo-Tag / WT	mitoproteome_kidney	TSTD3		Thiosulfate sulfurtransferase/rhodanese-like domain-containing protein 3	1
Q9JIK9	-0.0876427	-0.244731	0.0694458	31.5001	0.242712	0.983261		MitoRibo-Tag / WT	mitoproteome_kidney	MRPS34	Tce2	28S ribosomal protein S34, mitochondrial	1	mS34	28S small subunit
Q61733	-0.113773	-0.317763	0.0902169	32.0927	0.242855	0.983261		MitoRibo-Tag / WT	mitoproteome_kidney	MRPS31	Imogn38	28S ribosomal protein S31, mitochondrial	1	mS31	28S small subunit
Q9CQN7;A0A0A6YXF9	-0.147213	-0.41151	0.117085	31.4943	0.243442	0.983261		MitoRibo-Tag / WT	mitoproteome_kidney	MRPL41		39S ribosomal protein L41, mitochondrial	1	mL41	39S large subunit
Q9CR98;A0A0N4SWI4	-0.0802438	-0.224546	0.0640582	32.0699	0.244163	0.983261		MitoRibo-Tag / WT	mitoproteome_kidney	FAM136A		Protein FAM136A	1
Q9DC61;A2AIW9	0.12967	-0.103673	0.363013	31.0275	0.244461	0.983261		MitoRibo-Tag / WT	mitoproteome_kidney	PMPCA	Inpp5e	Mitochondrial-processing peptidase subunit alpha	1
Q3UMR5	0.260137	-0.208216	0.728489	28.5578	0.244681	0.983261		MitoRibo-Tag / WT	mitoproteome_kidney	MCU		Calcium uniporter protein, mitochondrial	1
Q91WK5	-0.177752	-0.498102	0.142599	31.3781	0.245127	0.983261		MitoRibo-Tag / WT	mitoproteome_kidney	GCSH		Glycine cleavage system H protein, mitochondrial	1
P38647	-0.0946262	-0.265491	0.0762387	38.0141	0.245971	0.983261		MitoRibo-Tag / WT	mitoproteome_kidney	HSPA9	Grp75 Hsp74 Hspa9a	Stress-70 protein, mitochondrial	1
Q78IK2	-0.279138	-0.78467	0.226395	30.9278	0.247281	0.983261		MitoRibo-Tag / WT	mitoproteome_kidney	USMG5	Dapit	Up-regulated during skeletal muscle growth protein 5	1
Q9D0G0	0.15723	-0.128088	0.442548	29.3274	0.24816	0.983261		MitoRibo-Tag / WT	mitoproteome_kidney	MRPS30		28S ribosomal protein S30, mitochondrial	1	mL65	39S large subunit
Q8BVU5;A2AH27;A2AH28;A2AH29;A2AH30	-0.363008	-1.02384	0.297826	26.8668	0.249568	0.983261		MitoRibo-Tag / WT	mitoproteome_kidney	NUDT9		ADP-ribose pyrophosphatase, mitochondrial	1
O35465;F6WP10;D3Z597	-0.287372	-0.811641	0.236896	29.163	0.250519	0.983261		MitoRibo-Tag / WT	mitoproteome_kidney	FKBP8	Fkbp38 Sam11	Peptidyl-prolyl cis-trans isomerase FKBP8	1
Q8BFR5;A0A0U1RPC4;A0A0U1RNQ6	-0.0956617	-0.27062	0.0792966	36.7292	0.25163	0.983261		MitoRibo-Tag / WT	mitoproteome_kidney	TUFM		Elongation factor Tu, mitochondrial	1
A0A1Y7VK19;Q9DCB8;A0A1Y7VM99;A0A1Y7VLA3	-0.137811	-0.390463	0.114841	30.9497	0.252696	0.983261		MitoRibo-Tag / WT	mitoproteome_kidney	ISCA2	Hbld1	Iron-sulfur cluster assembly 2 homolog, mitochondrial	1
Q9CQJ1	-0.197463	-0.559572	0.164647	30.1186	0.252814	0.983261		MitoRibo-Tag / WT	mitoproteome_kidney	HIGD2A		HIG1 domain family member 2A	1
Q9CWX4;F6W6X9	0.374061	-0.31386	1.06198	26.592	0.254083	0.983261		MitoRibo-Tag / WT	mitoproteome_kidney	RPUSD4		Mitochondrial RNA pseudouridine synthase Rpusd4	1		Mitoribosome assembly
A0A140T8J4;Q9R257	-0.19392	-0.55181	0.16397	32.2028	0.255651	0.983261		MitoRibo-Tag / WT	mitoproteome_kidney	HEBP1		Heme-binding protein 1	1
Q14CH7	0.225891	-0.191305	0.643088	27.7965	0.255974	0.983261		MitoRibo-Tag / WT	mitoproteome_kidney	AARS2	Aarsl Gm89 Kiaa1270	Alanine--tRNA ligase, mitochondrial	1
Q8VCL2	0.150513	-0.127817	0.428843	28.9906	0.256533	0.983261		MitoRibo-Tag / WT	mitoproteome_kidney	SCO2		Protein SCO2 homolog, mitochondrial	1
P62073	-0.149369	-0.4256	0.126863	32.5665	0.256562	0.983261		MitoRibo-Tag / WT	mitoproteome_kidney	TIMM10	Tim10	Mitochondrial import inner membrane translocase subunit Tim10	1
B7ZMP1	0.141465	-0.120611	0.403542	29.1192	0.257346	0.983261		MitoRibo-Tag / WT	mitoproteome_kidney	XPNPEP3		Xaa-Pro aminopeptidase 3	1
Q9DC71	-0.0846675	-0.242238	0.0729026	31.9999	0.25938	0.983261		MitoRibo-Tag / WT	mitoproteome_kidney	MRPS15	Rpms15	28S ribosomal protein S15, mitochondrial	1	uS15m	28S small subunit
Q9D7N3;A0A0J9YU02	-0.0945273	-0.27081	0.0817559	32.4867	0.260302	0.983261		MitoRibo-Tag / WT	mitoproteome_kidney	MRPS9		28S ribosomal protein S9, mitochondrial	1	uS9m	28S small subunit
Q9D6M3;E9PY45;E9PV90;E9Q6M6;A0A0J9YTY6;Q80X52;E9Q579;A0A0J9YUX4;V9GWS2;A0A0J9YUJ4;A0A0J9YVJ3;Q9DB41;G3UX09;G3UY41;V9GWV4	-0.381434	-1.09298	0.330111	29.8433	0.260436	0.983261		MitoRibo-Tag / WT	mitoproteome_kidney	SLC25A22	Gc1	Mitochondrial glutamate carrier 1	1
Q9CQ75	-0.100341	-0.287701	0.0870188	35.3902	0.260862	0.983261		MitoRibo-Tag / WT	mitoproteome_kidney	NDUFA2		NADH dehydrogenase [ubiquinone] 1 alpha subcomplex subunit 2	1
Q9CR59	-0.121371	-0.348095	0.105353	31.7654	0.261051	0.983261		MitoRibo-Tag / WT	mitoproteome_kidney	GADD45GIP1	Mrpl59	Growth arrest and DNA damage-inducible proteins-interacting protein 1	1	mL64	39S large subunit
Q9DCC8;A0A1D5RLZ6	-0.123351	-0.354106	0.107405	29.6725	0.261699	0.983261		MitoRibo-Tag / WT	mitoproteome_kidney	TOMM20		Mitochondrial import receptor subunit TOM20 homolog	1
A0A0R4J023;Q9JLZ3;F6RT60;F6R307;A0A0R4J1L8;E9Q6L3;E9QMT1	-0.092385	-0.265875	0.0811055	35.2586	0.263416	0.983261		MitoRibo-Tag / WT	mitoproteome_kidney	AUH		Methylglutaconyl-CoA hydratase, mitochondrial	1
Q8BH59;V9GXX9	0.242961	-0.213705	0.699627	32.849	0.263816	0.983261		MitoRibo-Tag / WT	mitoproteome_kidney	SLC25A12	Aralar1	Calcium-binding mitochondrial carrier protein Aralar1	1
P58064	-0.13993	-0.404143	0.124283	31.1452	0.265863	0.983261		MitoRibo-Tag / WT	mitoproteome_kidney	MRPS6	Rpms6	28S ribosomal protein S6, mitochondrial	1	bS6m	28S small subunit
Q8BWM0;A0A0A6YWP8	0.0858045	-0.0762959	0.247905	33.214	0.266101	0.983261		MitoRibo-Tag / WT	mitoproteome_kidney	PTGES2	Gbf1 Pges2	Prostaglandin E synthase 2	1
Q9D1R9;A0A0G2JEY6;A0A0G2JGY8	0.107747	-0.0991111	0.314605	32.2755	0.273352	0.983261		MitoRibo-Tag / WT	mitoproteome_kidney	RPL34		60S ribosomal protein L34	1
P63038;D3Z2F2;D3Z7J9	-0.098812	-0.28894	0.0913161	38.8247	0.274359	0.983261		MitoRibo-Tag / WT	mitoproteome_kidney	HSPD1	Hsp60	60 kDa heat shock protein, mitochondrial	1
P31786;Q4VWZ5;D3Z563;M0QWU8	-0.138149	-0.404188	0.12789	34.1212	0.274735	0.983261		MitoRibo-Tag / WT	mitoproteome_kidney	DBI		Acyl-CoA-binding protein	1
Q91V16	-0.152228	-0.445789	0.141333	30.7849	0.275365	0.983261		MitoRibo-Tag / WT	mitoproteome_kidney	ETFRF1	Lyrm5	Electron transfer flavoprotein regulatory factor 1	1
G3UVV4;P17710;D3YYR4;D3Z365;D3Z105;B4YB29;F6QD41	0.202767	-0.189899	0.595433	34.1142	0.277263	0.983261		MitoRibo-Tag / WT	mitoproteome_kidney	HK1		Hexokinase-1	1
Q3TL44;A0A1L1ST78;A0A1L1SQN7	0.216254	-0.202568	0.635075	27.7985	0.277305	0.983261		MitoRibo-Tag / WT	mitoproteome_kidney	NLRX1		NLR family member X1	1
Q5RL20;Q99N89	-0.138499	-0.40718	0.130182	31.8096	0.27806	0.983261		MitoRibo-Tag / WT	mitoproteome_kidney	MRPL43		39S ribosomal protein L43, mitochondrial	1	mL43	39S large subunit
P62075;A0A1W2P756;A0A1W2P7H2	-0.135434	-0.398422	0.127555	33.2125	0.278497	0.983261		MitoRibo-Tag / WT	mitoproteome_kidney	TIMM13	Tim13a Timm13a	Mitochondrial import inner membrane translocase subunit Tim13	1
Q9CQ62	-0.129691	-0.381583	0.1222	35.3305	0.278594	0.983261		MitoRibo-Tag / WT	mitoproteome_kidney	DECR1		2,4-dienoyl-CoA reductase, mitochondrial	1
P08249;A0A0G2JF23;A0A0G2JGY4	-0.092124	-0.271347	0.0870989	38.0705	0.279343	0.983261		MitoRibo-Tag / WT	mitoproteome_kidney	MDH2	Mor1	Malate dehydrogenase, mitochondrial	1
P16858;A0A0A0MQF6;S4R1W1;A0A1D5RLD8;S4R257;V9GXA7;S4R1W8;S4R1N5;A0A0R4J0X7;S4R2G5;Q64467;V9GXK0	0.127107	-0.120803	0.375017	34.853	0.280495	0.983261		MitoRibo-Tag / WT	mitoproteome_kidney	GAPDH	Gapd	Glyceraldehyde-3-phosphate dehydrogenase	1
O35435;E9Q1V3;F6TCT7;D3YZY5;F6ZQJ5	0.158059	-0.150512	0.46663	31.0494	0.280925	0.983261		MitoRibo-Tag / WT	mitoproteome_kidney	DHODH		Dihydroorotate dehydrogenase (quinone), mitochondrial	1
Q61102	0.249701	-0.239252	0.738653	28.3951	0.282294	0.983261		MitoRibo-Tag / WT	mitoproteome_kidney	ABCB7	Abc7	ATP-binding cassette sub-family B member 7, mitochondrial	1
Q9D6J5;Q3V406;F6VCY0	0.232068	-0.223881	0.688016	32.1472	0.283815	0.983261		MitoRibo-Tag / WT	mitoproteome_kidney	NDUFB8		NADH dehydrogenase [ubiquinone] 1 beta subcomplex subunit 8, mitochondrial	1
Q9D880	0.112695	-0.109399	0.334789	31.8832	0.285208	0.983261		MitoRibo-Tag / WT	mitoproteome_kidney	TIMM50	Tim50	Mitochondrial import inner membrane translocase subunit TIM50	1
Q8BK72	0.15524	-0.15092	0.4614	29.7047	0.285535	0.983261		MitoRibo-Tag / WT	mitoproteome_kidney	MRPS27		28S ribosomal protein S27, mitochondrial	1	mS27	28S small subunit
Q9D6S7	-0.125801	-0.374219	0.122617	32.1788	0.286116	0.983261		MitoRibo-Tag / WT	mitoproteome_kidney	MRRF		Ribosome-recycling factor, mitochondrial	1		Mitoribosome assembly
Q9DCU9;E9Q1R2	0.169176	-0.165256	0.503609	32.1954	0.286607	0.983261		MitoRibo-Tag / WT	mitoproteome_kidney	HOGA1	Dhdpsl	4-hydroxy-2-oxoglutarate aldolase, mitochondrial	1
P12787	-0.0922327	-0.274587	0.0901215	36.8643	0.286673	0.983261		MitoRibo-Tag / WT	mitoproteome_kidney	COX5A		Cytochrome c oxidase subunit 5A, mitochondrial	1
P40142;A0A286YE28;E0CY51	0.119555	-0.117592	0.356701	31.8673	0.28816	0.983261		MitoRibo-Tag / WT	mitoproteome_kidney	TKT		Transketolase	1
P0DJF2	0.375901	-0.370774	1.12258	28.7151	0.288798	0.983261		MitoRibo-Tag / WT	mitoproteome_kidney	PET117	Gm20571	Protein PET117 homolog, mitochondrial	1
Q8JZQ2	0.261964	-0.259026	0.782953	32.6854	0.289353	0.983261		MitoRibo-Tag / WT	mitoproteome_kidney	AFG3L2		AFG3-like protein 2	1
P62077	-0.249319	-0.748102	0.249465	31.6148	0.29205	0.983261		MitoRibo-Tag / WT	mitoproteome_kidney	TIMM8B	Ddp2 Tim8b	Mitochondrial import inner membrane translocase subunit Tim8 B	1
Q3ULD5;Q6PD20	0.162389	-0.163006	0.487785	34.2471	0.292782	0.983261		MitoRibo-Tag / WT	mitoproteome_kidney	MCCC2		Methylcrotonoyl-CoA carboxylase beta chain, mitochondrial	1
Q9D8S9	-0.104511	-0.313972	0.104949	31.2757	0.292872	0.983261		MitoRibo-Tag / WT	mitoproteome_kidney	BOLA1		BolA-like protein 1	1
Q9CR10	-0.222636	-0.671025	0.225752	28.1028	0.2951	0.983261		MitoRibo-Tag / WT	mitoproteome_kidney	OXLD1		Oxidoreductase-like domain-containing protein 1	1
Q8K0Z7	-0.124453	-0.375396	0.126491	32.7173	0.29564	0.983261		MitoRibo-Tag / WT	mitoproteome_kidney	TACO1	Ccdc44	Translational activator of cytochrome c oxidase 1	1
Q9WUR9;F6TEU8;A2ARF6;A2ARF5	-0.0916773	-0.276797	0.0934427	35.7232	0.296292	0.983261		MitoRibo-Tag / WT	mitoproteome_kidney	AK4	Ak-4 Ak3b Ak3l1	Adenylate kinase 4, mitochondrial	1
P05202	0.0893011	-0.0912958	0.269898	36.2066	0.296989	0.983261		MitoRibo-Tag / WT	mitoproteome_kidney	GOT2	Got-2	Aspartate aminotransferase, mitochondrial	1
O55125;Q5SVG6	0.0792977	-0.0810827	0.239678	32.7253	0.297028	0.983261		MitoRibo-Tag / WT	mitoproteome_kidney	NIPSNAP1		Protein NipSnap homolog 1	1
Q9CPX7	-0.155712	-0.471087	0.159662	31.4171	0.297673	0.983261		MitoRibo-Tag / WT	mitoproteome_kidney	MRPS16	Rpms16	28S ribosomal protein S16, mitochondrial	1	bS16m	28S small subunit
Q9CQX8	-0.0669858	-0.20354	0.0695681	34.1222	0.300642	0.983261		MitoRibo-Tag / WT	mitoproteome_kidney	MRPS36		28S ribosomal protein S36, mitochondrial	1
H7BX88;P47934;F7BF80;A2AWJ5;A2AWE5	0.103635	-0.108183	0.315453	32.6783	0.301838	0.983261		MitoRibo-Tag / WT	mitoproteome_kidney	CRAT		Carnitine O-acetyltransferase	1
D3Z7Q2	0.167359	-0.17495	0.509668	29.1524	0.302168	0.983261		MitoRibo-Tag / WT	mitoproteome_kidney	SMIM20	1810013D10Rik	Small integral membrane protein 20	1
O70325;S4R1E5	0.115072	-0.120297	0.350441	31.2655	0.302179	0.983261		MitoRibo-Tag / WT	mitoproteome_kidney	GPX4		Phospholipid hydroperoxide glutathione peroxidase	1
Q9CZ83	-0.0928406	-0.283787	0.0981058	30.8785	0.304705	0.983261		MitoRibo-Tag / WT	mitoproteome_kidney	MRPL55		39S ribosomal protein L55, mitochondrial	1	bL31m	39S large subunit
Q921S7	0.249123	-0.273602	0.771849	27.6807	0.313887	0.983261		MitoRibo-Tag / WT	mitoproteome_kidney	MRPL37		39S ribosomal protein L37, mitochondrial	1	mL37	39S large subunit
P17665;B8JJA9	0.113099	-0.124613	0.35081	33.815	0.314663	0.983261		MitoRibo-Tag / WT	mitoproteome_kidney	COX7C	Cox7c1	Cytochrome c oxidase subunit 7C, mitochondrial	1
Q8BVN4;D3Z3A4;D3Z3A2	-0.245245	-0.760862	0.270372	26.5107	0.314806	0.983261		MitoRibo-Tag / WT	mitoproteome_kidney	MTERF4	Mterfd2	Transcription termination factor 4, mitochondrial	1		Mitoribosome assembly
A2ATU0	0.225426	-0.248589	0.69944	30.1936	0.314871	0.983261		MitoRibo-Tag / WT	mitoproteome_kidney	DHTKD1	Kiaa1630	Probable 2-oxoglutarate dehydrogenase E1 component DHKTD1, mitochondrial	1
Q9DB15	-0.0906127	-0.282787	0.101562	34.1101	0.318808	0.983261		MitoRibo-Tag / WT	mitoproteome_kidney	MRPL12	Rpml12	39S ribosomal protein L12, mitochondrial	1	bL12m	39S large subunit
Q9Z2G9;Q3U816	0.139936	-0.157	0.436872	29.795	0.319049	0.983261		MitoRibo-Tag / WT	mitoproteome_kidney	HTATIP2	Cc3 Tip30	Oxidoreductase HTATIP2	1
Q9DCL4;A2AGM2	-0.416043	-1.30226	0.470173	26.4747	0.320816	0.983261		MitoRibo-Tag / WT	mitoproteome_kidney	METTL15	Mett5d1	Probable methyltransferase-like protein 15	1
Q9D1H6;A2AJX3	0.0879521	-0.099743	0.275647	31.0388	0.32167	0.983261		MitoRibo-Tag / WT	mitoproteome_kidney	NDUFAF4	Hrpap20	NADH dehydrogenase [ubiquinone] 1 alpha subcomplex assembly factor 4	1
Q9Z2I9	-0.119544	-0.375104	0.136017	35.9397	0.322477	0.983261		MitoRibo-Tag / WT	mitoproteome_kidney	SUCLA2		Succinate--CoA ligase [ADP-forming] subunit beta, mitochondrial	1
Q8BFP9	0.272117	-0.310563	0.854798	27.0145	0.323226	0.983261		MitoRibo-Tag / WT	mitoproteome_kidney	PDK1		[Pyruvate dehydrogenase (acetyl-transferring)] kinase isozyme 1, mitochondrial	1
Q80ZS3	-0.0902121	-0.283539	0.103114	31.907	0.3236	0.983261		MitoRibo-Tag / WT	mitoproteome_kidney	MRPS26		28S ribosomal protein S26, mitochondrial	1	mS26	28S small subunit
Q9QYA2;G3UY77	0.135186	-0.154816	0.425188	30.2034	0.324068	0.983261		MitoRibo-Tag / WT	mitoproteome_kidney	TOMM40	Mom35 Tom40	Mitochondrial import receptor subunit TOM40 homolog	1
Q99M07	0.350156	-0.405518	1.10583	27.5445	0.32683	0.983261		MitoRibo-Tag / WT	mitoproteome_kidney	COA5		Cytochrome c oxidase assembly factor 5	1
Q9DCM2;A0A0N4SVE5	0.10186	-0.118707	0.322427	32.7615	0.328382	0.983261		MitoRibo-Tag / WT	mitoproteome_kidney	GSTK1		Glutathione S-transferase kappa 1	1
Q9CPQ3;A0A2R8VHM4;A0A2R8VHJ4	0.141998	-0.16962	0.453616	30.2842	0.334543	0.983261		MitoRibo-Tag / WT	mitoproteome_kidney	TOMM22	Tom22	Mitochondrial import receptor subunit TOM22 homolog	1
G5E8T9;Q99KB8;A0A0R4J052;E9PYA3;E9Q2H8;D3YWI0;D3YUX8	-0.143624	-0.459693	0.172445	33.1811	0.335832	0.983261		MitoRibo-Tag / WT	mitoproteome_kidney	HAGH		Hydroxyacyl glutathione hydrolase	1
Q9CQL5	0.107169	-0.129331	0.343668	30.8956	0.337114	0.983261		MitoRibo-Tag / WT	mitoproteome_kidney	MRPL18		39S ribosomal protein L18, mitochondrial	1	uL18m	39S large subunit
Q9D8P4;H3BJT9;H3BIZ3;A0A1B0GSV1	-0.0983659	-0.315612	0.11888	30.7571	0.337479	0.983261		MitoRibo-Tag / WT	mitoproteome_kidney	MRPL17		39S ribosomal protein L17, mitochondrial	1	bL17m	39S large subunit
P56394	-0.200811	-0.645147	0.243525	29.0353	0.338347	0.983261		MitoRibo-Tag / WT	mitoproteome_kidney	COX17	Cox17a	Cytochrome c oxidase copper chaperone	1
Q9D0S9	-0.0815982	-0.262456	0.0992592	35.6245	0.339124	0.983261		MitoRibo-Tag / WT	mitoproteome_kidney	HINT2		Histidine triad nucleotide-binding protein 2, mitochondrial	1
Q9WTP7;F6RP11	-0.0686378	-0.220866	0.0835904	35.5403	0.339417	0.983261		MitoRibo-Tag / WT	mitoproteome_kidney	AK3	Ak3l Ak3l1 Akl3l	GTP:AMP phosphotransferase AK3, mitochondrial	1
Q9D113	-0.331105	-1.06646	0.404249	28.1806	0.340054	0.983261		MitoRibo-Tag / WT	mitoproteome_kidney	DNLZ	D2Bwg1335e	DNL-type zinc finger protein	1
O88986;E9PWY6;A0A2R8VHE4	0.190814	-0.235007	0.616634	30.6577	0.342269	0.983261		MitoRibo-Tag / WT	mitoproteome_kidney	GCAT	Kbl	2-amino-3-ketobutyrate coenzyme A ligase, mitochondrial	1
Q8R3Q6;F8WJI3;E9Q4B5	-0.103805	-0.336497	0.128886	32.1773	0.344331	0.983261		MitoRibo-Tag / WT	mitoproteome_kidney	CCDC58		Coiled-coil domain-containing protein 58	1
P62270;F6YVP7;A0A1Y7VKY1;S4R1N6	0.0903394	-0.112583	0.293262	32.7738	0.345279	0.983261		MitoRibo-Tag / WT	mitoproteome_kidney	RPS18		40S ribosomal protein S18	1
P97450;E9QAD6	-0.0789115	-0.256509	0.0986862	35.7357	0.346175	0.983261		MitoRibo-Tag / WT	mitoproteome_kidney	ATP5J		ATP synthase-coupling factor 6, mitochondrial	1
Q91YJ5;Q5M6W7;F6RR02;Q5M6W8;Q5M6W9	-0.0611849	-0.199441	0.0770716	30.9071	0.348027	0.983261		MitoRibo-Tag / WT	mitoproteome_kidney	MTIF2		Translation initiation factor IF-2, mitochondrial	1		Mitoribosome assembly
Q9DBM2	0.211966	-0.267059	0.69099	37.3657	0.348081	0.983261		MitoRibo-Tag / WT	mitoproteome_kidney	EHHADH		Peroxisomal bifunctional enzyme	1
Q8K2B3;A0A1Y7VJ55	0.0693567	-0.0874254	0.226139	35.817	0.348204	0.983261		MitoRibo-Tag / WT	mitoproteome_kidney	SDHA		Succinate dehydrogenase [ubiquinone] flavoprotein subunit, mitochondrial	1
Q66GT5	0.262526	-0.331127	0.856179	26.7043	0.348366	0.983261		MitoRibo-Tag / WT	mitoproteome_kidney	PTPMT1	Plip	Phosphatidylglycerophosphatase and protein-tyrosine phosphatase 1	1
Q9JJL8;A0A140LIM8	0.120743	-0.152382	0.393868	29.1316	0.348513	0.983261		MitoRibo-Tag / WT	mitoproteome_kidney	SARS2	Sarsm	Serine--tRNA ligase, mitochondrial	1
P97742	0.144372	-0.182262	0.471006	31.6928	0.348596	0.983261		MitoRibo-Tag / WT	mitoproteome_kidney	CPT1A	Cpt-1 Cpt1	Carnitine O-palmitoyltransferase 1, liver isoform	1
Q9CPY1	-0.127563	-0.417517	0.162392	30.4652	0.350749	0.983261		MitoRibo-Tag / WT	mitoproteome_kidney	MRPL51	Mrp64	39S ribosomal protein L51, mitochondrial	1	mL51	39S large subunit
Q9R0X4;Q32MW3	0.136703	-0.174593	0.447998	32.7559	0.351587	0.983261		MitoRibo-Tag / WT	mitoproteome_kidney	ACOT9	Acate2	Acyl-coenzyme A thioesterase 9, mitochondrial	1
Q8C2E4	-0.0982307	-0.322171	0.12571	27.7026	0.352107	0.983261		MitoRibo-Tag / WT	mitoproteome_kidney	PTCD1		Pentatricopeptide repeat-containing protein 1, mitochondrial	1		Mitoribosome assembly
Q9D0Y8	0.191827	-0.246261	0.629915	29.4635	0.352918	0.983261		MitoRibo-Tag / WT	mitoproteome_kidney	MRPL52		39S ribosomal protein L52, mitochondrial	1	mL52	39S large subunit
Q8CC88	0.1726	-0.221741	0.566941	33.6949	0.353111	0.983261		MitoRibo-Tag / WT	mitoproteome_kidney	VWA8	Kiaa0564	von Willebrand factor A domain-containing protein 8	1
Q61941;Q8C9V5;Q8BGK0;E9Q8F4	0.31737	-0.407901	1.04264	35.7324	0.35322	0.983261		MitoRibo-Tag / WT	mitoproteome_kidney	NNT		NAD(P) transhydrogenase, mitochondrial	1
Q9DB20;F7D3P8;F6XVM5	-0.0760426	-0.250072	0.097987	37.62	0.35389	0.983261		MitoRibo-Tag / WT	mitoproteome_kidney	ATP5O	D12Wsu28e	ATP synthase subunit O, mitochondrial	1
Q6NVE9	0.179418	-0.232095	0.590931	27.7481	0.354899	0.983261		MitoRibo-Tag / WT	mitoproteome_kidney	PPTC7	Tapp2c	Protein phosphatase PTC7 homolog	1
Q9DA03;D6RD13	-0.121596	-0.401384	0.158191	29.5196	0.356373	0.983261		MitoRibo-Tag / WT	mitoproteome_kidney	LYRM7	MZM1L	Complex III assembly factor LYRM7	1
Q544X6;P22315	0.0880804	-0.115171	0.291332	32.4492	0.357697	0.983261		MitoRibo-Tag / WT	mitoproteome_kidney	FECH		Ferrochelatase	1
Q91VA6;F6SQH7	0.126059	-0.165137	0.417254	29.9684	0.35818	0.983261		MitoRibo-Tag / WT	mitoproteome_kidney	POLDIP2		Polymerase delta-interacting protein 2	1
P55096;A0A0G2JDI9	0.141862	-0.18696	0.470683	31.0395	0.359754	0.983261		MitoRibo-Tag / WT	mitoproteome_kidney	ABCD3	Pmp70 Pxmp1	ATP-binding cassette sub-family D member 3	1
P09103;E9Q8G8	0.0893443	-0.118564	0.297253	35.0239	0.361566	0.983261		MitoRibo-Tag / WT	mitoproteome_kidney	P4HB	Pdia1	Protein disulfide-isomerase	1
Q91YP0	0.0938964	-0.125293	0.313086	31.3303	0.363013	0.983261		MitoRibo-Tag / WT	mitoproteome_kidney	L2HGDH		L-2-hydroxyglutarate dehydrogenase, mitochondrial	1
Q80XN0;D3Z2Y8	0.159625	-0.217507	0.536757	34.0822	0.368542	0.983261		MitoRibo-Tag / WT	mitoproteome_kidney	BDH1	Bdh	D-beta-hydroxybutyrate dehydrogenase, mitochondrial	1
Q9CPP6;D3YTQ8	-0.077376	-0.261088	0.106336	35.2001	0.370804	0.983261		MitoRibo-Tag / WT	mitoproteome_kidney	NDUFA5		NADH dehydrogenase [ubiquinone] 1 alpha subcomplex subunit 5	1
Q9DCT2	0.133235	-0.183901	0.450371	33.9481	0.371964	0.983261		MitoRibo-Tag / WT	mitoproteome_kidney	NDUFS3		NADH dehydrogenase [ubiquinone] iron-sulfur protein 3, mitochondrial	1
Q8BKZ9;A2AWH7;A2AWH8	-0.0697933	-0.236056	0.0964695	33.9773	0.372338	0.983261		MitoRibo-Tag / WT	mitoproteome_kidney	PDHX		Pyruvate dehydrogenase protein X component, mitochondrial	1
Q9D1I5;A0A0U1RQ27	-0.106077	-0.35904	0.146885	33.148	0.372816	0.983261		MitoRibo-Tag / WT	mitoproteome_kidney	MCEE		Methylmalonyl-CoA epimerase, mitochondrial	1
Q3U422;A0A087WQ40	-0.071061	-0.240825	0.0987033	35.2197	0.373642	0.983261		MitoRibo-Tag / WT	mitoproteome_kidney	NDUFV3	1500032D16Rik	NADH dehydrogenase [ubiquinone] flavoprotein 3, mitochondrial	1
Q9D173	0.359021	-0.503854	1.2219	27.9938	0.376403	0.983261		MitoRibo-Tag / WT	mitoproteome_kidney	TOMM7		Mitochondrial import receptor subunit TOM7 homolog	1
Q99LC3;A0A087WR38	0.10056	-0.141274	0.342393	33.9787	0.376682	0.983261		MitoRibo-Tag / WT	mitoproteome_kidney	NDUFA10		NADH dehydrogenase [ubiquinone] 1 alpha subcomplex subunit 10, mitochondrial	1
O08715	-0.21984	-0.749104	0.309423	27.4277	0.377181	0.983261		MitoRibo-Tag / WT	mitoproteome_kidney	AKAP1	Akap	A-kinase anchor protein 1, mitochondrial	1
Q9WV98;A0A1Y7VIZ6;A0A1Y7VL11	-0.142709	-0.487349	0.201931	32.9755	0.378605	0.983261		MitoRibo-Tag / WT	mitoproteome_kidney	TIMM9	Tim9 Tim9a Timm9a	Mitochondrial import inner membrane translocase subunit Tim9	1
Q9JI39	0.187963	-0.2661	0.642026	26.8999	0.378742	0.983261		MitoRibo-Tag / WT	mitoproteome_kidney	ABCB10		ATP-binding cassette sub-family B member 10, mitochondrial	1
Q3U3J1;P50136;A0A0U1RPK5	0.114189	-0.162399	0.390778	31.8304	0.379971	0.983261		MitoRibo-Tag / WT	mitoproteome_kidney	BCKDHA		2-oxoisovalerate dehydrogenase subunit alpha	1
Q8CA44;Q9D7K5	0.294627	-0.419109	1.00836	26.5146	0.38003	0.983261		MitoRibo-Tag / WT	mitoproteome_kidney	DMAC2	Atp5sl	Distal membrane-arm assembly complex protein 2	1
Q8BGD8	0.100254	-0.142713	0.343221	31.5489	0.380222	0.983261		MitoRibo-Tag / WT	mitoproteome_kidney	COA6		Cytochrome c oxidase assembly factor 6 homolog	1
Q8BGY7;D3Z4B5	-0.146106	-0.502111	0.2099	30.9409	0.382693	0.983261		MitoRibo-Tag / WT	mitoproteome_kidney	FAM210A		Protein FAM210A	1
Q8R1S0;D3YW66;D6RG57;F6ZE40	0.124299	-0.178977	0.427576	29.6705	0.383305	0.983261		MitoRibo-Tag / WT	mitoproteome_kidney	COQ6		Ubiquinone biosynthesis monooxygenase COQ6, mitochondrial	1
Q8R2K3;Q9CYR0;D3Z3Y3	-0.0655139	-0.225479	0.0944509	33.4159	0.383643	0.983261		MitoRibo-Tag / WT	mitoproteome_kidney	SSBP1		Single-stranded DNA binding protein 1	1
Q8K199;F8WHQ0;D6RJ47;D6RD08;D3YZZ0	-0.190859	-0.659545	0.277827	30.4781	0.386253	0.983261		MitoRibo-Tag / WT	mitoproteome_kidney	CMC2		COX assembly mitochondrial protein 2 homolog	1
Q8BWT1	-0.159764	-0.552821	0.233294	37.1483	0.387105	0.983261		MitoRibo-Tag / WT	mitoproteome_kidney	ACAA2		3-ketoacyl-CoA thiolase, mitochondrial	1
H3BLL2;Q811I0;V9GX21;H3BK16;H3BJP9;H3BLD0;H3BKR0	-0.104988	-0.363519	0.153542	29.9251	0.387517	0.983261		MitoRibo-Tag / WT	mitoproteome_kidney	ATPAF1		ATP synthase mitochondrial F1 complex assembly factor 1	1
Q9Z2Y8;A0A1B0GRP7;Q6P8V7;A0A1B0GRR5;Q80ZV3;A0A1B0GSP5;A0A1B0GQY5;A0A1B0GSA1	-0.0975126	-0.33795	0.142925	32.9831	0.388118	0.983261		MitoRibo-Tag / WT	mitoproteome_kidney	PLPBP	Prosc	Pyridoxal phosphate homeostasis protein	1
Q9CQE1;B1AWZ5;G3X8S9;B1AWZ3	0.335381	-0.492985	1.16375	27.4668	0.388899	0.983261		MitoRibo-Tag / WT	mitoproteome_kidney	NIPSNAP3B	Nipsnap3a	Protein NipSnap homolog 3B	1
Q8C5H8;Z4YK42;A0A087WQI8	0.15615	-0.229585	0.541884	30.8829	0.388965	0.983261		MitoRibo-Tag / WT	mitoproteome_kidney	NADK2	Mnadk Nadkd1	NAD kinase 2, mitochondrial	1
Q9CPW3	0.258887	-0.380684	0.898457	28.75	0.388998	0.983261		MitoRibo-Tag / WT	mitoproteome_kidney	MRPL54		39S ribosomal protein L54, mitochondrial	1	mL54	39S large subunit
Q9ERS2	0.144128	-0.216283	0.504539	33.0072	0.394536	0.983261		MitoRibo-Tag / WT	mitoproteome_kidney	NDUFA13	Grim19	NADH dehydrogenase [ubiquinone] 1 alpha subcomplex subunit 13	1
Q99KR3	0.146537	-0.222962	0.516035	33.6903	0.398328	0.983261		MitoRibo-Tag / WT	mitoproteome_kidney	LACTB2		Endoribonuclease LACTB2	1
Q9CQR4	-0.140687	-0.495476	0.214103	35.4106	0.398381	0.983261		MitoRibo-Tag / WT	mitoproteome_kidney	ACOT13	Them2	Acyl-coenzyme A thioesterase 13	1
Q5M8N4;A0A2I3BQS7;A0A2I3BRL7;A0A2I3BPM4;A0A2I3BQD5	0.145125	-0.221243	0.511492	30.0002	0.39886	0.983261		MitoRibo-Tag / WT	mitoproteome_kidney	SDR39U1		Epimerase family protein SDR39U1	1
Q8BT51	0.120081	-0.18383	0.423993	26.4126	0.400007	0.983261		MitoRibo-Tag / WT	mitoproteome_kidney	COA4	Chchd8	Cytochrome c oxidase assembly factor 4 homolog, mitochondrial	1
Q6P8J7	-0.237334	-0.838957	0.36429	31.3948	0.400734	0.983261		MitoRibo-Tag / WT	mitoproteome_kidney	CKMT2		Creatine kinase S-type, mitochondrial	1
Q9QUJ7	-0.137753	-0.487268	0.211762	28.4905	0.401151	0.983261		MitoRibo-Tag / WT	mitoproteome_kidney	ACSL4	Acs4 Facl4	Long-chain-fatty-acid--CoA ligase 4	1
B1B1D8;Q9D773;B1B1D7	-0.0813817	-0.287902	0.125138	32.3762	0.401226	0.983261		MitoRibo-Tag / WT	mitoproteome_kidney	MRPL2		39S ribosomal protein L2, mitochondrial	1	uL2m	39S large subunit
P85094	-0.202699	-0.717646	0.312249	32.1741	0.401725	0.983261		MitoRibo-Tag / WT	mitoproteome_kidney	ISOC2A	Isoc2	Isochorismatase domain-containing protein 2A	1
P30275;A2ARP5;B0R0E9;B0R0F0;B0R0E8;D6RET9;D6RG68	-0.103723	-0.368118	0.160673	34.6969	0.403259	0.983261		MitoRibo-Tag / WT	mitoproteome_kidney	CKMT1		Creatine kinase U-type, mitochondrial	1
Q8C3X4;G3UWY0;F6ZM03;A0A0J9YUM0	0.126257	-0.196548	0.449063	28.5102	0.404622	0.983261		MitoRibo-Tag / WT	mitoproteome_kidney	GUF1		Translation factor Guf1, mitochondrial	1
Q9CZ13;A0A0A6YW82;A0A0A6YWX6;A0A0A6YVZ0	0.132464	-0.206418	0.471347	35.7405	0.404899	0.983261		MitoRibo-Tag / WT	mitoproteome_kidney	UQCRC1		Cytochrome b-c1 complex subunit 1, mitochondrial	1
Q99N95;D3Z456;F6W7C7;A0A1L1SU47	-0.0658349	-0.234365	0.102695	31.2521	0.405183	0.983261		MitoRibo-Tag / WT	mitoproteome_kidney	MRPL3		39S ribosomal protein L3, mitochondrial	1	uL3m	39S large subunit
Q8BGH2	0.216015	-0.34231	0.774339	31.0017	0.409543	0.990616		MitoRibo-Tag / WT	mitoproteome_kidney	SAMM50		Sorting and assembly machinery component 50 homolog	1
Q9R112;F6ZKZ3;H3BLH2	0.0485583	-0.0782389	0.175355	32.9402	0.414166	0.992587		MitoRibo-Tag / WT	mitoproteome_kidney	SQOR	Sqrdl	Sulfide:quinone oxidoreductase, mitochondrial	1
D3YZN4;Q3ULF4;D3YXB7;F6W695;D3Z342;G3UX97;F6VTG4	0.279331	-0.455945	1.01461	28.9061	0.417783	0.992587		MitoRibo-Tag / WT	mitoproteome_kidney	SPG7		Paraplegin	1
P52825;A2A8E8;A2A8E7;A2A8E9	0.0990871	-0.162409	0.360583	33.4945	0.418939	0.992587		MitoRibo-Tag / WT	mitoproteome_kidney	CPT2	Cpt-2	Carnitine O-palmitoyltransferase 2, mitochondrial	1
A0A0R4J0S3;Q924D0;D3Z792	0.0606286	-0.0995831	0.22084	31.9749	0.419529	0.992587		MitoRibo-Tag / WT	mitoproteome_kidney	RTN4IP1		Reticulon 4 interacting protein 1	1
Q8K370	0.0662019	-0.109198	0.241602	33.8861	0.420712	0.992587		MitoRibo-Tag / WT	mitoproteome_kidney	ACAD10		Acyl-CoA dehydrogenase family member 10	1
Q8BZ09;B6CI26	0.19863	-0.335614	0.732875	29.8066	0.427462	0.992587		MitoRibo-Tag / WT	mitoproteome_kidney	SLC25A21	Odc	Mitochondrial 2-oxodicarboxylate carrier	1
Q8K215	-0.124809	-0.462173	0.212556	32.4355	0.429686	0.992587		MitoRibo-Tag / WT	mitoproteome_kidney	LYRM4	Isd11	LYR motif-containing protein 4	1
F6U775	0.0813502	-0.139936	0.302637	29.1754	0.432505	0.992587		MitoRibo-Tag / WT	mitoproteome_kidney	OPA1		Dynamin-like 120 kDa protein, mitochondrial (Fragment)	1
O08807;B1AZS9	0.0905688	-0.156979	0.338116	31.5642	0.434643	0.992587		MitoRibo-Tag / WT	mitoproteome_kidney	PRDX4		Peroxiredoxin-4	1
Q9CQ54;A0A0U1RPJ5	0.107106	-0.186087	0.400298	33.6388	0.435321	0.992587		MitoRibo-Tag / WT	mitoproteome_kidney	NDUFC2		NADH dehydrogenase [ubiquinone] 1 subunit C2	1
Q9CXV1	-0.177546	-0.664619	0.309527	28.1293	0.436285	0.992587		MitoRibo-Tag / WT	mitoproteome_kidney	SDHD		Succinate dehydrogenase [ubiquinone] cytochrome b small subunit, mitochondrial	1
A0A0R4J0I6;Q80XL6;D3YTQ5;A0A087WSI8;F6U473	0.180281	-0.314651	0.675214	32.0166	0.436606	0.992587		MitoRibo-Tag / WT	mitoproteome_kidney	ACAD11		Acyl-CoA dehydrogenase family member 11	1
A2AIL4	0.401703	-0.707705	1.51111	26.314	0.439256	0.992587		MitoRibo-Tag / WT	mitoproteome_kidney	NDUFAF6		NADH dehydrogenase (ubiquinone) complex I, assembly factor 6	1
Q9DCJ5	-0.133551	-0.504224	0.237122	34.9886	0.44146	0.992587		MitoRibo-Tag / WT	mitoproteome_kidney	NDUFA8		NADH dehydrogenase [ubiquinone] 1 alpha subcomplex subunit 8	1
Q06185;Q8BTB6	-0.0654672	-0.248464	0.11753	36.3323	0.444594	0.992587		MitoRibo-Tag / WT	mitoproteome_kidney	ATP5ME	Atp5i Atp5k Lfm-1 Lfm1	ATP synthase subunit e, mitochondrial	1
A2AQ17;A0A0R4J081;Q9CWX2	0.0587423	-0.105528	0.223012	30.4758	0.444785	0.992587		MitoRibo-Tag / WT	mitoproteome_kidney	NDUFAF1	Cia30	Complex I intermediate-associated protein 30, mitochondrial	1
Q99MB2;D3YZ89;F8WI92;D3Z5W5	-0.147588	-0.563002	0.267825	27.6321	0.447653	0.992587		MitoRibo-Tag / WT	mitoproteome_kidney	MTFR1	Chppr Kiaa0009	Mitochondrial fission regulator 1	1
P62245;F8WJ41;D3Z712;D3YVB4	0.164182	-0.300879	0.629244	29.9993	0.450448	0.992587		MitoRibo-Tag / WT	mitoproteome_kidney	RPS15A		40S ribosomal protein S15a	1
Q9D2R8;Q8R2K5	-0.115015	-0.44101	0.210981	30.384	0.450725	0.992587		MitoRibo-Tag / WT	mitoproteome_kidney	MRPS33	Gdap3	28S ribosomal protein S33, mitochondrial	1	mS33	28S small subunit
A0A0R3P9C8;Q9DC69	0.085898	-0.157866	0.329662	33.9639	0.45126	0.992587		MitoRibo-Tag / WT	mitoproteome_kidney	NDUFA9		NADH dehydrogenase [ubiquinone] 1 alpha subcomplex subunit 9, mitochondrial	1
Q8K1J6;A0A0N4SUW4;A0A0N4SV41	-0.116321	-0.448283	0.215641	28.2103	0.453731	0.992587		MitoRibo-Tag / WT	mitoproteome_kidney	TRNT1		CCA tRNA nucleotidyltransferase 1, mitochondrial	1
Q64521;A2AQR0	0.123825	-0.229753	0.477404	34.2178	0.453982	0.992587		MitoRibo-Tag / WT	mitoproteome_kidney	GPD2	Gdm1	Glycerol-3-phosphate dehydrogenase, mitochondrial	1
Q5XJF6;P53026;D6RE43	0.111099	-0.206347	0.428545	31.6244	0.454266	0.992587		MitoRibo-Tag / WT	mitoproteome_kidney	RPL10A		Ribosomal protein	1
Q99N93	-0.0622948	-0.241444	0.116854	29.6512	0.457094	0.992587		MitoRibo-Tag / WT	mitoproteome_kidney	MRPL16		39S ribosomal protein L16, mitochondrial	1	uL16m	39S large subunit
Q8R5L1;O35658	0.0848928	-0.160799	0.330584	31.4946	0.459868	0.992587		MitoRibo-Tag / WT	mitoproteome_kidney	C1QBP		Complement component 1 Q subcomponent-binding protein, mitochondrial	1
Q9ESW4;A0A0J9YU24	0.0963796	-0.18288	0.37564	28.5724	0.460374	0.992587		MitoRibo-Tag / WT	mitoproteome_kidney	AGK	Mulk	Acylglycerol kinase, mitochondrial	1
Q921H9	-0.0940532	-0.367166	0.179059	31.3489	0.461323	0.992587		MitoRibo-Tag / WT	mitoproteome_kidney	COA7	Selrc1	Cytochrome c oxidase assembly factor 7	1
Q9DCS3	-0.0615922	-0.241187	0.118003	33.8091	0.463128	0.992587		MitoRibo-Tag / WT	mitoproteome_kidney	MECR	Nrbf1	Enoyl-[acyl-carrier-protein] reductase, mitochondrial	1
Q8C3X2	-0.137018	-0.537966	0.26393	31.1056	0.464671	0.992587		MitoRibo-Tag / WT	mitoproteome_kidney	CCDC90B		Coiled-coil domain-containing protein 90B, mitochondrial	1
Q9CQE3;D3Z198;D3YWF8;D3YX95	-0.0628769	-0.247499	0.121745	30.329	0.466154	0.992587		MitoRibo-Tag / WT	mitoproteome_kidney	MRPS17	Rpms17	28S ribosomal protein S17, mitochondrial	1	uS17m	28S small subunit
Q99L13	-0.0988386	-0.389118	0.191441	35.8594	0.466251	0.992587		MitoRibo-Tag / WT	mitoproteome_kidney	HIBADH		3-hydroxyisobutyrate dehydrogenase, mitochondrial	1
J3QMM7;K3W4M4;Q9CZ42;J3QN06;J3QPU6	0.1199	-0.232277	0.472077	30.1543	0.466302	0.992587		MitoRibo-Tag / WT	mitoproteome_kidney	NAXD	Carkd	ATP-dependent (S)-NAD(P)H-hydrate dehydratase	1
A2AHX9;Q9QWX2;Q64373;A2AHX8;A2AHX7	-0.445735	-1.75852	0.867048	26.9337	0.467476	0.992587		MitoRibo-Tag / WT	mitoproteome_kidney	BCL2L1	Bcl2l Bclx	Bcl-2-like protein 1	1
Q9CQY6;D3Z4C9;D3Z4D6	-0.0954015	-0.377781	0.186978	30.6665	0.469631	0.992587		MitoRibo-Tag / WT	mitoproteome_kidney	UQCC2	Mnf1	Ubiquinol-cytochrome-c reductase complex assembly factor 2	1
A0A0R4J0G0;Q8BH04;A0A2I3BQL9;A0A2I3BS39;A0A2I3BRX1;A0A2I3BQC6;A0A2I3BQ75	0.12099	-0.237253	0.479234	28.4244	0.46978	0.992587		MitoRibo-Tag / WT	mitoproteome_kidney	PCK2		Phosphoenolpyruvate carboxykinase [GTP], mitochondrial	1
Q99MR8;A0A0G2JF64;A0A0G2JFQ5	0.100657	-0.198489	0.399803	35.5915	0.471383	0.992587		MitoRibo-Tag / WT	mitoproteome_kidney	MCCC1	Mcca	Methylcrotonoyl-CoA carboxylase subunit alpha, mitochondrial	1
D6RHR1;D3Z6M3;Q99MS3	0.550075	-1.09385	2.194	30.146	0.473789	0.992587		MitoRibo-Tag / WT	mitoproteome_kidney	MPV17L		Mpv17-like protein	1
G3X9M0;Q9ER88;A0A0R4J1B9;G3UWZ6;G3UWM7;G3UWJ4;G3UZC0;G3UWR5;G3UYM6;G3UYP3	-0.0951411	-0.379639	0.189357	30.0849	0.474037	0.992587		MitoRibo-Tag / WT	mitoproteome_kidney	DAP3	Mrps29	28S ribosomal protein S29, mitochondrial	1	mS29	28S small subunit
Q9WU79;A0A0R4J1T9;F6PYI8;F6XMC0;F6YFQ5;E9PUR5	0.0726823	-0.145739	0.291104	32.566	0.476173	0.992587		MitoRibo-Tag / WT	mitoproteome_kidney	PRODH	Pro1	Proline dehydrogenase 1, mitochondrial	1
P59017;A0A0N4SW24;A0A0N4SW63	0.0539013	-0.108374	0.216177	29.7482	0.476952	0.992587		MitoRibo-Tag / WT	mitoproteome_kidney	BCL2L13	Mil1	Bcl-2-like protein 13	1
Q925I1;H3BK90;H3BKI6;V9GWS5;V9GWS6	0.219546	-0.443772	0.882865	32.8418	0.478475	0.992587		MitoRibo-Tag / WT	mitoproteome_kidney	ATAD3	Atad3a Kiaa1273	ATPase family AAA domain-containing protein 3	1
Q9CQF8	-0.0570732	-0.231191	0.117045	30.617	0.482627	0.992587		MitoRibo-Tag / WT	mitoproteome_kidney	MRPL57	Mrp63	Ribosomal protein 63, mitochondrial	1	mL63	39S large subunit
Q8JZU2;F6VVY4	-0.174534	-0.70866	0.359592	32.211	0.483957	0.992587		MitoRibo-Tag / WT	mitoproteome_kidney	SLC25A1		Tricarboxylate transport protein, mitochondrial	1
A0A087WRE7;Q8R0N6	0.0772998	-0.159896	0.314495	33.1512	0.485099	0.992587		MitoRibo-Tag / WT	mitoproteome_kidney	ADHFE1		Hydroxyacid-oxoacid transhydrogenase, mitochondrial	1
Q9DC50	0.195702	-0.406101	0.797504	33.0556	0.486012	0.992587		MitoRibo-Tag / WT	mitoproteome_kidney	CROT	Cot	Peroxisomal carnitine O-octanoyltransferase	1
Q8K2C6;A0A1Y7VJY8;A0A1Y7VM56;A0A1Y7VK33;A0A1Y7VNW0	-0.0677698	-0.276848	0.141308	31.4078	0.487395	0.992587		MitoRibo-Tag / WT	mitoproteome_kidney	SIRT5	Sir2l5	NAD-dependent protein deacylase sirtuin-5, mitochondrial	1
F6ZFT1;F8WJ64;Q9CR21	0.0506958	-0.10699	0.208382	32.1007	0.490859	0.992587		MitoRibo-Tag / WT	mitoproteome_kidney	NDUFAB1		Acyl carrier protein, mitochondrial	1
Q91VS7;D3YU60;E9QJW0;A0A0N4SV17;D3YVR3;A0A0N4SVZ0	-0.204952	-0.843191	0.433287	27.8637	0.491355	0.992587		MitoRibo-Tag / WT	mitoproteome_kidney	MGST1		Microsomal glutathione S-transferase 1	1
Q9QXX4	0.0588792	-0.125011	0.24277	34.0862	0.492589	0.992587		MitoRibo-Tag / WT	mitoproteome_kidney	SLC25A13	Aralar2	Calcium-binding mitochondrial carrier protein Aralar2	1
Q9D0L7;D3Z5T2	0.0774469	-0.164808	0.319702	29.6081	0.493241	0.992587		MitoRibo-Tag / WT	mitoproteome_kidney	ARMC10		Armadillo repeat-containing protein 10	1
Q61908	-0.153973	-0.635948	0.328002	28.7576	0.493543	0.992587		MitoRibo-Tag / WT	mitoproteome_kidney	CMC4	C6.1b Mtcp1	Cx9C motif-containing protein 4	1
Q91ZA3;H3BL62;H3BK61;D3YZC0;D3YWM4;H3BJR0;H3BKW6	-0.049366	-0.204126	0.105394	36.0217	0.494176	0.992587		MitoRibo-Tag / WT	mitoproteome_kidney	PCCA		Propionyl-CoA carboxylase alpha chain, mitochondrial	1
Q9DBA6;A0A1W2P754;A0A1W2P741;A0A1W2P7A9	-0.118489	-0.490578	0.253599	27.6003	0.49489	0.992587		MitoRibo-Tag / WT	mitoproteome_kidney	TYSND1		Peroxisomal leader peptide-processing protease	1
P56391;A0A140LIU3	-0.274632	-1.14033	0.59107	36.0948	0.49649	0.992587		MitoRibo-Tag / WT	mitoproteome_kidney	COX6B1	Cox6b	Cytochrome c oxidase subunit 6B1	1
I3ITR1;Q9D924;A0A286YCW6	-0.0757994	-0.314947	0.163348	30.2654	0.49686	0.992587		MitoRibo-Tag / WT	mitoproteome_kidney	ISCA1	Hbld2	Iron-sulfur cluster assembly 1 homolog, mitochondrial	1
Q9D0M3;A0A2R8VHK1	0.0951312	-0.20517	0.395432	34.2018	0.497086	0.992587		MitoRibo-Tag / WT	mitoproteome_kidney	CYC1		Cytochrome c1, heme protein, mitochondrial	1
Q8R086	0.166788	-0.359779	0.693356	32.3415	0.497139	0.992587		MitoRibo-Tag / WT	mitoproteome_kidney	SUOX		Sulfite oxidase, mitochondrial	1
Q9DBL7	0.161367	-0.351166	0.673899	32.2456	0.499669	0.992587		MitoRibo-Tag / WT	mitoproteome_kidney	COASY	Ukr1	Bifunctional coenzyme A synthase	1
Q9WVL0	-0.0902891	-0.38026	0.199682	31.525	0.5043	0.992587		MitoRibo-Tag / WT	mitoproteome_kidney	GSTZ1	Maai	Maleylacetoacetate isomerase	1
Q99LP6	-0.0613138	-0.258862	0.136234	34.6629	0.505638	0.992587		MitoRibo-Tag / WT	mitoproteome_kidney	GRPEL1		GrpE protein homolog 1, mitochondrial	1
Q91V61;Q3U4F0	0.136404	-0.30315	0.575958	32.0767	0.505706	0.992587		MitoRibo-Tag / WT	mitoproteome_kidney	SFXN3		Sideroflexin-3	1
Q8JZN7;H3BKJ1;H3BKL2;H3BL14	0.0916606	-0.20459	0.387911	29.0658	0.506942	0.992587		MitoRibo-Tag / WT	mitoproteome_kidney	RHOT2	Arht2	Mitochondrial Rho GTPase 2	1
Q9JHI5	0.0592314	-0.13645	0.254913	35.4037	0.515998	0.992587		MitoRibo-Tag / WT	mitoproteome_kidney	IVD		Isovaleryl-CoA dehydrogenase, mitochondrial	1
Q14DH7;REV__F7DC70	-0.204775	-0.883555	0.474005	29.7675	0.517372	0.992587		MitoRibo-Tag / WT	mitoproteome_kidney	ACSS3		Acyl-CoA synthetase short-chain family member 3, mitochondrial	1
Q9D6Y7;A0A1B0GT40	-0.0789025	-0.340545	0.18274	33.2249	0.517528	0.992587		MitoRibo-Tag / WT	mitoproteome_kidney	MSRA		Mitochondrial peptide methionine sulfoxide reductase	1
Q9CR62;Q5SX46;Q5SX48	0.0797758	-0.185085	0.344637	32.9896	0.518028	0.992587		MitoRibo-Tag / WT	mitoproteome_kidney	SLC25A11		Mitochondrial 2-oxoglutarate/malate carrier protein	1
Q3U8Y1;Q9DCA2;A0A0U1RPK7	-0.0548569	-0.237832	0.128119	31.3449	0.519926	0.992587		MitoRibo-Tag / WT	mitoproteome_kidney	MRPS11		28S ribosomal protein S11, mitochondrial	1	uS11m	28S small subunit
Q9EPL9;Q3TAW3;E9Q296;Q8C178;D3Z2N6;A0A0J9YVH1	0.351166	-0.826229	1.52856	31.6558	0.522039	0.992587		MitoRibo-Tag / WT	mitoproteome_kidney	ACOX3		Peroxisomal acyl-coenzyme A oxidase 3	1
Q9DBF1;G3UYR8;G3UY72;E9Q1H3;E9Q1G1	0.0492717	-0.116315	0.214858	33.4926	0.522993	0.992587		MitoRibo-Tag / WT	mitoproteome_kidney	ALDH7A1	Ald7a1	Alpha-aminoadipic semialdehyde dehydrogenase	1
B1AV77;B1ATI0;P47740	0.18286	-0.43217	0.79789	31.168	0.52332	0.992587		MitoRibo-Tag / WT	mitoproteome_kidney	ALDH3A2	Ahd-3 Ahd3 Aldh3 Aldh4	Fatty aldehyde dehydrogenase	1
Q8K2Y7	-0.0704027	-0.307622	0.166817	30.906	0.524055	0.992587		MitoRibo-Tag / WT	mitoproteome_kidney	MRPL47		39S ribosomal protein L47, mitochondrial	1	uL29m	39S large subunit
Q9CXI0;F6X4L9	-0.0592336	-0.26006	0.141593	29.9907	0.526569	0.992587		MitoRibo-Tag / WT	mitoproteome_kidney	COQ5	D5Ertd33e	2-methoxy-6-polyprenyl-1,4-benzoquinol methylase, mitochondrial	1
Q99J47;Z4YKT6	-0.0900027	-0.395694	0.215688	29.4992	0.527292	0.992587		MitoRibo-Tag / WT	mitoproteome_kidney	DHRS7B	Sdr32c1	Dehydrogenase/reductase SDR family member 7B	1
Q9JLJ2;Q3U367	0.0534772	-0.128374	0.235328	33.4952	0.527775	0.992587		MitoRibo-Tag / WT	mitoproteome_kidney	ALDH9A1		4-trimethylaminobutyraldehyde dehydrogenase	1
P19783;M0QWX7;D6RG40	0.428128	-1.03058	1.88683	34.6715	0.528564	0.992587		MitoRibo-Tag / WT	mitoproteome_kidney	COX4I1	Cox4 Cox4a	Cytochrome c oxidase subunit 4 isoform 1, mitochondrial	1
P56375	0.0713408	-0.1718	0.314481	28.7383	0.528681	0.992587		MitoRibo-Tag / WT	mitoproteome_kidney	ACYP2	Acyp	Acylphosphatase-2	1
Q3UIU2;A2AP32	0.0936107	-0.226351	0.413573	32.1519	0.529846	0.992587		MitoRibo-Tag / WT	mitoproteome_kidney	NDUFB6	Gm137	NADH dehydrogenase [ubiquinone] 1 beta subcomplex subunit 6	1
Q9DCW5;P43024	0.0627848	-0.152521	0.278091	35.4528	0.531171	0.992587		MitoRibo-Tag / WT	mitoproteome_kidney	COX6A1	Cox6al	Cytochrome c oxidase subunit 6A1, mitochondrial	1
A0A0N4SW73;Q8R361	-0.115683	-0.513889	0.282523	29.3735	0.532686	0.992587		MitoRibo-Tag / WT	mitoproteome_kidney	RAB11FIP5		Rab11 family-interacting protein 5	1
Q8BG51	0.082728	-0.206562	0.372018	30.0271	0.538988	0.992587		MitoRibo-Tag / WT	mitoproteome_kidney	RHOT1	Arht1	Mitochondrial Rho GTPase 1	1
Q8CGK3	0.0531751	-0.133422	0.239772	35.0961	0.540376	0.992587		MitoRibo-Tag / WT	mitoproteome_kidney	LONP1	Prss15	Lon protease homolog, mitochondrial	1
Q8R3F5;A0A2R8W722;A0A2R8VHT7	-0.0697487	-0.31468	0.175183	28.7978	0.540661	0.992587		MitoRibo-Tag / WT	mitoproteome_kidney	MCAT	Mt	Malonyl-CoA-acyl carrier protein transacylase, mitochondrial	1
G5E895;D3Z494;S4R2G9	-0.107362	-0.487361	0.272637	29.0271	0.543784	0.992587		MitoRibo-Tag / WT	mitoproteome_kidney	AKR1B10		Aldo-keto reductase family 1, member B10 (aldose reductase)	1
E9QPQ8;Q8JZS9;A0A140LHT6;A0A140LI38;A0A140LHD4;A0A140LI40;D3Z6C8	-0.0631792	-0.287688	0.161329	30.8437	0.545356	0.992587		MitoRibo-Tag / WT	mitoproteome_kidney	MRPL48		39S ribosomal protein L48, mitochondrial	1	mL48	39S large subunit
A0A1B0GT26;O55003	-0.309765	-1.41188	0.792348	27.7006	0.545841	0.992587		MitoRibo-Tag / WT	mitoproteome_kidney	BNIP3	Nip3	BCL2/adenovirus E1B 19 kDa protein-interacting protein 3	1
Q9EP89;A0A1L1SVF9	0.0576828	-0.149111	0.264476	33.3336	0.548827	0.992587		MitoRibo-Tag / WT	mitoproteome_kidney	LACTB	Lact1	Serine beta-lactamase-like protein LACTB, mitochondrial	1
Q9CRB8	0.0956446	-0.247841	0.43913	28.2789	0.54951	0.992587		MitoRibo-Tag / WT	mitoproteome_kidney	MTFP1	Mtp18	Mitochondrial fission process protein 1	1
Q8K2M0	-0.241139	-1.10928	0.626998	26.8511	0.550479	0.992587		MitoRibo-Tag / WT	mitoproteome_kidney	MRPL38		39S ribosomal protein L38, mitochondrial	1	mL38	39S large subunit
P59041	0.163895	-0.428224	0.756014	26.5885	0.551849	0.992587		MitoRibo-Tag / WT	mitoproteome_kidney	DNAJC30	Wbscr18	DnaJ homolog subfamily C member 30	1
F7C846;D3Z3F4;P47802;D3YVW0;G3UXX9;G3UYJ5;G3XA75;G3UXB5	-0.0758087	-0.350063	0.198446	30.531	0.55238	0.992587		MitoRibo-Tag / WT	mitoproteome_kidney	MTX1		Metaxin-1	1
O35680;E9PUY1	-0.0915059	-0.423058	0.240046	30.9215	0.55298	0.992587		MitoRibo-Tag / WT	mitoproteome_kidney	MRPS12	Rpms12	28S ribosomal protein S12, mitochondrial	1	uS12m	28S small subunit
Q9D125	0.0502485	-0.131929	0.232426	29.4404	0.553222	0.992587		MitoRibo-Tag / WT	mitoproteome_kidney	MRPS25	Rpms25	28S ribosomal protein S25, mitochondrial	1	mS25	28S small subunit
Q8K013;F8WHJ2;D3Z4U2;D6RCG6;F6WSS0;F6TIN5	-0.0737731	-0.341717	0.194171	27.6689	0.553916	0.992587		MitoRibo-Tag / WT	mitoproteome_kidney	GTPBP10		GTP-binding protein 10	1		Mitoribosome assembly
Q9CZR8;Q9CX33;D3Z4M7	-0.058263	-0.269982	0.153457	33.2956	0.554116	0.992587		MitoRibo-Tag / WT	mitoproteome_kidney	TSFM		Elongation factor Ts, mitochondrial	1
Q920A7	0.152087	-0.401797	0.705971	29.5113	0.554974	0.992587		MitoRibo-Tag / WT	mitoproteome_kidney	AFG3L1		AFG3-like protein 1	1
Q9D2G2	-0.0423616	-0.197402	0.112679	35.4734	0.556892	0.992587		MitoRibo-Tag / WT	mitoproteome_kidney	DLST		Dihydrolipoyllysine-residue succinyltransferase component of 2-oxoglutarate dehydrogenase complex, mitochondrial	1
Q9D404	0.0580081	-0.154793	0.27081	30.488	0.557796	0.992587		MitoRibo-Tag / WT	mitoproteome_kidney	OXSM		3-oxoacyl-[acyl-carrier-protein] synthase, mitochondrial	1
A0A0R4J1H2;Q8QZY2;E0CZG7;E0CXF4	0.0671131	-0.179358	0.313584	32.588	0.558217	0.992587		MitoRibo-Tag / WT	mitoproteome_kidney	GLYCTK		Glycerate kinase	1
Q99N96;Q9D3F3	-0.0599744	-0.280249	0.1603	31.9675	0.558251	0.992587		MitoRibo-Tag / WT	mitoproteome_kidney	MRPL1		39S ribosomal protein L1, mitochondrial	1	uL1m	39S large subunit
P47791	-0.0420454	-0.196828	0.112737	33.0428	0.559147	0.992587		MitoRibo-Tag / WT	mitoproteome_kidney	GSR	Gr1	Glutathione reductase, mitochondrial	1
Q9CPZ8;A0A1L1SUP3	0.0745947	-0.200476	0.349666	31.156	0.559798	0.992587		MitoRibo-Tag / WT	mitoproteome_kidney	CMC1		COX assembly mitochondrial protein homolog	1
Q99K67;F6VMP2	0.206901	-0.559309	0.97311	33.5177	0.561438	0.992587		MitoRibo-Tag / WT	mitoproteome_kidney	AASS	Lorsdh	Alpha-aminoadipic semialdehyde synthase, mitochondrial	1
Q91VM9	0.0573631	-0.157705	0.272432	34.9095	0.566168	0.992587		MitoRibo-Tag / WT	mitoproteome_kidney	PPA2		Inorganic pyrophosphatase 2, mitochondrial	1
Q7TNE1	0.0639938	-0.17643	0.304417	33.1401	0.566954	0.992587		MitoRibo-Tag / WT	mitoproteome_kidney	SUGCT		Succinate--hydroxymethylglutarate CoA-transferase	1
Q8QZT1	-0.139073	-0.661808	0.383661	37.7643	0.567128	0.992587		MitoRibo-Tag / WT	mitoproteome_kidney	ACAT1		Acetyl-CoA acetyltransferase, mitochondrial	1
A0A0R4J1R7;Q9CZL5	-0.0466085	-0.22185	0.128633	32.8313	0.567245	0.992587		MitoRibo-Tag / WT	mitoproteome_kidney	PCBD2		Pterin-4-alpha-carbinolamine dehydratase 2	1
Q9WV85	0.0782246	-0.217399	0.373848	27.1953	0.569195	0.992587		MitoRibo-Tag / WT	mitoproteome_kidney	NME3		Nucleoside diphosphate kinase 3	1
E9Q179;Q8C5Q4;D3YUN1;D3YV30	-0.0499678	-0.23978	0.139845	30.8182	0.57115	0.992587		MitoRibo-Tag / WT	mitoproteome_kidney	GRSF1		G-rich sequence factor 1	1
Q60931;J3QMG3	0.0496391	-0.139546	0.238824	32.7399	0.572395	0.992587		MitoRibo-Tag / WT	mitoproteome_kidney	VDAC3		Voltage-dependent anion-selective channel protein 3	1
Q3V384;F6VT60;E9Q4K2;F6RBS7	-0.0860747	-0.416321	0.244172	29.9887	0.574911	0.992587		MitoRibo-Tag / WT	mitoproteome_kidney	AFG1L	Lace1	AFG1-like ATPase	1
Q07417	0.0710121	-0.201667	0.343691	34.3402	0.57522	0.992587		MitoRibo-Tag / WT	mitoproteome_kidney	ACADS		Short-chain specific acyl-CoA dehydrogenase, mitochondrial	1
Q9D1B9;F6U4U1	-0.0769505	-0.376282	0.222381	32.2558	0.580068	0.992587		MitoRibo-Tag / WT	mitoproteome_kidney	MRPL28		39S ribosomal protein L28, mitochondrial	1	bL28m	39S large subunit
Z4YKM2;B2RWE3;B1AR13	-0.104702	-0.512768	0.303364	33.0987	0.580785	0.992587		MitoRibo-Tag / WT	mitoproteome_kidney	CISD3	Mel-13 Mel13	CDGSH iron-sulfur domain-containing protein 3, mitochondrial	1
A0A0N4SUH8;Q9QZ23;D3Z285	-0.0794967	-0.390211	0.231217	31.4327	0.581844	0.992587		MitoRibo-Tag / WT	mitoproteome_kidney	NFU1	Hirip5	NFU1 iron-sulfur cluster scaffold homolog, mitochondrial	1
Q80YD1;M0QWM4	-0.0679698	-0.334332	0.198393	29.2649	0.582824	0.992587		MitoRibo-Tag / WT	mitoproteome_kidney	SUPV3L1	Suv3l1	ATP-dependent RNA helicase SUPV3L1, mitochondrial	1
A0A0U1RP81;A0A0U1RNN9	0.0508072	-0.148696	0.25031	32.2484	0.583563	0.992587		MitoRibo-Tag / WT	mitoproteome_kidney	IMMT		MICOS complex subunit MIC60	1
Q8R4N0	-0.0449744	-0.222387	0.132438	34.387	0.585263	0.992587		MitoRibo-Tag / WT	mitoproteome_kidney	CLYBL	Clb	Citramalyl-CoA lyase, mitochondrial	1
Q9CZU6;Q80X68	0.0467524	-0.137974	0.231479	34.6573	0.585865	0.992587		MitoRibo-Tag / WT	mitoproteome_kidney	CS		Citrate synthase, mitochondrial	1
D3YWI4;E9Q1I6;F8WHT5;G3UVW1;P19258;A0A0J9YVC7;Q3UU56	0.191342	-0.565828	0.948511	26.934	0.586423	0.992587		MitoRibo-Tag / WT	mitoproteome_kidney	MPV17		Protein Mpv17	1
P11930	0.177831	-0.526176	0.881839	34.3117	0.586581	0.992587		MitoRibo-Tag / WT	mitoproteome_kidney	NUDT19	D7Rp2e	Nucleoside diphosphate-linked moiety X motif 19	1
Q9D338	-0.0470664	-0.233843	0.13971	30.9315	0.587465	0.992587		MitoRibo-Tag / WT	mitoproteome_kidney	MRPL19		39S ribosomal protein L19, mitochondrial	1	bL19m	39S large subunit
Q9DCM0	-0.209203	-1.04401	0.625607	33.4673	0.589503	0.992587		MitoRibo-Tag / WT	mitoproteome_kidney	ETHE1	Hsco	Persulfide dioxygenase ETHE1, mitochondrial	1
Q9D8Y1;D6RG44	-0.063838	-0.319303	0.191627	28.2771	0.590542	0.992587		MitoRibo-Tag / WT	mitoproteome_kidney	TMEM126A		Transmembrane protein 126A	1
Q9CPU4	-0.132821	-0.664714	0.399071	26.8393	0.590797	0.992587		MitoRibo-Tag / WT	mitoproteome_kidney	MGST3		Microsomal glutathione S-transferase 3	1
Q14C51;A0A0U1RQ61;A0A0U1RP36	0.0630112	-0.189757	0.31578	29.8983	0.591429	0.992587		MitoRibo-Tag / WT	mitoproteome_kidney	PTCD3	Mrps39	Pentatricopeptide repeat domain-containing protein 3, mitochondrial	1	mS39	28S small subunit
Q9Z1P6;G3UXZ4	-0.0446895	-0.224055	0.134676	35.7655	0.591621	0.992587		MitoRibo-Tag / WT	mitoproteome_kidney	NDUFA7		NADH dehydrogenase [ubiquinone] 1 alpha subcomplex subunit 7	1
A0A0R4J0X2;Q8VC19;A0A1W2P873;D6RGR8;A0A1L1STE9;A0A1L1SUZ0;F6RYA6	-0.160109	-0.802948	0.48273	28.4729	0.59175	0.992587		MitoRibo-Tag / WT	mitoproteome_kidney	ALAS1		5-aminolevulinate synthase, nonspecific, mitochondrial	1
Q91WS0	-0.232283	-1.16579	0.701226	34.2563	0.592098	0.992587		MitoRibo-Tag / WT	mitoproteome_kidney	CISD1	D10Ertd214e Zcd1	CDGSH iron-sulfur domain-containing protein 1	1
A0A0A6YVR9;P09925;V9GXE6;A0A0A6YVY3	0.0573329	-0.173264	0.28793	29.8815	0.592391	0.992587		MitoRibo-Tag / WT	mitoproteome_kidney	SURF1	Surf-1	Surfeit locus protein 1	1
Q8VE38;E9Q690;E9Q8U8;E9PZL5;F6XLU3;E9Q2B7;F6SAD4;E9Q4W0;A0A2I3BPV1	0.0869971	-0.263217	0.437212	28.7667	0.59271	0.992587		MitoRibo-Tag / WT	mitoproteome_kidney	OXNAD1		Oxidoreductase NAD-binding domain-containing protein 1	1
Q8CEE7;A0A0R4J1N8;D3YVJ8	-0.0937786	-0.474204	0.286646	29.9739	0.595503	0.992587		MitoRibo-Tag / WT	mitoproteome_kidney	RDH13		Retinol dehydrogenase 13	1
Q78IK4	-0.0518533	-0.262901	0.159195	33.4407	0.596703	0.992587		MitoRibo-Tag / WT	mitoproteome_kidney	APOOL	Fam121a Mic27	MICOS complex subunit Mic27	1
Q9D6R2;A0A1L1STE6;A0A1L1SQF9	-0.0743416	-0.377427	0.228744	35.5226	0.59731	0.992587		MitoRibo-Tag / WT	mitoproteome_kidney	IDH3A		Isocitrate dehydrogenase [NAD] subunit alpha, mitochondrial	1
Q9DBN5;Q8BK80;REV__A8C756	-0.0419655	-0.21326	0.129329	30.6401	0.59774	0.992587		MitoRibo-Tag / WT	mitoproteome_kidney	LONP2		Lon protease homolog 2, peroxisomal	1
D3Z2K2;Q9CR88	-0.0687607	-0.350986	0.213465	29.0368	0.599736	0.992587		MitoRibo-Tag / WT	mitoproteome_kidney	MRPS14		28S ribosomal protein S14, mitochondrial	1	uS14m	28S small subunit
P26443;F7CFA5	0.11535	-0.35965	0.590349	36.3454	0.600912	0.992587		MitoRibo-Tag / WT	mitoproteome_kidney	GLUD1	Glud	Glutamate dehydrogenase 1, mitochondrial	1
Q99J39	0.0538492	-0.167944	0.275643	29.3994	0.600989	0.992587		MitoRibo-Tag / WT	mitoproteome_kidney	MLYCD		Malonyl-CoA decarboxylase, mitochondrial	1
Q9QYR9	0.132084	-0.412621	0.676789	33.1794	0.601435	0.992587		MitoRibo-Tag / WT	mitoproteome_kidney	ACOT2	Mte1	Acyl-coenzyme A thioesterase 2, mitochondrial	1
Q791T5;D3YXC2	0.139629	-0.436256	0.715514	30.7825	0.601477	0.992587		MitoRibo-Tag / WT	mitoproteome_kidney	MTCH1		Mitochondrial carrier homolog 1	1
Q9JIQ3;A0A0G2JGS0;Q8R1D8;D3Z3K5;D3Z2Q3	-0.104753	-0.538599	0.329093	27.6168	0.602968	0.992587		MitoRibo-Tag / WT	mitoproteome_kidney	DIABLO	Smac	Diablo homolog, mitochondrial	1
G5E814;Q9D8B4	-0.149005	-0.767091	0.469082	30.1408	0.603528	0.992587		MitoRibo-Tag / WT	mitoproteome_kidney	NDUFA11		MCG5603	1
Q564G0;E9Q7K1	-0.0589403	-0.304012	0.186132	29.0358	0.604376	0.992587		MitoRibo-Tag / WT	mitoproteome_kidney	GUK1		Guanylate kinase	1
P38060;V9GXD2;V9GWZ9;D3YVU9;Q8JZS7	-0.0734673	-0.3804	0.233466	34.2675	0.606071	0.992587		MitoRibo-Tag / WT	mitoproteome_kidney	HMGCL		Hydroxymethylglutaryl-CoA lyase, mitochondrial	1
Q9DCZ4	0.0744608	-0.23966	0.388581	31.1831	0.609511	0.992587		MitoRibo-Tag / WT	mitoproteome_kidney	APOO	Fam121b Mic23 Mic26	MICOS complex subunit Mic26	1
Q9DCX2;B1ASE2	-0.0376133	-0.196716	0.12149	36.8474	0.61046	0.992587		MitoRibo-Tag / WT	mitoproteome_kidney	ATP5H		ATP synthase subunit d, mitochondrial	1
Q9DB77;A0A140LI98	-0.048994	-0.257519	0.159531	36.8261	0.612628	0.992587		MitoRibo-Tag / WT	mitoproteome_kidney	UQCRC2		Cytochrome b-c1 complex subunit 2, mitochondrial	1
P50544;B1AR28	-0.0482856	-0.253897	0.157326	35.3	0.612801	0.992587		MitoRibo-Tag / WT	mitoproteome_kidney	ACADVL	Vlcad	Very long-chain specific acyl-CoA dehydrogenase, mitochondrial	1
P53395	0.0319633	-0.104555	0.168482	34.7173	0.613858	0.992587		MitoRibo-Tag / WT	mitoproteome_kidney	DBT		Lipoamide acyltransferase component of branched-chain alpha-keto acid dehydrogenase complex, mitochondrial	1
Q99N91	-0.0473642	-0.250515	0.155787	29.952	0.615329	0.992587		MitoRibo-Tag / WT	mitoproteome_kidney	MRPL34		39S ribosomal protein L34, mitochondrial	1	bL34m	39S large subunit
Q9D6J6;M0QWP9;D6RGN4	-0.0441593	-0.234095	0.145777	35.1598	0.616305	0.992587		MitoRibo-Tag / WT	mitoproteome_kidney	NDUFV2		NADH dehydrogenase [ubiquinone] flavoprotein 2, mitochondrial	1
Q9CZW5	-0.142761	-0.756889	0.471368	32.9102	0.616358	0.992587		MitoRibo-Tag / WT	mitoproteome_kidney	TOMM70	D16Wsu109e Tomm70a	Mitochondrial import receptor subunit TOM70	1
Q9NYQ2	0.286077	-0.945885	1.51804	34.2503	0.616729	0.992587		MitoRibo-Tag / WT	mitoproteome_kidney	HAO2	Hao3 Haox2	Hydroxyacid oxidase 2	1
Q3URE1;A0A1D5RMC8	0.0763061	-0.252357	0.404969	31.14	0.616791	0.992587		MitoRibo-Tag / WT	mitoproteome_kidney	ACSF3		Acyl-CoA synthetase family member 3, mitochondrial	1
Q9DCI9	0.109217	-0.363355	0.581789	28.1941	0.61838	0.992587		MitoRibo-Tag / WT	mitoproteome_kidney	MRPL32	Heg1	39S ribosomal protein L32, mitochondrial	1	bL32m	39S large subunit
Q8R2Q4;E9Q7N5;Q8C1C2;E0CY79;E0CXH2	-0.0432142	-0.231097	0.144669	31.2562	0.620039	0.992587		MitoRibo-Tag / WT	mitoproteome_kidney	GFM2	Efg2	Ribosome-releasing factor 2, mitochondrial	1		Mitoribosome assembly
Q9CQJ8	-0.0597453	-0.321115	0.201624	33.3205	0.622174	0.992587		MitoRibo-Tag / WT	mitoproteome_kidney	NDUFB9		NADH dehydrogenase [ubiquinone] 1 beta subcomplex subunit 9	1
Q99N92	-0.0917611	-0.495197	0.311674	31.4391	0.623885	0.992587		MitoRibo-Tag / WT	mitoproteome_kidney	MRPL27		39S ribosomal protein L27, mitochondrial	1	bL27m	39S large subunit
Q3URS9	0.0432225	-0.147309	0.233754	30.0998	0.624785	0.992587		MitoRibo-Tag / WT	mitoproteome_kidney	CCDC51		Coiled-coil domain-containing protein 51	1
O88441	0.0646022	-0.222625	0.351829	30.0236	0.627706	0.992587		MitoRibo-Tag / WT	mitoproteome_kidney	MTX2		Metaxin-2	1
Q9EQ20;A0A1Y7VJ32	0.03045	-0.105161	0.166061	37.2218	0.628278	0.992587		MitoRibo-Tag / WT	mitoproteome_kidney	ALDH6A1		Methylmalonate-semialdehyde dehydrogenase [acylating], mitochondrial	1
Q99MN9;E9Q1J7;D3YZC1;A0A087WQV1	-0.0392272	-0.213986	0.135532	34.1259	0.62839	0.992587		MitoRibo-Tag / WT	mitoproteome_kidney	PCCB		Propionyl-CoA carboxylase beta chain, mitochondrial	1
Q8BP40	0.0889449	-0.30832	0.48621	31.6995	0.629254	0.992587		MitoRibo-Tag / WT	mitoproteome_kidney	ACP6	Acpl1 Lpap	Lysophosphatidic acid phosphatase type 6	1
P97478;A0A140LIF0;Q3TYT1	-0.0528328	-0.288969	0.183303	30.4682	0.629488	0.992587		MitoRibo-Tag / WT	mitoproteome_kidney	COQ7		5-demethoxyubiquinone hydroxylase, mitochondrial	1
Q9D6T9	0.0794073	-0.278099	0.436914	29.5068	0.631949	0.992587		MitoRibo-Tag / WT	mitoproteome_kidney	MRPS36		28S ribosomal protein S36, mitochondrial	1
Q9Z2I0	0.0865466	-0.303287	0.47638	33.6104	0.632108	0.992587		MitoRibo-Tag / WT	mitoproteome_kidney	LETM1		Mitochondrial proton/calcium exchanger protein	1
Q7TNL9	0.225181	-0.789257	1.23962	29.2001	0.632158	0.992587		MitoRibo-Tag / WT	mitoproteome_kidney	CHCHD10	Ndg2	Coiled-coil-helix-coiled-coil-helix domain-containing 10	1
Q791V5;A2AFW6;Q9D050;D6RCZ1	0.0903795	-0.317627	0.498385	29.2889	0.632858	0.992587		MitoRibo-Tag / WT	mitoproteome_kidney	MTCH2		Mitochondrial carrier homolog 2	1
Q9EQI8	-0.0676678	-0.375096	0.239761	30.9382	0.634993	0.992712		MitoRibo-Tag / WT	mitoproteome_kidney	MRPL46		39S ribosomal protein L46, mitochondrial	1	mL46	39S large subunit
Q9WTP6	-0.0706608	-0.392273	0.250951	34.7438	0.635602	0.992712		MitoRibo-Tag / WT	mitoproteome_kidney	AK2		Adenylate kinase 2, mitochondrial	1
P09671	-0.0355183	-0.197914	0.126877	36.0163	0.637114	0.992992		MitoRibo-Tag / WT	mitoproteome_kidney	SOD2	Sod-2	Superoxide dismutase [Mn], mitochondrial	1
Q8K0C8;A0A0G2JFK4;S4R231	-0.0563419	-0.318046	0.205362	28.9234	0.64234	0.9956		MitoRibo-Tag / WT	mitoproteome_kidney	COX19		Cytochrome c oxidase assembly protein COX19	1
Q6GT24;O08709;D3Z0Y2;Q8BG37;A0A0A6YXQ7	-0.0552694	-0.313457	0.202918	30.3774	0.644208	0.9956		MitoRibo-Tag / WT	mitoproteome_kidney	PRDX6		Peroxiredoxin-6	1
Q9D8S4;A0A1L1SS58;A0A1L1SQJ5;A0A1L1SS70	-0.0482486	-0.27548	0.178982	29.7786	0.646865	0.9956		MitoRibo-Tag / WT	mitoproteome_kidney	REXO2	Smfn	Oligoribonuclease, mitochondrial	1
Q9CQV1;A0A1L1SQA2;D6RI93	-0.0904289	-0.51809	0.337232	31.1574	0.648219	0.9956		MitoRibo-Tag / WT	mitoproteome_kidney	PAM16	Magmas Tim16 Timm16	Mitochondrial import inner membrane translocase subunit TIM16	1
Q9DCP4	-0.259836	-1.49777	0.978093	27.5495	0.650607	0.9956		MitoRibo-Tag / WT	mitoproteome_kidney	THEM7	0610012H03Rik RP23-444H3.1	Novel Thioesterase superfamily domain and Saposin A-type domain containing protein (0610012H03Rik)	1
Q8VEM8	0.104861	-0.39923	0.608952	32.1038	0.653494	0.9956		MitoRibo-Tag / WT	mitoproteome_kidney	SLC25A3		Phosphate carrier protein, mitochondrial	1
Q5SUC9;Q5SUD5	-0.0409586	-0.239317	0.1574	30.9662	0.655857	0.9956		MitoRibo-Tag / WT	mitoproteome_kidney	SCO1		Protein SCO1 homolog, mitochondrial	1
P80313;A0A0N4SV00;A0A0N4SV22	0.0619993	-0.238555	0.362553	28.8628	0.656172	0.9956		MitoRibo-Tag / WT	mitoproteome_kidney	CCT7	Ccth	T-complex protein 1 subunit eta	1
P62264;D3YVF4;D3Z7I1	-0.0468186	-0.274303	0.180666	31.5867	0.656904	0.9956		MitoRibo-Tag / WT	mitoproteome_kidney	RPS14		40S ribosomal protein S14	1
P58281;H7BX01;E0CXD1;P58682	0.0438806	-0.170736	0.258497	33.9396	0.658989	0.9956		MitoRibo-Tag / WT	mitoproteome_kidney	OPA1		Dynamin-like 120 kDa protein, mitochondrial	1
Q60932	0.0376417	-0.149733	0.225016	36.5615	0.664523	0.9956		MitoRibo-Tag / WT	mitoproteome_kidney	VDAC1	Vdac5	Voltage-dependent anion-selective channel protein 1	1
Q91WN4;Q3V0K6	0.0547334	-0.219653	0.32912	31.3294	0.666721	0.9956		MitoRibo-Tag / WT	mitoproteome_kidney	KMO		Kynurenine 3-monooxygenase	1
Q9CZS1;G3UYH1	-0.27419	-1.65155	1.10317	28.8936	0.667352	0.9956		MitoRibo-Tag / WT	mitoproteome_kidney	ALDH1B1	Aldhx	Aldehyde dehydrogenase X, mitochondrial	1
Q925N0;Q8BRQ9;D3YXH5	0.0591349	-0.238901	0.357171	29.2699	0.668372	0.9956		MitoRibo-Tag / WT	mitoproteome_kidney	SFXN5		Sideroflexin-5	1
P51881	-0.0809213	-0.489071	0.327229	37.3874	0.668608	0.9956		MitoRibo-Tag / WT	mitoproteome_kidney	SLC25A5	Ant2	ADP/ATP translocase 2	1
Q9CQ69;I7HPX6	0.0617386	-0.249772	0.373249	34.3443	0.668721	0.9956		MitoRibo-Tag / WT	mitoproteome_kidney	UQCRQ		Cytochrome b-c1 complex subunit 8	1
Q9CQ06;A0A0A6YXP0	-0.0439119	-0.265666	0.177843	31.4505	0.668987	0.9956		MitoRibo-Tag / WT	mitoproteome_kidney	MRPL24		39S ribosomal protein L24, mitochondrial	1	uL24m	39S large subunit
A0A1L1ST61;A0A1L1SV00;Q8R472;Q9JLR9;A0A1L1SR69	-0.0870941	-0.528002	0.353814	28.319	0.669745	0.9956		MitoRibo-Tag / WT	mitoproteome_kidney	HIGD1A	Hig1	HIG1 domain family member 1A, mitochondrial	1
V9GXP4;Q8JZY4;V9GXF2;V9GWT5	0.0885435	-0.364287	0.541374	26.9703	0.672865	0.9956		MitoRibo-Tag / WT	mitoproteome_kidney	KIAA0391	Mrpp3	Mitochondrial ribonuclease P catalytic subunit	1
Q9CPQ8;J3QNM7	-0.049672	-0.304559	0.205215	33.9561	0.673889	0.9956		MitoRibo-Tag / WT	mitoproteome_kidney	ATP5L		ATP synthase subunit g, mitochondrial	1
Q91YM4;E9PUT1;Q5SWP1;Q5SWP0	0.114034	-0.471633	0.699701	27.4072	0.674154	0.9956		MitoRibo-Tag / WT	mitoproteome_kidney	TBRG4	Kiaa0948	FAST kinase domain-containing protein 4	1
O88967	0.0924777	-0.383579	0.568535	31.0561	0.674859	0.9956		MitoRibo-Tag / WT	mitoproteome_kidney	YME1L1		ATP-dependent zinc metalloprotease YME1L1	1
O35972;A0A1B0GSZ9;A0A1B0GQZ1	-0.0313595	-0.193002	0.130283	29.6427	0.675254	0.9956		MitoRibo-Tag / WT	mitoproteome_kidney	MRPL23	L23mrp	39S ribosomal protein L23, mitochondrial	1	uL23m	39S large subunit
Q80U63;A8Y5E5;A2A7Y8	0.0733267	-0.306315	0.452968	27.3503	0.676596	0.9956		MitoRibo-Tag / WT	mitoproteome_kidney	MFN2	Kiaa0214 Marf	Mitofusin-2	1
O35857	-0.0416973	-0.258108	0.174713	33.4323	0.677333	0.9956		MitoRibo-Tag / WT	mitoproteome_kidney	TIMM44	Mimt44 Tim44	Mitochondrial import inner membrane translocase subunit TIM44	1
Q6GQS1;F6X0P2;F7BBH5;Q8BVN7	-0.147599	-0.923376	0.628178	26.6731	0.681124	0.9956		MitoRibo-Tag / WT	mitoproteome_kidney	SLC25A23	Scamc3	Calcium-binding mitochondrial carrier protein SCaMC-3	1
Q9CR61	0.0757149	-0.322988	0.474418	31.8111	0.681684	0.9956		MitoRibo-Tag / WT	mitoproteome_kidney	NDUFB7		NADH dehydrogenase [ubiquinone] 1 beta subcomplex subunit 7	1
Q9DBL1;E9Q5L3;A0A140LHL4	-0.0636959	-0.401975	0.274583	32.351	0.684213	0.9956		MitoRibo-Tag / WT	mitoproteome_kidney	ACADSB		Short/branched chain specific acyl-CoA dehydrogenase, mitochondrial	1
Q8VCX5;E9Q9E0;F6Z1Z9	-0.0476818	-0.302173	0.20681	29.9544	0.685681	0.9956		MitoRibo-Tag / WT	mitoproteome_kidney	MICU1	Cbara1	Calcium uptake protein 1, mitochondrial	1
E9PV44	-0.129333	-0.824576	0.56591	32.0602	0.687786	0.9956		MitoRibo-Tag / WT	mitoproteome_kidney	ATPIF1		ATPase inhibitor, mitochondrial	1
Q8BYM8;G3X975;A0A1B0GSP2;A0A1B0GR87;A0A1B0GRF1;A0A1B0GSW7	0.0732853	-0.320673	0.467244	28.0626	0.68779	0.9956		MitoRibo-Tag / WT	mitoproteome_kidney	CARS2		Probable cysteine--tRNA ligase, mitochondrial	1
D3YX27;Q9JIY5;D3YX28;F6TCV0;S4R1B3;F6XUR8;S4R1A8	0.07619	-0.334732	0.487112	30.5508	0.688753	0.9956		MitoRibo-Tag / WT	mitoproteome_kidney	HTRA2	Omi Prss25	Serine protease HTRA2, mitochondrial	1
Q9D5T0	0.0475123	-0.209397	0.304422	32.0226	0.689502	0.9956		MitoRibo-Tag / WT	mitoproteome_kidney	ATAD1		ATPase family AAA domain-containing protein 1	1
Q9JHS4	-0.071795	-0.460733	0.317143	32.6627	0.690048	0.9956		MitoRibo-Tag / WT	mitoproteome_kidney	CLPX		ATP-dependent Clp protease ATP-binding subunit clpX-like, mitochondrial	1
Q9Z0V7;A2AES1	0.0565642	-0.253669	0.366797	27.2067	0.693627	0.9956		MitoRibo-Tag / WT	mitoproteome_kidney	TIMM17B	Tim17b	Mitochondrial import inner membrane translocase subunit Tim17-B	1
P16332	0.0344162	-0.155269	0.224101	34.0926	0.695035	0.9956		MitoRibo-Tag / WT	mitoproteome_kidney	MUT		Methylmalonyl-CoA mutase, mitochondrial	1
Q71RI9;A0A0G2JGE1;D6RJ70	0.240701	-1.08966	1.57106	32.9986	0.695842	0.9956		MitoRibo-Tag / WT	mitoproteome_kidney	KYAT3	Ccbl2 Kat3	Kynurenine--oxoglutarate transaminase 3	1
Q5RKZ7;G3UZD4;G3UXN5;G3UYX9;G3UWH1	-0.0530197	-0.346153	0.240113	27.7452	0.695932	0.9956		MitoRibo-Tag / WT	mitoproteome_kidney	MOCS1		Molybdenum cofactor biosynthesis protein 1	1
Q99N84;G3UX79;G3UYQ9;G3UYX8	-0.0402992	-0.265626	0.185028	31.3215	0.699144	0.9956		MitoRibo-Tag / WT	mitoproteome_kidney	MRPS18B		28S ribosomal protein S18b, mitochondrial	1	mS40	28S small subunit
Q9CQB5;D3Z3X4	-0.0564906	-0.374847	0.261866	27.3768	0.701374	0.9956		MitoRibo-Tag / WT	mitoproteome_kidney	CISD2	Cdgsh2 Noxp70 Zcd2	CDGSH iron-sulfur domain-containing protein 2	1
P48771	-0.0366213	-0.244995	0.171753	34.225	0.704074	0.9956		MitoRibo-Tag / WT	mitoproteome_kidney	COX7A2	Cox7a3 Cox7al	Cytochrome c oxidase subunit 7A2, mitochondrial	1
Q9CXD6	-0.0711119	-0.480727	0.338503	29.7099	0.707488	0.9956		MitoRibo-Tag / WT	mitoproteome_kidney	MCUR1	Ccdc90a	Mitochondrial calcium uniporter regulator 1	1
Q925N2	0.092024	-0.438317	0.622365	29.2826	0.707628	0.9956		MitoRibo-Tag / WT	mitoproteome_kidney	SFXN2		Sideroflexin-2	1
Q9CQU0	0.0687253	-0.330869	0.46832	29.9452	0.710073	0.9956		MitoRibo-Tag / WT	mitoproteome_kidney	TXNDC12	Tlp19	Thioredoxin domain-containing protein 12	1
Q9ERI6	0.0580753	-0.283999	0.40015	27.9216	0.713615	0.9956		MitoRibo-Tag / WT	mitoproteome_kidney	RDH14		Retinol dehydrogenase 14	1
Q8K1R3	-0.0453949	-0.314359	0.223569	31.7459	0.715211	0.9956		MitoRibo-Tag / WT	mitoproteome_kidney	PNPT1	Pnpase	Polyribonucleotide nucleotidyltransferase 1, mitochondrial	1
Q8BMF4	-0.0241916	-0.167959	0.119575	35.3534	0.716025	0.9956		MitoRibo-Tag / WT	mitoproteome_kidney	DLAT		Dihydrolipoyllysine-residue acetyltransferase component of pyruvate dehydrogenase complex, mitochondrial	1
Q8K3J1	-0.0820007	-0.569416	0.405414	34.1149	0.716079	0.9956		MitoRibo-Tag / WT	mitoproteome_kidney	NDUFS8		NADH dehydrogenase [ubiquinone] iron-sulfur protein 8, mitochondrial	1
Q8K411;A0A1Y7VMS3	0.0350054	-0.174083	0.244094	32.6097	0.717389	0.9956		MitoRibo-Tag / WT	mitoproteome_kidney	PITRM1	Kiaa1104 Ntup1	Presequence protease, mitochondrial	1
Q9D7N6;A0A0A6YXW4	0.0470608	-0.234332	0.328453	30.7259	0.717672	0.9956		MitoRibo-Tag / WT	mitoproteome_kidney	MRPL30		39S ribosomal protein L30, mitochondrial	1	uL30m	39S large subunit
Q3UUI3	0.0303036	-0.153298	0.213905	30.3348	0.721193	0.9956		MitoRibo-Tag / WT	mitoproteome_kidney	THEM4	Ctmp	Acyl-coenzyme A thioesterase THEM4	1
Q9CQC7	0.027167	-0.138162	0.192496	34.1127	0.722368	0.9956		MitoRibo-Tag / WT	mitoproteome_kidney	NDUFB4		NADH dehydrogenase [ubiquinone] 1 beta subcomplex subunit 4	1
Q9CYK1	-0.0414434	-0.295427	0.21254	29.9672	0.724215	0.9956		MitoRibo-Tag / WT	mitoproteome_kidney	WARS2		Tryptophan--tRNA ligase, mitochondrial	1
P29758;A0A1B0GS50	0.169573	-0.880126	1.21927	33.8032	0.726842	0.9956		MitoRibo-Tag / WT	mitoproteome_kidney	OAT		Ornithine aminotransferase, mitochondrial	1
Q91VA0;D3Z106;D3YV36	0.147788	-0.771679	1.06726	34.8182	0.728152	0.9956		MitoRibo-Tag / WT	mitoproteome_kidney	ACSM1	Bucs1 Lae Macs1	Acyl-coenzyme A synthetase ACSM1, mitochondrial	1
Q8QZS1;E0CX19	-0.033233	-0.241744	0.175279	33.2123	0.730333	0.9956		MitoRibo-Tag / WT	mitoproteome_kidney	HIBCH		3-hydroxyisobutyryl-CoA hydrolase, mitochondrial	1
Q8R2Y8	-0.0408586	-0.297625	0.215908	29.5649	0.730745	0.9956		MitoRibo-Tag / WT	mitoproteome_kidney	PTRH2	Pth2	Peptidyl-tRNA hydrolase 2, mitochondrial	1
Q8BP92	0.0458554	-0.244587	0.336298	28.8854	0.732761	0.9956		MitoRibo-Tag / WT	mitoproteome_kidney	RCN2		Reticulocalbin-2	1
Q9CPR5;A0A0A6YVP4;F8WHN1	0.0364181	-0.19483	0.267666	30.9366	0.733402	0.9956		MitoRibo-Tag / WT	mitoproteome_kidney	MRPL15		39S ribosomal protein L15, mitochondrial	1	uL15m	39S large subunit
A2AJP9;A8Y5Q0;A2AJQ0;Q3UV70	-0.145294	-1.07236	0.781775	28.3259	0.734633	0.9956		MitoRibo-Tag / WT	mitoproteome_kidney	PDP1	Ppm2c	[Pyruvate dehydrogenase [acetyl-transferring]]-phosphatase 1, mitochondrial	1
Q3TBW2;A2A715	0.0554796	-0.298531	0.40949	29.2817	0.734644	0.9956		MitoRibo-Tag / WT	mitoproteome_kidney	MRPL10		39S ribosomal protein L10, mitochondrial	1	uL10m	39S large subunit
Q9CRB9	-0.0284432	-0.20996	0.153074	35.1203	0.734678	0.9956		MitoRibo-Tag / WT	mitoproteome_kidney	CHCHD3	Mic19	MICOS complex subunit Mic19	1
Q8CFJ7;D3Z5G2;D3Z2H6	0.044026	-0.237523	0.325575	28.2956	0.735206	0.9956		MitoRibo-Tag / WT	mitoproteome_kidney	SLC25A45		Solute carrier family 25 member 45	1
D3YUM1;Q91YT0;D3Z1U9;D6RG60;D3Z0K1;D3YXX5	0.0348939	-0.188266	0.258054	34.9367	0.735219	0.9956		MitoRibo-Tag / WT	mitoproteome_kidney	NDUFV1		NADH dehydrogenase [ubiquinone] flavoprotein 1, mitochondrial	1
Q8BWF0	0.0384195	-0.208498	0.285337	33.8259	0.736462	0.9956		MitoRibo-Tag / WT	mitoproteome_kidney	ALDH5A1		Succinate-semialdehyde dehydrogenase, mitochondrial	1
Q99N15;A2AFQ2;O08756	0.028926	-0.15794	0.215792	34.4583	0.73776	0.9956		MitoRibo-Tag / WT	mitoproteome_kidney	HSD17B10	Hadh2 Hsd17b10/Schad	17beta-hydroxysteroid dehydrogenase type 10/short chain L-3-hydroxyacyl-CoA dehydrogenase	1
Q9CYW4	-0.0523549	-0.391623	0.286913	28.404	0.738536	0.9956		MitoRibo-Tag / WT	mitoproteome_kidney	HDHD3		Haloacid dehalogenase-like hydrolase domain-containing protein 3	1
Q9CQB4;Q9D855	0.028067	-0.154265	0.210399	36.3414	0.73916	0.9956		MitoRibo-Tag / WT	mitoproteome_kidney	UQCRB		Cytochrome b-c1 complex subunit 7	1
Q9D881;P19536;F7C106;A0A0A6YVR0	-0.0435461	-0.326532	0.23944	36.2316	0.739245	0.9956		MitoRibo-Tag / WT	mitoproteome_kidney	COX5B		Cytochrome c oxidase subunit 5B, mitochondrial	1
P56379;A0A1Y7VLP0	0.443177	-2.45043	3.33679	30.7725	0.74042	0.9956		MitoRibo-Tag / WT	mitoproteome_kidney	MP68		6.8 kDa mitochondrial proteolipid	1
Q8R035;A2A6T4;D6RHR8	0.0223269	-0.124787	0.169441	32.1162	0.742681	0.9956		MitoRibo-Tag / WT	mitoproteome_kidney	MRPL58	Ict1	Peptidyl-tRNA hydrolase ICT1, mitochondrial	1	mL62	39S large subunit
Q8VEA4	0.0329223	-0.184442	0.250287	30.1762	0.743177	0.9956		MitoRibo-Tag / WT	mitoproteome_kidney	CHCHD4	Mia40	Mitochondrial intermembrane space import and assembly protein 40	1
P32020;A2APS4;A2APS5	-0.108108	-0.831073	0.614857	36.3618	0.746315	0.9956		MitoRibo-Tag / WT	mitoproteome_kidney	SCP2	Scp-2	Non-specific lipid-transfer protein	1
P58059;D3YVZ9	-0.0288998	-0.22264	0.16484	30.7085	0.746912	0.9956		MitoRibo-Tag / WT	mitoproteome_kidney	MRPS21	Rpms21	28S ribosomal protein S21, mitochondrial	1	bS21m	28S small subunit
B1AXP6	-0.0675641	-0.521268	0.38614	30.7064	0.747321	0.9956		MitoRibo-Tag / WT	mitoproteome_kidney	TOMM5	Tom5	Mitochondrial import receptor subunit TOM5 homolog	1
Q9D0K2;Q3UJQ9	0.0308665	-0.176555	0.238288	36.6367	0.747495	0.9956		MitoRibo-Tag / WT	mitoproteome_kidney	OXCT1	Oxct Scot	Succinyl-CoA:3-ketoacid coenzyme A transferase 1, mitochondrial	1
J3QMN4;A0A0U1RPV8;J3QMQ8;A0A0M3HEQ0;Q9JLT4;A0A0U1RQA4;D3Z0K8;A0A0M3HEP9;A0A0U1RPC6;Q9D8I4;A0A0U1RPS1;A0A0U1RPY5	0.0724235	-0.416105	0.560952	31.1376	0.748411	0.9956		MitoRibo-Tag / WT	mitoproteome_kidney	TXNRD2	Trxr2	Thioredoxin reductase 2, mitochondrial	1
P53702;G3UXK7	0.210146	-1.21467	1.63496	26.8172	0.749649	0.9956		MitoRibo-Tag / WT	mitoproteome_kidney	HCCS	Cchl	Cytochrome c-type heme lyase	1
Q99JR1	0.0356904	-0.207501	0.278882	34.064	0.750843	0.9956		MitoRibo-Tag / WT	mitoproteome_kidney	SFXN1	F	Sideroflexin-1	1
P56382	-0.0334959	-0.262751	0.195759	35.7774	0.751906	0.9956		MitoRibo-Tag / WT	mitoproteome_kidney	ATP5F1E	Atp5e	ATP synthase subunit epsilon, mitochondrial	1
Q9D6K8	0.0923733	-0.543688	0.728434	29.2899	0.753345	0.9956		MitoRibo-Tag / WT	mitoproteome_kidney	FUNDC2	Hcbp6	FUN14 domain-containing protein 2	1
Q9WVM8;Q3UNS8	0.24177	-1.42371	1.90725	35.5984	0.753446	0.9956		MitoRibo-Tag / WT	mitoproteome_kidney	AADAT	Kat2	Kynurenine/alpha-aminoadipate aminotransferase, mitochondrial	1
Q9CZD3	0.036393	-0.215551	0.288337	27.5714	0.754618	0.9956		MitoRibo-Tag / WT	mitoproteome_kidney	GARS		Glycine--tRNA ligase	1
P56380	0.032868	-0.19905	0.264786	29.044	0.759082	0.9956		MitoRibo-Tag / WT	mitoproteome_kidney	NUDT2	Apah1	Bis(5'-nucleosyl)-tetraphosphatase [asymmetrical]	1
Q921H8;H3BKL5;H3BJZ9;H3BKA1;H3BJC1	-0.0643485	-0.524765	0.396068	33.0117	0.7623	0.9956		MitoRibo-Tag / WT	mitoproteome_kidney	ACAA1A	Acaa1	3-ketoacyl-CoA thiolase A, peroxisomal	1
Q5U458;E9Q8B3;A2A8D1	0.0298377	-0.184448	0.244123	31.3702	0.763151	0.9956		MitoRibo-Tag / WT	mitoproteome_kidney	DNAJC11		DnaJ homolog subfamily C member 11	1
Q922Q1;E0CZH6	-0.0952818	-0.782584	0.592021	33.3591	0.764156	0.9956		MitoRibo-Tag / WT	mitoproteome_kidney	2019-03-02	Mg87 Mosc2	Mitochondrial amidoxime reducing component 2	1
Q80Y14;A0A1Y7VN70	-0.0211688	-0.174243	0.131905	32.1562	0.764715	0.9956		MitoRibo-Tag / WT	mitoproteome_kidney	GLRX5		Glutaredoxin-related protein 5, mitochondrial	1
O55142	0.0486091	-0.312395	0.409613	31.3224	0.770708	0.9956		MitoRibo-Tag / WT	mitoproteome_kidney	RPL35A		60S ribosomal protein L35a	1
Q8CAQ8	0.0461061	-0.296653	0.388865	36.8174	0.770931	0.9956		MitoRibo-Tag / WT	mitoproteome_kidney	IMMT	Mic60	MICOS complex subunit Mic60	1
E9QJS0;G5E8U8;G5E8U5;Q80ZK0;D3Z6K5	-0.032021	-0.270806	0.206764	30.2684	0.771615	0.9956		MitoRibo-Tag / WT	mitoproteome_kidney	MRPS10		28S ribosomal protein S10, mitochondrial	1	uS10m	28S small subunit
P45952;D6RFD7;D3Z2A5	0.0653169	-0.424594	0.555228	37.3842	0.772894	0.9956		MitoRibo-Tag / WT	mitoproteome_kidney	ACADM		Medium-chain specific acyl-CoA dehydrogenase, mitochondrial	1
O35855;O88374;A0A1B0GX27;A0A1B0GST1;A0A1B0GQY4	0.062553	-0.408044	0.53315	31.9217	0.773556	0.9956		MitoRibo-Tag / WT	mitoproteome_kidney	BCAT2	Bcatm Eca40	Branched-chain-amino-acid aminotransferase, mitochondrial	1
F6RDM4	0.075753	-0.496962	0.648468	27.6433	0.774633	0.9956		MitoRibo-Tag / WT	mitoproteome_kidney	GLS		Glutaminase kidney isoform, mitochondrial (Fragment)	1
P08228	0.0344566	-0.231226	0.300139	34.1273	0.778895	0.9956		MitoRibo-Tag / WT	mitoproteome_kidney	SOD1		Superoxide dismutase [Cu-Zn]	1
Q91XE0	0.0876736	-0.589151	0.764498	33.6249	0.77915	0.9956		MitoRibo-Tag / WT	mitoproteome_kidney	GLYAT		Glycine N-acyltransferase	1
P48962	-0.102765	-0.897765	0.692236	34.2285	0.779602	0.9956		MitoRibo-Tag / WT	mitoproteome_kidney	SLC25A4	Anc1 Ant1	ADP/ATP translocase 1	1
Q9CWS0;D3YU15	-0.0344566	-0.301357	0.232444	29.4508	0.779874	0.9956		MitoRibo-Tag / WT	mitoproteome_kidney	DDAH1		N(G),N(G)-dimethylarginine dimethylaminohydrolase 1	1
Q8BGA8;A0A140LHR8;Q6P8J0;A0A140LI83	0.0271023	-0.187726	0.24193	32.9999	0.784745	0.9956		MitoRibo-Tag / WT	mitoproteome_kidney	ACSM5	Macs3	Acyl-coenzyme A synthetase ACSM5, mitochondrial	1
Q9D9V3;E0CXS3	-0.0309824	-0.27852	0.216556	28.6344	0.786397	0.9956		MitoRibo-Tag / WT	mitoproteome_kidney	ECHDC1		Ethylmalonyl-CoA decarboxylase	1
Q8CAK1;B2FDE8	0.0322546	-0.229584	0.294093	30.1965	0.789679	0.9956		MitoRibo-Tag / WT	mitoproteome_kidney	IBA57		Putative transferase CAF17 homolog, mitochondrial	1
P61922;F7C9G3;Q3TUE8;F6RN86	-0.0432392	-0.399449	0.312971	33.5573	0.792668	0.9956		MitoRibo-Tag / WT	mitoproteome_kidney	ABAT	Gabat	4-aminobutyrate aminotransferase, mitochondrial	1
P56480	0.0281988	-0.20487	0.261268	38.6843	0.793329	0.9956		MitoRibo-Tag / WT	mitoproteome_kidney	ATP5F1B	Atp5b	ATP synthase subunit beta, mitochondrial	1
Q8C163;E9PZS5;A0A1L1SS05;A0A1L1SUE2	-0.0433479	-0.403819	0.317123	27.293	0.794553	0.9956		MitoRibo-Tag / WT	mitoproteome_kidney	EXOG	Endogl1	Nuclease EXOG, mitochondrial	1
Q9D1P0;F7CXG9;G5E909	0.0205902	-0.151422	0.192603	30.8755	0.795472	0.9956		MitoRibo-Tag / WT	mitoproteome_kidney	MRPL13		39S ribosomal protein L13, mitochondrial	1	uL13m	39S large subunit
O35143	-0.0439102	-0.415345	0.327525	36.5442	0.797944	0.9956		MitoRibo-Tag / WT	mitoproteome_kidney	ATP5IF1	Atpi Atpif1 If1	ATPase inhibitor, mitochondrial	1
Q99M04;A0A0M3HEP3;A0A0G2JFF7	-0.0261315	-0.247834	0.195571	30.3542	0.798528	0.9956		MitoRibo-Tag / WT	mitoproteome_kidney	LIAS	Lip1	Lipoyl synthase, mitochondrial	1
Q03265;D3Z6F5;D6RJ16	0.0279939	-0.210205	0.266192	38.6638	0.799102	0.9956		MitoRibo-Tag / WT	mitoproteome_kidney	ATP5F1A	Atp5a1	ATP synthase subunit alpha, mitochondrial	1
E9QLB2;Q3UFF7	0.160111	-1.21706	1.53728	31.565	0.801207	0.9956		MitoRibo-Tag / WT	mitoproteome_kidney	LYPLAL1		Lysophospholipase-like protein 1	1
A0A0R4J094;Q3TC72	-0.0387935	-0.376424	0.298837	33.493	0.803481	0.9956		MitoRibo-Tag / WT	mitoproteome_kidney	FAHD2A		Fumarylacetoacetate hydrolase domain-containing 2A	1
P97823;J3QP56;D3Z111;D3Z269;D3YUG4;J3QQ63	-0.0596403	-0.581119	0.461839	31.1551	0.804368	0.9956		MitoRibo-Tag / WT	mitoproteome_kidney	LYPLA1	Apt1 Pla1a	Acyl-protein thioesterase 1	1
Q91W43	0.130883	-1.02396	1.28573	30.8423	0.806095	0.9956		MitoRibo-Tag / WT	mitoproteome_kidney	GLDC		Glycine dehydrogenase (decarboxylating), mitochondrial	1
Q91VA7;V9GXV0	0.0445498	-0.348623	0.437723	33.7681	0.806138	0.9956		MitoRibo-Tag / WT	mitoproteome_kidney	IDH3B		Isocitrate dehydrogenase [NAD] subunit, mitochondrial	1
Q9CQH3;D3Z568;D3YX99;D3Z6W9;F6Y6V5;F8WI84;F6VXF9	0.0530121	-0.415068	0.521092	32.1899	0.806228	0.9956		MitoRibo-Tag / WT	mitoproteome_kidney	NDUFB5		NADH dehydrogenase [ubiquinone] 1 beta subcomplex subunit 5, mitochondrial	1
A0A0A0MQ68;Q60759;D3Z4I2	-0.0171747	-0.169645	0.135295	33.3474	0.80725	0.9956		MitoRibo-Tag / WT	mitoproteome_kidney	GCDH		Glutaryl-CoA dehydrogenase, mitochondrial	1
Q99JB2;A2AG39;F6WI02;A2AG41	0.0261485	-0.207971	0.260268	32.8575	0.808847	0.9956		MitoRibo-Tag / WT	mitoproteome_kidney	STOML2	Slp2	Stomatin-like protein 2, mitochondrial	1
Q8BGT5;D6RFQ8	-0.0724332	-0.724914	0.580047	29.7073	0.80998	0.9956		MitoRibo-Tag / WT	mitoproteome_kidney	GPT2	Aat2	Alanine aminotransferase 2	1
Q9Z0X1;B1AU25	0.0328721	-0.267327	0.333071	36.3025	0.81251	0.9956		MitoRibo-Tag / WT	mitoproteome_kidney	AIFM1	Aif Pdcd8	Apoptosis-inducing factor 1, mitochondrial	1
Q9CWG8	0.0234605	-0.196639	0.24356	29.7836	0.817391	0.9956		MitoRibo-Tag / WT	mitoproteome_kidney	NDUFAF7		Protein arginine methyltransferase NDUFAF7, mitochondrial	1
Q9D051	0.0252159	-0.214105	0.264537	34.5064	0.81945	0.9956		MitoRibo-Tag / WT	mitoproteome_kidney	PDHB		Pyruvate dehydrogenase E1 component subunit beta, mitochondrial	1
Q6PB66;F6V2A3	0.0165072	-0.141727	0.174741	34.4391	0.821202	0.9956		MitoRibo-Tag / WT	mitoproteome_kidney	LRPPRC	Lrp130	Leucine-rich PPR motif-containing protein, mitochondrial	1
Q9CQL4;V9GXI7;V9GX65	-0.0896628	-0.950675	0.771349	26.3256	0.821513	0.9956		MitoRibo-Tag / WT	mitoproteome_kidney	MRPL20		39S ribosomal protein L20, mitochondrial	1	bL20m	39S large subunit
Q6XPS7	-0.041966	-0.44618	0.362248	29.3055	0.822043	0.9956		MitoRibo-Tag / WT	mitoproteome_kidney	THA1	Gly1	L-threonine aldolase	1
Q91VN4	0.037268	-0.322975	0.397511	32.9297	0.822663	0.9956		MitoRibo-Tag / WT	mitoproteome_kidney	CHCHD6	Mic25	MICOS complex subunit Mic25	1
Q8R0F8	-0.043998	-0.475796	0.3878	33.1156	0.825283	0.9956		MitoRibo-Tag / WT	mitoproteome_kidney	FAHD1		Acylpyruvase FAHD1, mitochondrial	1
Q9CPY7;A0A0G2JEM7	-0.026905	-0.291178	0.237367	33.8462	0.825429	0.9956		MitoRibo-Tag / WT	mitoproteome_kidney	LAP3	Lapep	Cytosol aminopeptidase	1
Q99LB2;A0A2I3BRG8;Q9D2U3;A0A2I3BPY3;A0A2I3BQ25;A0A2I3BRQ8	0.0553077	-0.489958	0.600573	34.8155	0.826061	0.9956		MitoRibo-Tag / WT	mitoproteome_kidney	DHRS4	D14Ucla2	Dehydrogenase/reductase SDR family member 4	1
Q9DC70	-0.0671944	-0.73565	0.601261	32.3998	0.827594	0.9956		MitoRibo-Tag / WT	mitoproteome_kidney	NDUFS7		NADH dehydrogenase [ubiquinone] iron-sulfur protein 7, mitochondrial	1
A0A0R4J083;P51174	-0.0232509	-0.256594	0.210092	35.5533	0.829075	0.9956		MitoRibo-Tag / WT	mitoproteome_kidney	ACADL		Long-chain-specific acyl-CoA dehydrogenase, mitochondrial	1
Q91X52;A2AC16	-0.0297645	-0.32999	0.270461	29.6671	0.829922	0.9956		MitoRibo-Tag / WT	mitoproteome_kidney	DCXR		L-xylulose reductase	1
P50171	-0.0337266	-0.374884	0.307431	33.5249	0.830395	0.9956		MitoRibo-Tag / WT	mitoproteome_kidney	HSD17B8	H2-Ke6 Hke6	Estradiol 17-beta-dehydrogenase 8	1
G5E8R3;E9QPD7;Q05920;A0A286YCC5	0.051744	-0.47183	0.575318	36.4735	0.830447	0.9956		MitoRibo-Tag / WT	mitoproteome_kidney	PCX		Pyruvate carboxylase	1
Q9D1N9	-0.0193869	-0.21629	0.177517	29.4405	0.83107	0.9956		MitoRibo-Tag / WT	mitoproteome_kidney	MRPL21	D9Wsu149	39S ribosomal protein L21, mitochondrial	1	bL21m	39S large subunit
P06745;A0A0U1RQ72;A0A0U1RP97;A0A0U1RQ18;CON__Q3ZBD7	0.0240971	-0.221015	0.269209	30.2965	0.83132	0.9956		MitoRibo-Tag / WT	mitoproteome_kidney	GPI	Gpi1	Glucose-6-phosphate isomerase	1
Q8K4Z3	0.0214892	-0.200268	0.243246	29.8781	0.833693	0.9956		MitoRibo-Tag / WT	mitoproteome_kidney	NAXE	Aibp Apoa1bp	NAD(P)H-hydrate epimerase	1
Q9ERB0	-0.021701	-0.245693	0.202291	29.8717	0.833728	0.9956		MitoRibo-Tag / WT	mitoproteome_kidney	SNAP29		Synaptosomal-associated protein 29	1
Q3TLP5;F6YTG0;F6Z5N5;E0CXC8	0.038942	-0.367042	0.444926	34.1639	0.835353	0.9956		MitoRibo-Tag / WT	mitoproteome_kidney	ECHDC2	D4Ertd765e	Enoyl-CoA hydratase domain-containing protein 2, mitochondrial	1
Q9CR24;D3Z5H8	-0.0401896	-0.459773	0.379394	28.9693	0.835582	0.9956		MitoRibo-Tag / WT	mitoproteome_kidney	NUDT8		Nucleoside diphosphate-linked moiety X motif 8	1
Q505D7;A0A0U1RPB1	0.0433614	-0.412782	0.499505	31.1964	0.836804	0.9956		MitoRibo-Tag / WT	mitoproteome_kidney	OPA3		Optic atrophy 3 protein homolog	1
P51660	0.0427171	-0.410969	0.496403	35.1602	0.838334	0.9956		MitoRibo-Tag / WT	mitoproteome_kidney	HSD17B4	Edh17b4	Peroxisomal multifunctional enzyme type 2	1
P70349;B0R1E3	-0.034649	-0.40286	0.333562	31.2768	0.838426	0.9956		MitoRibo-Tag / WT	mitoproteome_kidney	HINT1	Hint Pkci Pkci1 Prkcnh1	Histidine triad nucleotide-binding protein 1	1
Q3U186;A2AT41	-0.0188221	-0.21974	0.182096	28.0954	0.839136	0.9956		MitoRibo-Tag / WT	mitoproteome_kidney	RARS2	Rarsl	Probable arginine--tRNA ligase, mitochondrial	1		Mitoribosome assembly
A2APY7	0.0373895	-0.36409	0.438869	27.4601	0.840068	0.9956		MitoRibo-Tag / WT	mitoproteome_kidney	NDUFAF5		Arginine-hydroxylase NDUFAF5, mitochondrial	1
Q9DCN2;F2Z456;A0A0A0MQM3	0.0337442	-0.334774	0.402262	31.0948	0.84271	0.9956		MitoRibo-Tag / WT	mitoproteome_kidney	CYB5R3	Dia1	NADH-cytochrome b5 reductase 3	1
G5E881;Q3TUH1;G3UWL8;D6RGT1;G3UYJ1	0.0234238	-0.2429	0.289747	29.2463	0.848831	0.9956		MitoRibo-Tag / WT	mitoproteome_kidney	TAMM41		Phosphatidate cytidylyltransferase, mitochondrial	1
A0A140LIU4;P56392	-0.135497	-1.68407	1.41308	27.6447	0.849602	0.9956		MitoRibo-Tag / WT	mitoproteome_kidney	COX7A1	Cox7a Cox7ah	Cytochrome c oxidase subunit 7A1, mitochondrial	1
Q8R1I1	-0.0234724	-0.293612	0.246667	32.9123	0.850632	0.9956		MitoRibo-Tag / WT	mitoproteome_kidney	UQCR10		Cytochrome b-c1 complex subunit 9	1
P56395;G5E850;E0CY88	-0.0588891	-0.739682	0.621904	33.6917	0.851293	0.9956		MitoRibo-Tag / WT	mitoproteome_kidney	CYB5A	Cyb5	Cytochrome b5	1
Q8K4F5;D3YYK0;A0A0J9YU40;A0A0J9YVC2;A0A0J9YV94	-0.0170436	-0.21455	0.180462	32.8032	0.851643	0.9956		MitoRibo-Tag / WT	mitoproteome_kidney	ABHD11	Wbscr21	Protein ABHD11	1
P42125	-0.0342793	-0.432828	0.36427	34.1626	0.852125	0.9956		MitoRibo-Tag / WT	mitoproteome_kidney	ECI1	Dci	Enoyl-CoA delta isomerase 1, mitochondrial	1
Q9CPW2;A0A1L1SV24	0.0263229	-0.282614	0.33526	29.9232	0.853491	0.9956		MitoRibo-Tag / WT	mitoproteome_kidney	FDX2	Fdx1l	Ferredoxin-2, mitochondrial	1
Q8CFA2	0.0182937	-0.197846	0.234434	32.6597	0.854453	0.9956		MitoRibo-Tag / WT	mitoproteome_kidney	AMT		Aminomethyltransferase, mitochondrial	1
P09528	0.0343165	-0.371548	0.440181	29.3181	0.8546	0.9956		MitoRibo-Tag / WT	mitoproteome_kidney	FTH1	Fth	Ferritin heavy chain	1
Q9D964	0.0414403	-0.455627	0.538508	34.7083	0.856607	0.9956		MitoRibo-Tag / WT	mitoproteome_kidney	GATM		Glycine amidinotransferase, mitochondrial	1
D3Z7P3;D3Z7P4;F7B327	-0.0401499	-0.532386	0.452086	32.4348	0.859671	0.9956		MitoRibo-Tag / WT	mitoproteome_kidney	GLS	Gls1 Kiaa0838	Glutaminase kidney isoform, mitochondrial	1
Q99KI0;A0A2R8W744;A0A2R8VHM8	0.0160878	-0.181909	0.214084	38.1838	0.860204	0.9956		MitoRibo-Tag / WT	mitoproteome_kidney	ACO2		Aconitate hydratase, mitochondrial	1
Q91Z53;B1AXQ0	-0.0311759	-0.4299	0.367548	32.7251	0.865416	0.9956		MitoRibo-Tag / WT	mitoproteome_kidney	GRHPR	Glxr	Glyoxylate reductase/hydroxypyruvate reductase	1
Q9DB73	-0.0220782	-0.306721	0.262565	28.4653	0.86648	0.9956		MitoRibo-Tag / WT	mitoproteome_kidney	CYB5R1	Nqo3a2	NADH-cytochrome b5 reductase 1	1
E9PZ91;O89106;E9PVU9;F6SV10;E9Q3M6	-0.0226702	-0.314986	0.269645	31.18	0.866497	0.9956		MitoRibo-Tag / WT	mitoproteome_kidney	FHIT		Bis(5'-adenosyl)-triphosphatase	1
P70404	0.0244238	-0.296819	0.345667	32.8908	0.869095	0.9956		MitoRibo-Tag / WT	mitoproteome_kidney	IDH3G		Isocitrate dehydrogenase [NAD] subunit gamma 1, mitochondrial	1
P81117;Q3UKN6;S4R2R9	-0.03824	-0.548843	0.472363	28.8559	0.871033	0.9956		MitoRibo-Tag / WT	mitoproteome_kidney	NUCB2	Nefa	Nucleobindin-2	1
Q9CQL6	0.0460768	-0.570163	0.662316	28.1884	0.871239	0.9956		MitoRibo-Tag / WT	mitoproteome_kidney	MRPL35		39S ribosomal protein L35, mitochondrial	1	bL35m	39S large subunit
Q9JHW2	-0.0227823	-0.338115	0.29255	32.3404	0.875542	0.9956		MitoRibo-Tag / WT	mitoproteome_kidney	NIT2	D16Ertd502e	Omega-amidase NIT2	1
P11352;A0A0A6YVV2;A0A0A6YY34	-0.0269758	-0.402899	0.348948	35.0954	0.876377	0.9956		MitoRibo-Tag / WT	mitoproteome_kidney	GPX1		Glutathione peroxidase 1	1
Q8CHT0	-0.0133805	-0.200538	0.173777	36.1113	0.87683	0.9956		MitoRibo-Tag / WT	mitoproteome_kidney	ALDH4A1		Delta-1-pyrroline-5-carboxylate dehydrogenase, mitochondrial	1
Q99JT1;Q8BW84;Q3TLZ6	0.0203701	-0.266943	0.307683	28.9874	0.877846	0.9956		MitoRibo-Tag / WT	mitoproteome_kidney	GATB	Pet112 Pet112l	Glutamyl-tRNA(Gln) amidotransferase subunit B, mitochondrial	1
O35129;F6QPR1;F6Q8V7	0.0213289	-0.279944	0.322602	35.5465	0.878021	0.9956		MitoRibo-Tag / WT	mitoproteome_kidney	PHB2	Bap Bcap37 Rea	Prohibitin-2	1
P52196	-0.0317835	-0.485152	0.421584	31.9695	0.8792	0.9956		MitoRibo-Tag / WT	mitoproteome_kidney	TST		Thiosulfate sulfurtransferase	1
Q60649;Q8CCN6;E9PY58	0.0163369	-0.219899	0.252573	32.0451	0.880823	0.9956		MitoRibo-Tag / WT	mitoproteome_kidney	CLPB	Skd3	Caseinolytic peptidase B protein homolog	1
P67778;Q5SQG5	0.016942	-0.228283	0.262167	34.5057	0.880939	0.9956		MitoRibo-Tag / WT	mitoproteome_kidney	PHB		Prohibitin	1
Q99KS2	0.0391323	-0.529371	0.607636	26.9582	0.881372	0.9956		MitoRibo-Tag / WT	mitoproteome_kidney	NGRN	Fi58g	Neugrin	1		Mitoribosome assembly
Q3TC33;E0CYX9;E0CYP1;E0CXT2	0.0145353	-0.196885	0.225955	27.5833	0.881514	0.9956		MitoRibo-Tag / WT	mitoproteome_kidney	CCDC127		Coiled-coil domain-containing protein 127	1
Q64133	0.0404202	-0.548256	0.629097	28.8624	0.881664	0.9956		MitoRibo-Tag / WT	mitoproteome_kidney	MAOA		Amine oxidase [flavin-containing] A	1
Q99JY0;D3YXU1	0.0300502	-0.415459	0.47556	36.2652	0.883735	0.9956		MitoRibo-Tag / WT	mitoproteome_kidney	HADHB		Trifunctional enzyme subunit beta, mitochondrial	1
D3Z7X0;D3Z2B3;F6RGT6	0.0168098	-0.23586	0.26948	31.8487	0.885313	0.9956		MitoRibo-Tag / WT	mitoproteome_kidney	ACAD12		Acyl-Coenzyme A dehydrogenase family, member 12	1
Q8K0L3;F6V4U2;D3YXB1;A0A140LHG2	-0.0849834	-1.38754	1.21758	36.8931	0.887511	0.9956		MitoRibo-Tag / WT	mitoproteome_kidney	ACSM2		Acyl-coenzyme A synthetase ACSM2, mitochondrial	1
Q9CPU2	-0.163337	-2.71056	2.38388	29.7848	0.889428	0.9956		MitoRibo-Tag / WT	mitoproteome_kidney	NDUFB2		NADH dehydrogenase [ubiquinone] 1 beta subcomplex subunit 2, mitochondrial	1
Q9CZN7;G3UZ26;G3UYY1	-0.0290131	-0.505497	0.44747	34.1255	0.894965	0.9956		MitoRibo-Tag / WT	mitoproteome_kidney	SHMT2		Serine hydroxymethyltransferase, mitochondrial	1
P36552	-0.0828491	-1.45478	1.28908	30.3284	0.895824	0.9956		MitoRibo-Tag / WT	mitoproteome_kidney	CPOX	Cpo	Oxygen-dependent coproporphyrinogen-III oxidase, mitochondrial	1
P47199;A0A0A6YXR4;A0A0A6YVS7;V9GXY8;D3YUG9;D3Z2X0;D3YWU6;D3Z4Q4;A0A0G2JFU5	0.011611	-0.180789	0.204011	35.2226	0.895894	0.9956		MitoRibo-Tag / WT	mitoproteome_kidney	CRYZ		Quinone oxidoreductase	1
Q8BVI4;A0A0G2JGJ1;D3YWR7;D3Z1A1;D3Z099;A0A0G2JGY0	-0.0131289	-0.230955	0.204697	32.4559	0.896024	0.9956		MitoRibo-Tag / WT	mitoproteome_kidney	QDPR	Dhpr	Dihydropteridine reductase	1
Q9Z2Z6	-0.0265519	-0.479674	0.42657	30.9333	0.898894	0.9956		MitoRibo-Tag / WT	mitoproteome_kidney	SLC25A20	Cac Cact	Mitochondrial carnitine/acylcarnitine carrier protein	1
Q3UNX5	-0.47591	-8.62847	7.67665	28.3793	0.899275	0.9956		MitoRibo-Tag / WT	mitoproteome_kidney	ACSM3	Sa Sah	Acyl-coenzyme A synthetase ACSM3, mitochondrial	1
Q8VCG1;Q9CQ43	-0.0202609	-0.369702	0.32918	30.2611	0.899952	0.9956		MitoRibo-Tag / WT	mitoproteome_kidney	DUT	Dutp	Deoxyuridine triphosphatase	1
P20108	-0.00886407	-0.16312	0.145392	34.9435	0.90084	0.9956		MitoRibo-Tag / WT	mitoproteome_kidney	PRDX3	Aop1 Mer5	Thioredoxin-dependent peroxide reductase, mitochondrial	1
O35386	-0.0706254	-1.30667	1.16542	31.2204	0.901398	0.9956		MitoRibo-Tag / WT	mitoproteome_kidney	PHYH	Ln1 Lnap1 Pahx	Phytanoyl-CoA dioxygenase, peroxisomal	1
P0DJE0;A0A140LIS7;A0A140LIT5	0.0166658	-0.28312	0.316452	29.4249	0.90405	0.9956		MitoRibo-Tag / WT	mitoproteome_kidney	PET100		Protein PET100 homolog, mitochondrial	1
Q91XH5;Q64105;G3UXX3;G3UZ79	0.0126292	-0.217826	0.243084	30.6835	0.905408	0.9956		MitoRibo-Tag / WT	mitoproteome_kidney	SPR		Sepiapterin reductase	1
Q9R0H0	0.0561526	-1.00044	1.11275	35.6692	0.908252	0.9956		MitoRibo-Tag / WT	mitoproteome_kidney	ACOX1	Acox Paox	Peroxisomal acyl-coenzyme A oxidase 1	1
O88696	0.0139681	-0.257897	0.285833	32.43	0.911286	0.9956		MitoRibo-Tag / WT	mitoproteome_kidney	CLPP		ATP-dependent Clp protease proteolytic subunit, mitochondrial	1
P54071;D6RIL6;A0A0U1RP68;A0A0U1RPR1	-0.0155964	-0.319662	0.288469	36.4286	0.911434	0.9956		MitoRibo-Tag / WT	mitoproteome_kidney	IDH2		Isocitrate dehydrogenase [NADP], mitochondrial	1
A0A0A0MQ70;Q5SWT3	-0.0300273	-0.62406	0.564005	25.8872	0.912714	0.9956		MitoRibo-Tag / WT	mitoproteome_kidney	SLC25A35		Solute carrier family 25 member 35	1
E9Q1L7;Q8VCE1;D3Z032;D3Z0T8	0.0129256	-0.248542	0.274393	29.3221	0.914628	0.9956		MitoRibo-Tag / WT	mitoproteome_kidney	DNAJC28	ORF28	DnaJ homolog subfamily C member 28	1
Q9CXT8;D3Z1T9	0.0134775	-0.263452	0.290407	30.316	0.915947	0.9956		MitoRibo-Tag / WT	mitoproteome_kidney	PMPCB		Mitochondrial-processing peptidase subunit beta	1
Q99L04	0.0298485	-0.591007	0.650704	30.7878	0.916964	0.9956		MitoRibo-Tag / WT	mitoproteome_kidney	DHRS1	D14ertd484e	Dehydrogenase/reductase SDR family member 1	1
Q9DCS9;D3YUK4	-0.00827877	-0.180811	0.164254	34.69	0.917123	0.9956		MitoRibo-Tag / WT	mitoproteome_kidney	NDUFB10		NADH dehydrogenase [ubiquinone] 1 beta subcomplex subunit 10	1
O08600	0.0172275	-0.343955	0.37841	30.7504	0.917616	0.9956		MitoRibo-Tag / WT	mitoproteome_kidney	ENDOG		Endonuclease G, mitochondrial	1
Q9D023;E9PY67;Q3V1C1;G5E869	-0.0101764	-0.239604	0.219251	32.3453	0.923366	0.9956		MitoRibo-Tag / WT	mitoproteome_kidney	MPC2	Brp44	Mitochondrial pyruvate carrier 2	1
Q8VCF0;S4R1W6	0.0270679	-0.584902	0.639038	29.2374	0.923582	0.9956		MitoRibo-Tag / WT	mitoproteome_kidney	MAVS	Ips1 Visa	Mitochondrial antiviral-signaling protein	1
D3Z041;P41216;D3Z457;D3YVF6;F6WNZ2;A0A1B0GRS8;Q5F2C5	0.0410774	-0.932605	1.01476	33.1693	0.9271	0.9956		MitoRibo-Tag / WT	mitoproteome_kidney	ACSL1	Acsl2 Facl2	Long-chain-fatty-acid--CoA ligase 1	1
Q8BMS1	0.0189106	-0.43779	0.475612	36.7478	0.928445	0.9956		MitoRibo-Tag / WT	mitoproteome_kidney	HADHA		Trifunctional enzyme subunit alpha, mitochondrial	1
Q9WV96;D3YVK5;A0A1B0GSU2;D3YVK4;D6RG99;A0A1B0GRJ5;A0A1B0GRP8;D3YVK6;D6RJ48	0.0136627	-0.332062	0.359388	29.6444	0.931698	0.9956		MitoRibo-Tag / WT	mitoproteome_kidney	TIMM10B	Fxc1 Tim9b Timm9b	Mitochondrial import inner membrane translocase subunit Tim10 B	1
Q8BGA9;A0A2I3BQ74	0.0438685	-1.07731	1.16505	28.3673	0.932373	0.9956		MitoRibo-Tag / WT	mitoproteome_kidney	OXA1L		Mitochondrial inner membrane protein OXA1L	1		Mitoribosome assembly
Q9DCU6;A0A1L1SRY8;A0A1L1SSY9;A0A1L1SU24;A0A1L1STN5;A0A1L1SV70	-0.0133695	-0.360119	0.33338	27.3385	0.933356	0.9956		MitoRibo-Tag / WT	mitoproteome_kidney	MRPL4		39S ribosomal protein L4, mitochondrial	1	uL4m	39S large subunit
O08691	-0.159976	-4.39535	4.07539	29.5979	0.93471	0.9956		MitoRibo-Tag / WT	mitoproteome_kidney	ARG2		Arginase-2, mitochondrial	1
P56213	0.0138044	-0.365577	0.393186	30.7925	0.937098	0.9956		MitoRibo-Tag / WT	mitoproteome_kidney	GFER	Alr	FAD-linked sulfhydryl oxidase ALR	1
Q8BJU9	-0.0119437	-0.342406	0.318519	28.1319	0.937519	0.9956		MitoRibo-Tag / WT	mitoproteome_kidney	MTRF1L		Peptide chain release factor 1-like, mitochondrial	1
Q8C2Q8;Q91VR2;A2AKV3;A2AKV2;A2AKV1;A2AKV0	0.00669231	-0.179847	0.193231	36.2943	0.937978	0.9956		MitoRibo-Tag / WT	mitoproteome_kidney	ATP5C1		ATP synthase subunit gamma	1
P34914;A8JYK8	-0.050719	-1.48542	1.38398	32.0234	0.938883	0.9956		MitoRibo-Tag / WT	mitoproteome_kidney	EPHX2	Eph2	Bifunctional epoxide hydrolase 2	1
Q8BU88	0.0059126	-0.16514	0.176965	31.285	0.940239	0.9956		MitoRibo-Tag / WT	mitoproteome_kidney	MRPL22		39S ribosomal protein L22, mitochondrial	1	uL22m	39S large subunit
Q3U125;Q9CYH2;D3YYG8;D3Z398;D3Z252;D3Z0A8;D3YWL4;D3Z143	-0.0121588	-0.364295	0.339977	29.3698	0.940303	0.9956		MitoRibo-Tag / WT	mitoproteome_kidney	FAM213A	Pamm	Redox-regulatory protein FAM213A	1
Q7TMG8;O55126;A0A0G2JEV1	0.0174277	-0.493074	0.52793	31.4554	0.940976	0.9956		MitoRibo-Tag / WT	mitoproteome_kidney	NIPSNAP2	Gbas	Glioblastoma amplified sequence	1
Q9CQ92;G3X9U9;D3YZ32	-0.0113474	-0.343904	0.321209	29.4308	0.941005	0.9956		MitoRibo-Tag / WT	mitoproteome_kidney	FIS1	Ttc11	Mitochondrial fission 1 protein	1
Q78YY6;A0A2K6EDK0	0.0235538	-0.673209	0.720316	27.1123	0.941552	0.9956		MitoRibo-Tag / WT	mitoproteome_kidney	DNAJC15	Dnajd1	DnaJ homolog subfamily C member 15	1
Q9CQV7;D3Z5K6;G3X8S1	0.00999051	-0.286992	0.306973	31.5677	0.941836	0.9956		MitoRibo-Tag / WT	mitoproteome_kidney	DNAJC19	Tim14 Timm14	Mitochondrial import inner membrane translocase subunit TIM14	1
Q921G7;Q6PF96	-0.00662312	-0.211248	0.198002	34.9697	0.944033	0.9956		MitoRibo-Tag / WT	mitoproteome_kidney	ETFDH		Electron transfer flavoprotein-ubiquinone oxidoreductase, mitochondrial	1
E9PVS5	-0.00540109	-0.175727	0.164925	27.9262	0.945166	0.9956		MitoRibo-Tag / WT	mitoproteome_kidney	IMMT		MICOS complex subunit MIC60 (Fragment)	1
Q9QZA0	-0.0225371	-0.765436	0.720362	29.2008	0.947538	0.9956		MitoRibo-Tag / WT	mitoproteome_kidney	CA5B	Car5b	Carbonic anhydrase 5B, mitochondrial	1
Q9Z1J3;V9GXS4;F7CZD1;F6TXD3;A6QRH3	-0.006681	-0.233598	0.220236	32.37	0.949082	0.9956		MitoRibo-Tag / WT	mitoproteome_kidney	NFS1	Nifs	Cysteine desulfurase, mitochondrial	1
A6PWX7;A6PWX8;Q9CWU6;A6PWX5;A6PWX9;F6V305	-0.0217126	-0.766948	0.723523	26.0644	0.949612	0.9956		MitoRibo-Tag / WT	mitoproteome_kidney	UQCC1	Bfzb Uqcc	Ubiquinol-cytochrome-c reductase complex assembly factor 1	1
Q8VCW8	-0.024407	-0.864409	0.815595	31.6771	0.949749	0.9956		MitoRibo-Tag / WT	mitoproteome_kidney	ACSF2		Acyl-CoA synthetase family member 2, mitochondrial	1
A0A0R4J174;Q9QZH6;J3KMM6	-0.00495514	-0.17916	0.16925	31.5963	0.950805	0.9956		MitoRibo-Tag / WT	mitoproteome_kidney	ECSIT	Sitpec	Evolutionarily conserved signaling intermediate in Toll pathway, mitochondrial	1
O55028;A0A0U1RNL7;A0A0U1RPT4;D3Z7R0;A0A0U1RQ97;A0A0U1RQ50	0.00590089	-0.203339	0.21514	29.3357	0.951224	0.9956		MitoRibo-Tag / WT	mitoproteome_kidney	BCKDK		[3-methyl-2-oxobutanoate dehydrogenase [lipoamide]] kinase, mitochondrial	1
Q9D8Z2	-0.0103136	-0.391231	0.370604	29.9773	0.953169	0.9956		MitoRibo-Tag / WT	mitoproteome_kidney	TRIAP1	15e1.1	TP53-regulated inhibitor of apoptosis 1	1
P06801;Q3TQP6	-0.0103382	-0.400333	0.379657	30.909	0.954149	0.9956		MitoRibo-Tag / WT	mitoproteome_kidney	ME1	Mod-1 Mod1	NADP-dependent malic enzyme	1
Q9WVD5	-0.00953688	-0.37288	0.353806	30.061	0.954599	0.9956		MitoRibo-Tag / WT	mitoproteome_kidney	SLC25A15	Ornt1	Mitochondrial ornithine transporter 1	1
Q61578	-0.00723305	-0.283666	0.2692	31.5797	0.954741	0.9956		MitoRibo-Tag / WT	mitoproteome_kidney	FDXR		NADPH:adrenodoxin oxidoreductase, mitochondrial	1
Q3TCD4;Q9WUR2	-0.00792927	-0.311624	0.295765	33.8483	0.954838	0.9956		MitoRibo-Tag / WT	mitoproteome_kidney	ECI2	Peci	Enoyl-CoA delta isomerase 2, mitochondrial	1
Q8VDT9	-0.00607185	-0.241746	0.229602	30.8397	0.955435	0.9956		MitoRibo-Tag / WT	mitoproteome_kidney	MRPL50		39S ribosomal protein L50, mitochondrial	1	mL50	39S large subunit
Q3UJU9;A3KGH5;A3KGH6;A3KGH7	0.00653024	-0.260528	0.273588	31.1641	0.957701	0.9956		MitoRibo-Tag / WT	mitoproteome_kidney	RMDN3	Fam82a2 Fam82c	Regulator of microtubule dynamics protein 3	1
Q924T2	-0.00653191	-0.284465	0.271401	28.8697	0.959344	0.9956		MitoRibo-Tag / WT	mitoproteome_kidney	MRPS2		28S ribosomal protein S2, mitochondrial	1	uS2m	28S small subunit
P52503;A0A1Y7VM38;A0A1Y7VKP8	0.00485288	-0.211761	0.221467	35.1157	0.961242	0.9956		MitoRibo-Tag / WT	mitoproteome_kidney	NDUFS6	Ip13	NADH dehydrogenase [ubiquinone] iron-sulfur protein 6, mitochondrial	1
Q9CY73	-0.00522919	-0.240167	0.229708	31.2535	0.961494	0.9956		MitoRibo-Tag / WT	mitoproteome_kidney	MRPL44		39S ribosomal protein L44, mitochondrial	1	mL44	39S large subunit
Q91VT4;D3Z6C4	-0.00738778	-0.344712	0.329937	31.7006	0.96211	0.9956		MitoRibo-Tag / WT	mitoproteome_kidney	CBR4		Carbonyl reductase family member 4	1
P24270;A2AL20;Q8BI29	-0.0135997	-0.637979	0.61078	37.424	0.962318	0.9956		MitoRibo-Tag / WT	mitoproteome_kidney	CAT	Cas-1 Cas1	Catalase	1
A2A848	-0.0252983	-1.19967	1.14908	30.897	0.962731	0.9956		MitoRibo-Tag / WT	mitoproteome_kidney	ACOX1		Peroxisomal acyl-coenzyme A oxidase 1 (Fragment)	1
P46656;A0A1L1STP5;A0A1L1SU91	0.00729811	-0.332707	0.347303	32.864	0.962865	0.9956		MitoRibo-Tag / WT	mitoproteome_kidney	FDX1		Adrenodoxin, mitochondrial	1
Q8BMS4	-0.00374013	-0.186175	0.178694	30.8122	0.96453	0.9956		MitoRibo-Tag / WT	mitoproteome_kidney	COQ3		Ubiquinone biosynthesis O-methyltransferase, mitochondrial	1
Q9CWD8;F7D3P0	0.00600719	-0.288933	0.300947	30.4188	0.964762	0.9956		MitoRibo-Tag / WT	mitoproteome_kidney	NUBPL		Iron-sulfur protein NUBPL	1
Q8BX10;A0A0G2JG95	-0.0148592	-0.773808	0.74409	29.2032	0.966125	0.9956		MitoRibo-Tag / WT	mitoproteome_kidney	PGAM5		Serine/threonine-protein phosphatase PGAM5, mitochondrial	1
P14152;B1ATQ3	0.00433318	-0.228685	0.237352	34.16	0.967825	0.9956		MitoRibo-Tag / WT	mitoproteome_kidney	MDH1	Mor2	Malate dehydrogenase, cytoplasmic	1
Q9CPV4;E9Q197;F6ZTG3;E9Q055;E9Q2R6;F7BB55	-0.0047248	-0.296297	0.286848	32.2193	0.97196	0.9956		MitoRibo-Tag / WT	mitoproteome_kidney	GLOD4		Glyoxalase domain-containing protein 4	1
O88844;A0A087WPT4;A0A087WRS9;D3YVY3;A0A087WRM4	0.00490312	-0.308784	0.31859	32.6009	0.972953	0.9956		MitoRibo-Tag / WT	mitoproteome_kidney	IDH1		Isocitrate dehydrogenase [NADP] cytoplasmic	1
Q8VDK1;D3YY53;D3Z3I3;D3Z2Y2	0.00524799	-0.336706	0.347202	29.2367	0.973443	0.9956		MitoRibo-Tag / WT	mitoproteome_kidney	NIT1		Deaminated glutathione amidase	1
Q9CPX8	-0.00587024	-0.38936	0.377619	30.7274	0.973512	0.9956		MitoRibo-Tag / WT	mitoproteome_kidney	UQCR11	Uqcr	Cytochrome b-c1 complex subunit 10	1
Q62425;A0A0N4SVQ1	0.00252156	-0.164474	0.169517	35.6334	0.973871	0.9956		MitoRibo-Tag / WT	mitoproteome_kidney	NDUFA4		Cytochrome c oxidase subunit NDUFA4	1
Q9CZN8	0.00515747	-0.343559	0.353874	27.4902	0.974407	0.9956		MitoRibo-Tag / WT	mitoproteome_kidney	QRSL1		Glutamyl-tRNA(Gln) amidotransferase subunit A, mitochondrial	1
Q7TNG8	0.0123138	-0.905377	0.930004	36.5329	0.97678	0.9956		MitoRibo-Tag / WT	mitoproteome_kidney	LDHD		Probable D-lactate dehydrogenase, mitochondrial	1
Q9CQP0;Q8R0E2	-0.00453282	-0.358427	0.349361	30.8104	0.977835	0.9956		MitoRibo-Tag / WT	mitoproteome_kidney	MRPL33		39S ribosomal protein L33, mitochondrial	1	bL33m	39S large subunit
Q8CBY0	-0.00298481	-0.239475	0.233505	29.849	0.978158	0.9956		MitoRibo-Tag / WT	mitoproteome_kidney	GATC		Glutamyl-tRNA(Gln) amidotransferase subunit C, mitochondrial	1
Q9CQZ6	-0.00245943	-0.205665	0.200746	32.9589	0.979055	0.9956		MitoRibo-Tag / WT	mitoproteome_kidney	NDUFB3		NADH dehydrogenase [ubiquinone] 1 beta subcomplex subunit 3	1
Q9CR68	-0.00250822	-0.210971	0.205954	35.9846	0.979178	0.9956		MitoRibo-Tag / WT	mitoproteome_kidney	UQCRFS1		Cytochrome b-c1 complex subunit Rieske, mitochondrial	1
P56135;F8WHP8	-0.00370221	-0.324134	0.31673	34.3932	0.980005	0.9956		MitoRibo-Tag / WT	mitoproteome_kidney	ATP5J2		ATP synthase subunit f, mitochondrial	1
P47738;A0A0G2JEU1;A0A0G2JF60;A0A0G2JFQ0;D3YYF3;G3UWP3;Q9JHW9	-0.00160572	-0.142843	0.139632	35.7468	0.980325	0.9956		MitoRibo-Tag / WT	mitoproteome_kidney	ALDH2	Ahd-1 Ahd1	Aldehyde dehydrogenase, mitochondrial	1
O09174	-0.014085	-1.34633	1.31816	34.471	0.981703	0.9956		MitoRibo-Tag / WT	mitoproteome_kidney	AMACR	Macr1	Alpha-methylacyl-CoA racemase	1
Q8K1N1;E9QAC9;E9PXB0;A0A1W2P7I1;F7B2N8;A0A1W2P6P7	0.00278346	-0.270499	0.276066	29.0691	0.982373	0.9956		MitoRibo-Tag / WT	mitoproteome_kidney	PNPLA8	Ipla22 Ipla2g	Calcium-independent phospholipase A2-gamma	1
Q99JR6;Q3V3C7;Q3V3F1;A0A087WSM7	-0.00255713	-0.283808	0.278694	30.8463	0.984265	0.9956		MitoRibo-Tag / WT	mitoproteome_kidney	NMNAT3		Nicotinamide/nicotinic acid mononucleotide adenylyltransferase 3	1
Q9JKF7	-0.00141085	-0.173547	0.170726	30.0751	0.985815	0.9956		MitoRibo-Tag / WT	mitoproteome_kidney	MRPL39		39S ribosomal protein L39, mitochondrial	1	mL39	39S large subunit
Q99N87;B2FDG7	-0.00109574	-0.159012	0.156821	31.0961	0.987991	0.9956		MitoRibo-Tag / WT	mitoproteome_kidney	MRPS5		28S ribosomal protein S5, mitochondrial	1	uS5m	28S small subunit
P35486	-0.00133365	-0.221334	0.218667	35.0832	0.989508	0.9956		MitoRibo-Tag / WT	mitoproteome_kidney	PDHA1	Pdha-1	Pyruvate dehydrogenase E1 component subunit alpha, somatic form, mitochondrial	1
Q9D1L0;D3Z5B1;B2RPU8	-0.00198284	-0.362871	0.358905	31.1197	0.990491	0.9956		MitoRibo-Tag / WT	mitoproteome_kidney	CHCHD2		Coiled-coil-helix-coiled-coil-helix domain-containing protein 2	1
Q99J99;A0A2R8VHT1;A0A2R8VHE5	0.00182259	-0.36194	0.365585	32.3975	0.991328	0.9956		MitoRibo-Tag / WT	mitoproteome_kidney	MPST		3-mercaptopyruvate sulfurtransferase	1
Q9CQ91;D3Z670	0.00152149	-0.329713	0.332756	31.0576	0.99205	0.9956		MitoRibo-Tag / WT	mitoproteome_kidney	NDUFA3		NADH dehydrogenase [ubiquinone] 1 alpha subcomplex subunit 3	1
Q9CQP3	0.00343407	-0.752838	0.759706	27.9969	0.992141	0.9956		MitoRibo-Tag / WT	mitoproteome_kidney	CHCHD5		Coiled-coil-helix-coiled-coil-helix domain-containing protein 5	1
Q9D7J9	0.00171884	-0.418884	0.422321	32.545	0.992927	0.9956		MitoRibo-Tag / WT	mitoproteome_kidney	ECHDC3		Enoyl-CoA hydratase domain-containing protein 3, mitochondrial	1
Q99KK9;G5E823	-0.000594001	-0.232381	0.231193	29.6443	0.995565	0.996903		MitoRibo-Tag / WT	mitoproteome_kidney	HARS2	Harsl	Probable histidine--tRNA ligase, mitochondrial	1
Q99NB1	0.000452595	-0.546797	0.547702	32.9352	0.998569	0.998569		MitoRibo-Tag / WT	mitoproteome_kidney	ACSS1	Acas2 Acas2l	Acetyl-coenzyme A synthetase 2-like, mitochondrial	1

## Sheet: Fig 2,S2,3- M.m.heart mL62 CoIP
Protein IDs (Uniprot)	log2 (fold change)	Confidence interval left	Confidence interval right	Average expression	p-value	Adjusted p-value	Significant	Comparison	Experiment	Gene names (primary)	Gene names (synonym)	Protein name	MitoCarta2_List	New ribosome nomenclature	Category
Q9CQL5	8.52529	8.15533	8.89524	28.0196	5.86153e-14	3.78259e-11	+	mL62-FLAG / WT	heart_n5	MRPL18		39S ribosomal protein L18, mitochondrial	1	uL18m	39S large subunit
Q9CZ83	4.89872	4.67741	5.12003	29.672	8.94228e-14	3.78259e-11	+	mL62-FLAG / WT	heart_n5	MRPL55		39S ribosomal protein L55, mitochondrial	1	bL31m	39S large subunit
Q5U5I3;Q99N85;D3Z603	8.3154	7.91642	8.71437	27.9411	1.68161e-13	3.96143e-11	+	mL62-FLAG / WT	heart_n5	MRPS18A		28S ribosomal protein S18a, mitochondrial	1	mL66	39S large subunit
Q8R035;A2A6T4;D6RHR8	6.32358	6.01704	6.63012	29.9467	1.87302e-13	3.96143e-11	+	mL62-FLAG / WT	heart_n5	MRPL58	Ict1	Peptidyl-tRNA hydrolase ICT1, mitochondrial	1	mL62	39S large subunit
Q8BGA9;A0A2I3BQ74	6.13177	5.82145	6.44208	26.9419	2.94122e-13	4.92972e-11	+	mL62-FLAG / WT	heart_n5	OXA1L		Mitochondrial inner membrane protein OXA1L	1		Mitoribosome assembly
Q61733	6.31636	5.98962	6.64309	30.7251	3.70026e-13	4.92972e-11	+	mL62-FLAG / WT	heart_n5	MRPS31	Imogn38	28S ribosomal protein S31, mitochondrial	1	mS31	28S small subunit
Q9DB15	6.50587	6.16619	6.84555	31.6065	4.07896e-13	4.92972e-11	+	mL62-FLAG / WT	heart_n5	MRPL12	Rpml12	39S ribosomal protein L12, mitochondrial	1	bL12m	39S large subunit
Q8BPE4	5.12212	4.84392	5.40031	25.6559	6.16735e-13	6.52197e-11	+	mL62-FLAG / WT	heart_n5	TMEM177		Transmembrane protein 177	1		Enriched
Q9CQF8	7.71983	7.28995	8.14971	27.7782	8.00972e-13	7.52914e-11	+	mL62-FLAG / WT	heart_n5	MRPL57	Mrp63	Ribosomal protein 63, mitochondrial	1	mL63	39S large subunit
Q9D1P0;F7CXG9;G5E909	7.02347	6.62088	7.42606	29.6309	1.08457e-12	9.17542e-11	+	mL62-FLAG / WT	heart_n5	MRPL13		39S ribosomal protein L13, mitochondrial	1	uL13m	39S large subunit
O35972;A0A1B0GSZ9;A0A1B0GQZ1	6.65547	6.26841	7.04253	29.9452	1.26224e-12	9.45364e-11	+	mL62-FLAG / WT	heart_n5	MRPL23	L23mrp	39S ribosomal protein L23, mitochondrial	1	uL23m	39S large subunit
Q9DC71	5.78309	5.44481	6.12136	29.856	1.34094e-12	9.45364e-11	+	mL62-FLAG / WT	heart_n5	MRPS15	Rpms15	28S ribosomal protein S15, mitochondrial	1	uS15m	28S small subunit
Q9CPW3	8.65459	8.13479	9.17438	27.4294	1.76792e-12	1.15051e-10	+	mL62-FLAG / WT	heart_n5	MRPL54		39S ribosomal protein L54, mitochondrial	1	mL54	39S large subunit
Q9CXW2	8.53877	8.01372	9.06383	28.1441	2.26156e-12	1.36183e-10	+	mL62-FLAG / WT	heart_n5	MRPS22	Rpms22	28S ribosomal protein S22, mitochondrial	1	mS22	28S small subunit
Q8VE22;Q3TI14;A7M7Q8;F7ARZ1;Q5SXC9	6.19973	5.8161	6.58335	29.9439	2.41459e-12	1.36183e-10	+	mL62-FLAG / WT	heart_n5	MRPS23		28S ribosomal protein S23, mitochondrial	1	mS23	28S small subunit
Q9CQF0	6.94004	6.50248	7.37761	29.7582	2.93796e-12	1.46872e-10	+	mL62-FLAG / WT	heart_n5	MRPL11		39S ribosomal protein L11, mitochondrial	1	uL11m	39S large subunit
Q99N87;B2FDG7	6.31283	5.91123	6.71443	30.0987	3.22667e-12	1.46872e-10	+	mL62-FLAG / WT	heart_n5	MRPS5		28S ribosomal protein S5, mitochondrial	1	uS5m	28S small subunit
Q99N92	6.50462	6.09037	6.91888	29.0106	3.26361e-12	1.46872e-10	+	mL62-FLAG / WT	heart_n5	MRPL27		39S ribosomal protein L27, mitochondrial	1	bL27m	39S large subunit
Q9DCU6;A0A1L1SRY8;A0A1L1SSY9;A0A1L1SU24;A0A1L1STN5;A0A1L1SV70	6.75659	6.32585	7.18733	30.4221	3.29853e-12	1.46872e-10	+	mL62-FLAG / WT	heart_n5	MRPL4		39S ribosomal protein L4, mitochondrial	1	uL4m	39S large subunit
Q8BU88	6.14852	5.74673	6.55031	29.6565	4.27142e-12	1.73315e-10	+	mL62-FLAG / WT	heart_n5	MRPL22		39S ribosomal protein L22, mitochondrial	1	uL22m	39S large subunit
Q9D0G0	6.38677	5.96725	6.8063	30.6773	4.50877e-12	1.73315e-10	+	mL62-FLAG / WT	heart_n5	MRPS30		28S ribosomal protein S30, mitochondrial	1	mL65	39S large subunit
Q9D1B9;F6U4U1	6.44891	6.02413	6.87368	30.272	4.6407e-12	1.73315e-10	+	mL62-FLAG / WT	heart_n5	MRPL28		39S ribosomal protein L28, mitochondrial	1	bL28m	39S large subunit
Q9D8P4;H3BJT9;H3BIZ3;A0A1B0GSV1	7.09122	6.62346	7.55899	29.5582	4.71188e-12	1.73315e-10	+	mL62-FLAG / WT	heart_n5	MRPL17		39S ribosomal protein L17, mitochondrial	1	bL17m	39S large subunit
Q9JIK9	5.98853	5.59172	6.38534	29.8518	4.93871e-12	1.74089e-10	+	mL62-FLAG / WT	heart_n5	MRPS34	Tce2	28S ribosomal protein S34, mitochondrial	1	mS34	28S small subunit
Q8R2L5;Q8BTZ9	7.97835	7.44216	8.51453	26.62	5.7245e-12	1.8824e-10	+	mL62-FLAG / WT	heart_n5	MRPS18C		28S ribosomal protein S18c, mitochondrial	1	bS18m	28S small subunit
Q5ND52	4.34189	4.04979	4.63398	25.3216	5.78516e-12	1.8824e-10	+	mL62-FLAG / WT	heart_n5	MRM3	Rnmtl1	rRNA methyltransferase 3, mitochondrial	1		Mitoribosome assembly
Q99N94;Q3UK02	6.20983	5.78786	6.6318	30.2804	6.42527e-12	2.01325e-10	+	mL62-FLAG / WT	heart_n5	MRPL9		39S ribosomal protein L9, mitochondrial	1	bL9m	39S large subunit
Q99N95;D3Z456;F6W7C7;A0A1L1SU47	6.3152	5.88184	6.74855	30.4323	7.11706e-12	2.15037e-10	+	mL62-FLAG / WT	heart_n5	MRPL3		39S ribosomal protein L3, mitochondrial	1	uL3m	39S large subunit
Q9CPR5;A0A0A6YVP4;F8WHN1	6.38312	5.94128	6.82496	30.7987	7.79307e-12	2.27343e-10	+	mL62-FLAG / WT	heart_n5	MRPL15		39S ribosomal protein L15, mitochondrial	1	uL15m	39S large subunit
Q9CQL4;V9GXI7;V9GX65	9.12369	8.4862	9.76119	27.0657	8.59447e-12	2.42364e-10	+	mL62-FLAG / WT	heart_n5	MRPL20		39S ribosomal protein L20, mitochondrial	1	bL20m	39S large subunit
Q9CY16	6.35363	5.90084	6.80643	29.6541	1.05611e-11	2.84756e-10	+	mL62-FLAG / WT	heart_n5	MRPS28		28S ribosomal protein S28, mitochondrial	1	bS1m	28S small subunit
Q9D7N3;A0A0J9YU02	6.20182	5.75874	6.64489	30.2863	1.0838e-11	2.84756e-10	+	mL62-FLAG / WT	heart_n5	MRPS9		28S ribosomal protein S9, mitochondrial	1	uS9m	28S small subunit
Q9CPX7	6.15834	5.71688	6.5998	29.203	1.1227e-11	2.84756e-10	+	mL62-FLAG / WT	heart_n5	MRPS16	Rpms16	28S ribosomal protein S16, mitochondrial	1	bS16m	28S small subunit
Q8K2Y7	6.69799	6.21697	7.17902	29.7514	1.14441e-11	2.84756e-10	+	mL62-FLAG / WT	heart_n5	MRPL47		39S ribosomal protein L47, mitochondrial	1	uL29m	39S large subunit
Q8VDT9	7.10819	6.59604	7.62035	28.7759	1.18391e-11	2.86167e-10	+	mL62-FLAG / WT	heart_n5	MRPL50		39S ribosomal protein L50, mitochondrial	1	mL50	39S large subunit
Q924T2	6.22139	5.77137	6.6714	29.5477	1.23323e-11	2.8981e-10	+	mL62-FLAG / WT	heart_n5	MRPS2		28S ribosomal protein S2, mitochondrial	1	uS2m	28S small subunit
Q99N93	6.75656	6.26	7.25312	29.9082	1.45581e-11	3.3287e-10	+	mL62-FLAG / WT	heart_n5	MRPL16		39S ribosomal protein L16, mitochondrial	1	uL16m	39S large subunit
Q9JKF7	6.64224	6.14285	7.14164	30.7579	1.8453e-11	4.10822e-10	+	mL62-FLAG / WT	heart_n5	MRPL39		39S ribosomal protein L39, mitochondrial	1	mL39	39S large subunit
Q921S7	6.66286	6.15832	7.16739	31.2165	1.98793e-11	4.31228e-10	+	mL62-FLAG / WT	heart_n5	MRPL37		39S ribosomal protein L37, mitochondrial	1	mL37	39S large subunit
Q9CQ06;A0A0A6YXP0	6.04929	5.58933	6.50925	30.304	2.07499e-11	4.3886e-10	+	mL62-FLAG / WT	heart_n5	MRPL24		39S ribosomal protein L24, mitochondrial	1	uL24m	39S large subunit
Q8BK72	5.78911	5.34626	6.23196	30.2736	2.20988e-11	4.55989e-10	+	mL62-FLAG / WT	heart_n5	MRPS27		28S ribosomal protein S27, mitochondrial	1	mS27	28S small subunit
Q9D125	6.50082	5.99516	7.00647	28.8381	2.62891e-11	5.28558e-10	+	mL62-FLAG / WT	heart_n5	MRPS25	Rpms25	28S ribosomal protein S25, mitochondrial	1	mS25	28S small subunit
Q9EQI8	6.60994	6.09473	7.12515	30.0538	2.68653e-11	5.28558e-10	+	mL62-FLAG / WT	heart_n5	MRPL46		39S ribosomal protein L46, mitochondrial	1	mL46	39S large subunit
Q99N84;G3UX79;G3UYQ9;G3UYX8	5.92672	5.45661	6.39684	29.1199	3.22343e-11	6.19778e-10	+	mL62-FLAG / WT	heart_n5	MRPS18B		28S ribosomal protein S18b, mitochondrial	1	mS40	28S small subunit
B1B1D8;Q9D773;B1B1D7	4.95855	4.56168	5.35541	30.644	3.53871e-11	6.65278e-10	+	mL62-FLAG / WT	heart_n5	MRPL2		39S ribosomal protein L2, mitochondrial	1	uL2m	39S large subunit
Q9D0Q7;F6QAU7	6.66922	6.1261	7.21234	30.449	4.23862e-11	7.79537e-10	+	mL62-FLAG / WT	heart_n5	MRPL45		39S ribosomal protein L45, mitochondrial	1	mL45	39S large subunit
P58059;D3YVZ9	8.24907	7.5232	8.97494	27.3151	9.47702e-11	1.68016e-09	+	mL62-FLAG / WT	heart_n5	MRPS21	Rpms21	28S ribosomal protein S21, mitochondrial	1	bS21m	28S small subunit
A0A2I3BQS8	5.76534	5.25774	6.27294	24.9776	9.53285e-11	1.68016e-09	+	mL62-FLAG / WT	heart_n5	MIEF1		Uncharacterized protein		L0R8F8	Mitoribosome assembly
Q9CR59	7.00183	6.38242	7.62124	29.5872	1.00154e-10	1.72919e-09	+	mL62-FLAG / WT	heart_n5	GADD45GIP1	Mrpl59	Growth arrest and DNA damage-inducible proteins-interacting protein 1	1	mL64	39S large subunit
Q8K2M0	7.47565	6.81202	8.13928	29.7809	1.03839e-10	1.73293e-09	+	mL62-FLAG / WT	heart_n5	MRPL38		39S ribosomal protein L38, mitochondrial	1	mL38	39S large subunit
P58064	6.08658	5.54594	6.62721	29.0271	1.04467e-10	1.73293e-09	+	mL62-FLAG / WT	heart_n5	MRPS6	Rpms6	28S ribosomal protein S6, mitochondrial	1	bS6m	28S small subunit
Q3U8Y1;Q9DCA2;A0A0U1RPK7	4.17934	3.80489	4.55379	29.396	1.1427e-10	1.84283e-09	+	mL62-FLAG / WT	heart_n5	MRPS11		28S ribosomal protein S11, mitochondrial	1	uS11m	28S small subunit
G3X9M0;Q9ER88;A0A0R4J1B9;G3UWZ6;G3UWM7;G3UWJ4;G3UZC0;G3UWR5;G3UYM6;G3UYP3	6.28681	5.72298	6.85064	30.3155	1.15449e-10	1.84283e-09	+	mL62-FLAG / WT	heart_n5	DAP3	Mrps29	28S ribosomal protein S29, mitochondrial	1	mS29	28S small subunit
Q99N96;Q9D3F3	6.61703	6.0163	7.21777	30.5117	1.31035e-10	2.05288e-09	+	mL62-FLAG / WT	heart_n5	MRPL1		39S ribosomal protein L1, mitochondrial	1	uL1m	39S large subunit
Q9CY73	6.47925	5.88714	7.07136	29.6335	1.40294e-10	2.15798e-09	+	mL62-FLAG / WT	heart_n5	MRPL44		39S ribosomal protein L44, mitochondrial	1	mL44	39S large subunit
E9QPQ8;Q8JZS9;A0A140LHT6;A0A140LI38;A0A140LHD4;A0A140LI40;D3Z6C8	6.40833	5.82042	6.99624	29.1696	1.46059e-10	2.20653e-09	+	mL62-FLAG / WT	heart_n5	MRPL48		39S ribosomal protein L48, mitochondrial	1	mL48	39S large subunit
Q9D1I6	4.62639	4.19839	5.05439	29.8393	1.59301e-10	2.36437e-09	+	mL62-FLAG / WT	heart_n5	MRPL14		39S ribosomal protein L14, mitochondrial	1	uL14m	39S large subunit
Q9D7N6;A0A0A6YXW4	5.45543	4.94467	5.9662	28.9239	1.80281e-10	2.62962e-09	+	mL62-FLAG / WT	heart_n5	MRPL30		39S ribosomal protein L30, mitochondrial	1	uL30m	39S large subunit
D3Z7C0;Q9Z2Q5	7.0189	6.36007	7.67774	29.4504	1.85154e-10	2.65491e-09	+	mL62-FLAG / WT	heart_n5	MRPL40	Nlvcf	39S ribosomal protein L40, mitochondrial	1	mL40	39S large subunit
Q9CPV3;A0A1W2P6M3;A0A1W2P7E4	6.81085	6.16815	7.45354	27.2208	1.9557e-10	2.75754e-09	+	mL62-FLAG / WT	heart_n5	MRPL42	D10Ertd322e Mrps32	39S ribosomal protein L42, mitochondrial	1	mL42	39S large subunit
Q5RL20;Q99N89	7.07359	6.3984	7.74879	29.4589	2.20249e-10	3.0546e-09	+	mL62-FLAG / WT	heart_n5	MRPL43		39S ribosomal protein L43, mitochondrial	1	mL43	39S large subunit
Q80X85	6.1285	5.53898	6.71802	29.6018	2.38575e-10	3.25539e-09	+	mL62-FLAG / WT	heart_n5	MRPS7		28S ribosomal protein S7, mitochondrial	1	uS7m	28S small subunit
Q9CQV5	6.49826	5.86702	7.12949	28.6396	2.63982e-10	3.5449e-09	+	mL62-FLAG / WT	heart_n5	MRPS24		28S ribosomal protein S24, mitochondrial	1	uS3m	28S small subunit
Q8C167	3.15075	2.83718	3.46433	23.9281	3.39273e-10	4.44661e-09	+	mL62-FLAG / WT	heart_n5	PREPL	Kiaa0436	Prolyl endopeptidase-like	1		Enriched
Q9CQL6	8.30105	7.47434	9.12777	26.758	3.41643e-10	4.44661e-09	+	mL62-FLAG / WT	heart_n5	MRPL35		39S ribosomal protein L35, mitochondrial	1	bL35m	39S large subunit
O35680;E9PUY1	4.5081	4.05356	4.96265	28.6709	3.88097e-10	4.9747e-09	+	mL62-FLAG / WT	heart_n5	MRPS12	Rpms12	28S ribosomal protein S12, mitochondrial	1	uS12m	28S small subunit
Q9CQE3;D3Z198;D3YWF8;D3YX95	7.33501	6.57715	8.09288	28.3511	4.99414e-10	6.30604e-09	+	mL62-FLAG / WT	heart_n5	MRPS17	Rpms17	28S ribosomal protein S17, mitochondrial	1	uS17m	28S small subunit
Q9CQ40	7.37505	6.59107	8.15903	29.0296	6.69576e-10	8.33031e-09	+	mL62-FLAG / WT	heart_n5	MRPL49		39S ribosomal protein L49, mitochondrial	1	mL49	39S large subunit
Q99N91	7.78671	6.94939	8.62403	27.1372	7.53876e-10	9.24317e-09	+	mL62-FLAG / WT	heart_n5	MRPL34		39S ribosomal protein L34, mitochondrial	1	bL34m	39S large subunit
Q9CWV0	6.56837	5.85871	7.27803	25.7732	7.9155e-10	9.56645e-09	+	mL62-FLAG / WT	heart_n5	MALSU1		Mitochondrial assembly of ribosomal large subunit protein 1	1		Mitoribosome assembly
Q9CQN7;A0A0A6YXF9	7.82134	6.96265	8.68002	28.9294	9.33588e-10	1.11242e-08	+	mL62-FLAG / WT	heart_n5	MRPL41		39S ribosomal protein L41, mitochondrial	1	mL41	39S large subunit
Q9D1H8	6.87021	6.10831	7.63211	29.0113	1.03551e-09	1.21673e-08	+	mL62-FLAG / WT	heart_n5	MRPL53		39S ribosomal protein L53, mitochondrial	1	mL53	39S large subunit
Q14C51;A0A0U1RQ61;A0A0U1RP36	6.69683	5.94643	7.44723	30.2633	1.15188e-09	1.33492e-08	+	mL62-FLAG / WT	heart_n5	PTCD3	Mrps39	Pentatricopeptide repeat domain-containing protein 3, mitochondrial	1	mS39	28S small subunit
Q8BVN4;D3Z3A4;D3Z3A2	5.59275	4.92837	6.25713	25.0049	2.09817e-09	2.39872e-08	+	mL62-FLAG / WT	heart_n5	MTERF4	Mterfd2	Transcription termination factor 4, mitochondrial	1		Mitoribosome assembly
Q9DCI9	3.41936	3.00802	3.8307	29.6453	2.3871e-09	2.69265e-08	+	mL62-FLAG / WT	heart_n5	MRPL32	Heg1	39S ribosomal protein L32, mitochondrial	1	bL32m	39S large subunit
A0A0R4J0L6;Q8BJZ4;A0A0N4SV23	6.70844	5.88302	7.53386	29.5828	3.00691e-09	3.34717e-08	+	mL62-FLAG / WT	heart_n5	MRPS35		28S ribosomal protein S35, mitochondrial	1	mS35	28S small subunit
Q9CQA6;Q05BF0;A0A286YDP8	7.62094	6.65381	8.58807	25.9415	4.12424e-09	4.53131e-08	+	mL62-FLAG / WT	heart_n5	CHCHD1	Mrps37	Coiled-coil-helix-coiled-coil-helix domain-containing protein 1	1	mS37	28S small subunit
Q9D1N9	6.64271	5.79124	7.49418	29.9069	4.568e-09	4.95453e-08	+	mL62-FLAG / WT	heart_n5	MRPL21	D9Wsu149	39S ribosomal protein L21, mitochondrial	1	bL21m	39S large subunit
Q9D2R6;E9Q6W2	2.72893	2.35836	3.0995	27.0199	8.22117e-09	8.80394e-08	+	mL62-FLAG / WT	heart_n5	COA3	Ccdc56	Cytochrome c oxidase assembly factor 3 homolog, mitochondrial	1		Enriched
Q9CWT6	3.03057	2.61205	3.4491	27.6251	9.75757e-09	1.03186e-07	+	mL62-FLAG / WT	heart_n5	DDX28		Probable ATP-dependent RNA helicase DDX28	1		Mitoribosome assembly
Q9CZ57;A0A0A0MQ81	5.12632	4.41378	5.83885	25.8415	1.04174e-08	1.08804e-07	+	mL62-FLAG / WT	heart_n5	NSUN4	Shtap	5-methylcytosine rRNA methyltransferase NSUN4	1		Mitoribosome assembly
Q9CWX4;F6W6X9	3.77737	3.25149	4.30325	24.1755	1.05883e-08	1.0924e-07	+	mL62-FLAG / WT	heart_n5	RPUSD4		Mitochondrial RNA pseudouridine synthase Rpusd4	1		Mitoribosome assembly
D3Z2K2;Q9CR88	5.24677	4.50848	5.98505	27.745	1.17996e-08	1.20271e-07	+	mL62-FLAG / WT	heart_n5	MRPS14		28S ribosomal protein S14, mitochondrial	1	uS14m	28S small subunit
Q91YJ5;Q5M6W7;F6RR02;Q5M6W8;Q5M6W9	2.34094	1.994	2.68788	24.8881	1.9946e-08	2.00884e-07	+	mL62-FLAG / WT	heart_n5	MTIF2		Translation initiation factor IF-2, mitochondrial	1		Mitoribosome assembly
Q80ZS3	5.6396	4.78816	6.49104	28.9871	2.40468e-08	2.39336e-07	+	mL62-FLAG / WT	heart_n5	MRPS26		28S ribosomal protein S26, mitochondrial	1	mS26	28S small subunit
Q9D338	7.19901	6.11061	8.28741	29.3866	2.43888e-08	2.39917e-07	+	mL62-FLAG / WT	heart_n5	MRPL19		39S ribosomal protein L19, mitochondrial	1	bL19m	39S large subunit
Q9WTX2	3.05856	2.57884	3.53829	23.163	3.53035e-08	3.43296e-07	+	mL62-FLAG / WT	heart_n5	PRKRA	Rax	Interferon-inducible double-stranded RNA-dependent protein kinase activator A	0		Enriched
Q9D2R8;Q8R2K5	7.71481	6.40445	9.02517	27.4334	7.83605e-08	7.53329e-07	+	mL62-FLAG / WT	heart_n5	MRPS33	Gdap3	28S ribosomal protein S33, mitochondrial	1	mS33	28S small subunit
Q8R2R6;A0A1B0GS14;A0A1B0GRU5	1.47723	1.21155	1.7429	26.7557	1.38347e-07	1.31508e-06	+	mL62-FLAG / WT	heart_n5	MTG1	Gm169 Gtpbp7	Mitochondrial ribosome-associated GTPase 1	1		Mitoribosome assembly
Q3TBW2;A2A715	7.89664	6.47447	9.31881	29.485	1.40259e-07	1.31844e-06	+	mL62-FLAG / WT	heart_n5	MRPL10		39S ribosomal protein L10, mitochondrial	1	uL10m	39S large subunit
Q9CQP0;Q8R0E2	7.16607	5.87249	8.45965	27.355	1.43504e-07	1.33412e-06	+	mL62-FLAG / WT	heart_n5	MRPL33		39S ribosomal protein L33, mitochondrial	1	bL33m	39S large subunit
G3X9B1;A0A1Y7VNI1	4.98228	4.05093	5.91363	24.9581	2.02666e-07	1.86364e-06	+	mL62-FLAG / WT	heart_n5	HEATR1		HEAT repeat-containing 1	0		Enriched
Q8K013;F8WHJ2;D3Z4U2;D6RCG6;F6WSS0;F6TIN5	3.4922	2.83445	4.14994	23.8954	2.18285e-07	1.98569e-06	+	mL62-FLAG / WT	heart_n5	GTPBP10		GTP-binding protein 10	1		Mitoribosome assembly
A2AFK4;I6L986	1.8408	1.48438	2.19722	24.3906	2.86417e-07	2.57775e-06	+	mL62-FLAG / WT	heart_n5	MTG2	Gtpbp5	GTP binding protein 5, isoform CRA_a	1		Mitoribosome assembly
Q8BUY5	1.12214	0.896087	1.3482	24.5795	4.2208e-07	3.75873e-06	+	mL62-FLAG / WT	heart_n5	TIMMDC1		Complex I assembly factor TIMMDC1, mitochondrial	1		Enriched
Q3UHZ5	-2.17146	-2.61113	-1.73178	23.5957	4.43607e-07	3.90929e-06	+	mL62-FLAG / WT	heart_n5	LMOD2		Leiomodin-2	0
Q9WUU7	-3.04276	-3.70533	-2.38019	23.5757	8.97794e-07	7.83024e-06	+	mL62-FLAG / WT	heart_n5	CTSZ		Cathepsin Z	0
Q9D0Y8	5.53638	4.311	6.76176	28.183	1.05035e-06	9.06729e-06	+	mL62-FLAG / WT	heart_n5	MRPL52		39S ribosomal protein L52, mitochondrial	1	mL52	39S large subunit
Q9ERU3	3.46565	2.68739	4.24391	23.478	1.20713e-06	1.03155e-05	+	mL62-FLAG / WT	heart_n5	ZNF22	Krox25 Krox26 Zfp422	Zinc finger protein 22	0		Enriched
E9QJS0;G5E8U8;G5E8U5;Q80ZK0;D3Z6K5	7.78287	6.00658	9.55916	27.9857	1.40964e-06	1.19256e-05	+	mL62-FLAG / WT	heart_n5	MRPS10		28S ribosomal protein S10, mitochondrial	1	uS10m	28S small subunit
Q91WG3;H3BKT7;A2ARC1;H3BLS1	3.42873	2.63481	4.22265	23.3056	1.61792e-06	1.35521e-05	+	mL62-FLAG / WT	heart_n5	TRUB2		Mitochondrial mRNA pseudouridine synthase Trub2	1		Mitoribosome assembly
P62242	1.88146	1.44291	2.32	25.8978	1.72312e-06	1.42917e-05	+	mL62-FLAG / WT	heart_n5	RPS8		40S ribosomal protein S8	0		Enriched
Q8BYL4;E9PX65;F7BWC1	1.33571	1.017	1.65443	25.3913	2.15251e-06	1.76799e-05	+	mL62-FLAG / WT	heart_n5	YARS2		Tyrosine--tRNA ligase, mitochondrial	1		Mitoribosome assembly
Q9DCJ7	6.12782	4.64975	7.60589	26.0597	2.38469e-06	1.93986e-05	+	mL62-FLAG / WT	heart_n5	AURKAIP1	Aip Akip Mrps38	Aurora kinase A-interacting protein	1	mS38	28S small subunit
Q9CPY1	6.42627	4.87272	7.97982	28.4947	2.43611e-06	1.96281e-05	+	mL62-FLAG / WT	heart_n5	MRPL51	Mrp64	39S ribosomal protein L51, mitochondrial	1	mL51	39S large subunit
E9Q179;Q8C5Q4;D3YUN1;D3YV30	1.64841	1.2359	2.06092	24.8362	3.37274e-06	2.69183e-05	+	mL62-FLAG / WT	heart_n5	GRSF1		G-rich sequence factor 1	1		Enriched
Q9D7J4	1.11353	0.78964	1.43742	28.8947	1.34965e-05	0.00010671	+	mL62-FLAG / WT	heart_n5	COX20	Fam36a	Cytochrome c oxidase assembly protein COX20, mitochondrial	1		Enriched
Q6PB66;F6V2A3	1.38142	0.952928	1.80991	28.4374	2.40034e-05	0.000188026	+	mL62-FLAG / WT	heart_n5	LRPPRC	Lrp130	Leucine-rich PPR motif-containing protein, mitochondrial	1		Enriched
Q8C2E4	3.82189	2.48569	5.15808	24.5572	6.79583e-05	0.000527456	+	mL62-FLAG / WT	heart_n5	PTCD1		Pentatricopeptide repeat-containing protein 1, mitochondrial	1		Mitoribosome assembly
P14152;B1ATQ3	-1.58385	-2.20778	-0.95991	22.5282	0.000183255	0.0014094	+	mL62-FLAG / WT	heart_n5	MDH1	Mor2	Malate dehydrogenase, cytoplasmic	1
P99029;H3BJQ7;G3UZJ4	0.805126	0.459943	1.15031	31.1412	0.000358913	0.0027355	+	mL62-FLAG / WT	heart_n5	PRDX5	Prdx6	Peroxiredoxin-5, mitochondrial	1		Enriched
Q8BL97	0.798175	0.455387	1.14096	26.8087	0.00036371	0.00274731	+	mL62-FLAG / WT	heart_n5	SRSF7	Sfrs7	Serine/arginine-rich splicing factor 7	0		Enriched
Q6NVE9	-0.579436	-0.833894	-0.324977	24.753	0.000432097	0.00323499	+	mL62-FLAG / WT	heart_n5	PPTC7	Tapp2c	Protein phosphatase PTC7 homolog	1
Q6ZWV7;G3UWD7;F6YXU0;Q3U1U4	2.17324	1.18181	3.16466	25.3703	0.00057723	0.00428366	+	mL62-FLAG / WT	heart_n5	RPL35		60S ribosomal protein L35	0		Enriched
F6SXM5;P32067	1.23949	0.670584	1.80839	21.4842	0.000604232	0.00444504	+	mL62-FLAG / WT	heart_n5	SSB	Ss-b	Lupus La protein homolog	0		Enriched
A0A1B0GRU3;E9Q8K8;Q6ZPZ3	0.883479	0.463079	1.30388	23.0461	0.000789814	0.0057602	+	mL62-FLAG / WT	heart_n5	ZC3H4	Kiaa1064	Zinc finger CCCH domain-containing protein 4	0		Enriched
Q9D8T7;F8WHU8;F7DE82	0.942984	0.463077	1.42289	27.9642	0.00128115	0.0092637	+	mL62-FLAG / WT	heart_n5	SLIRP		SRA stem-loop-interacting RNA-binding protein, mitochondrial	1		Enriched
A0A0R3P9C4;Q8C1Q6	3.48751	1.65262	5.3224	24.1505	0.00161549	0.0115823	+	mL62-FLAG / WT	heart_n5	SMIM4		Small integral membrane protein 4			Enriched
P84104;A2A4X6	0.916797	0.430741	1.40285	27.956	0.00170266	0.0121047	+	mL62-FLAG / WT	heart_n5	SRSF3	Sfrs3 Srp20 X16	Serine/arginine-rich splicing factor 3	0		Enriched
A2AU61;A2AU62;Q64012;A2AU60	0.909957	0.426445	1.39347	26.2143	0.00172903	0.0121897	+	mL62-FLAG / WT	heart_n5	RALY	Merc	RNA-binding protein Raly	0		Enriched
F8WJG3;P62996	1.19102	0.525807	1.85624	23.7223	0.00241912	0.0168161	+	mL62-FLAG / WT	heart_n5	TRA2B	Sfrs10 Silg41	Transformer-2 protein homolog beta	0		Enriched
P62900;A0A0A6YX26;A0A0A6YXL3	1.13239	0.49969	1.76509	25.3552	0.00242502	0.0168161	+	mL62-FLAG / WT	heart_n5	RPL31		60S ribosomal protein L31	0		Enriched
Q9JJG9	0.589089	0.251935	0.926242	23.9423	0.0028394	0.0195295	+	mL62-FLAG / WT	heart_n5	NOA1		Nitric oxide-associated protein 1	1		Mitoribosome assembly
Q99KS2	2.87748	1.22691	4.52804	25.8755	0.00288102	0.019656	+	mL62-FLAG / WT	heart_n5	NGRN	Fi58g	Neugrin	1		Mitoribosome assembly
Q8JZM0	0.543847	0.23134	0.856353	24.122	0.00291403	0.0197221	+	mL62-FLAG / WT	heart_n5	TFB1M		Dimethyladenosine transferase 1, mitochondrial	1		Mitoribosome assembly
A2A547;P84099	0.748301	0.304533	1.19207	25.2298	0.00356658	0.023947	+	mL62-FLAG / WT	heart_n5	RPL19		60S ribosomal protein L19	0		Enriched
Q6ZWN5;F7CJS8;D3YWH9;Q9CXW7;D3Z673;D3YUV6	0.744902	0.285481	1.20432	24.4949	0.00455468	0.0303406	+	mL62-FLAG / WT	heart_n5	RPS9		40S ribosomal protein S9	0		Enriched
Q9CZD5;D3Z0H9;D3YWL2	0.472556	0.169614	0.775497	25.5917	0.00575426	0.038032	+	mL62-FLAG / WT	heart_n5	MTIF3		Translation initiation factor IF-3, mitochondrial	1		Mitoribosome assembly
Q9CYF5	1.43057	0.511878	2.34926	22.6956	0.00581399	0.038129	+	mL62-FLAG / WT	heart_n5	RCC1L	Wbscr16	RCC1-like G exchanging factor-like protein	1		Enriched
D3Z6A8;Q3UVL6;D3Z6A9;Q9Z2Y3;D3Z6A7	-1.85396	-3.04644	-0.661485	23.3332	0.00586903	0.0381938	+	mL62-FLAG / WT	heart_n5	HOMER1	Vesl1	Homer protein homolog 1	0
Z4YKB8;Q3TEA8;Z4YKA3;A2AM65;A2AM63;A2AM70;A2AM62;A2AM69	1.69172	0.578322	2.80511	26.0744	0.00671702	0.0433786	+	mL62-FLAG / WT	heart_n5	HP1BP3		Heterochromatin protein 1-binding protein 3	0		Enriched
P14873	0.380772	0.129432	0.632112	25.1092	0.00683269	0.0437914	+	mL62-FLAG / WT	heart_n5	MAP1B	Mtap1b Mtap5	Microtubule-associated protein 1B	0		Enriched
Q9D8H7	-0.527161	-0.908235	-0.146088	24.8608	0.0113465	0.0721741		mL62-FLAG / WT	heart_n5	OMA1		Metalloendopeptidase OMA1, mitochondrial	1
Q8BK08;E9Q933;Z4YN74	-0.346369	-0.598214	-0.0945229	28.5378	0.0117053	0.0739006		mL62-FLAG / WT	heart_n5	TMEM11		Transmembrane protein 11, mitochondrial	1
E9Q1V9;E9Q1W0;E9Q1T1;A0A0G2JGS4;Q6PHZ2;Q8CCM0;E9QAJ4;D6RDQ8;A0A2I3BQP6;Q923T9;E9PXV3;A0A286YDK9;F6RWZ9;F6WHR9;A0A286YCB8;A0A286YDL6;A0A286YCW8;Q5SVI9;F8WIS9;Q5SVJ1;Q5SVI3;Q5SVI0;Q5SVI2;Q68EG2;Q5SVI1;Q5SVJ0;P11798;P28652	0.814739	0.218677	1.4108	22.2515	0.0120948	0.0752382		mL62-FLAG / WT	heart_n5	CAMK2D	Kiaa4163	Calcium/calmodulin-dependent protein kinase type II subunit delta	0
Q80YR5;F6XJ79;F6Z0Y5	0.655705	0.175991	1.13542	21.7859	0.012095	0.0752382		mL62-FLAG / WT	heart_n5	SAFB2		Scaffold attachment factor B2	0
D3Z5I1;Q3UPF5;G3X9X5	0.430115	0.114414	0.745815	24.0107	0.0123056	0.0759891		mL62-FLAG / WT	heart_n5	ZC3HAV1		Zinc finger CCCH-type antiviral protein 1	0
Q8K0D5	0.554891	0.144623	0.96516	28.4317	0.0127873	0.0783914		mL62-FLAG / WT	heart_n5	GFM1	Efg Efg1 Gfm	Elongation factor G, mitochondrial	1		Mitoribosome assembly
Q9DBD0;D3YY36;F6W4D3;D3Z4X8	-1.55536	-2.71574	-0.394969	23.0043	0.0134032	0.0815763		mL62-FLAG / WT	heart_n5	ICA		Inhibitor of carbonic anhydrase	0
A0A0G2JDP0;O35387;A0A0G2JFF9;A0A0G2JE46;A0A0G2JEE6;A0A0G2JFE1;A0A0G2JGR0;A0A0G2JGG5	-0.383545	-0.672557	-0.0945337	24.4855	0.0141121	0.0847061		mL62-FLAG / WT	heart_n5	HAX1	Hs1bp1	HCLS1-associated protein X-1	0
Q9CR57;A0A1L1SUF6	0.551412	0.135877	0.966948	25.7533	0.0141177	0.0847061		mL62-FLAG / WT	heart_n5	RPL14		60S ribosomal protein L14	0
Q8CEE7;A0A0R4J1N8;D3YVJ8	0.353309	0.0858384	0.62078	26.3821	0.014454	0.0861133		mL62-FLAG / WT	heart_n5	RDH13		Retinol dehydrogenase 13	1
P42125	0.385063	0.0796698	0.690456	27.3861	0.0182508	0.107973		mL62-FLAG / WT	heart_n5	ECI1	Dci	Enoyl-CoA delta isomerase 1, mitochondrial	1
A2AJI0;A8Y5P4;A2AJI1;F6WF36	0.648161	0.119885	1.17644	27.4137	0.0208232	0.122337		mL62-FLAG / WT	heart_n5	MAP7D1	Kiaa1187 Mtap7d1	MAP7 domain-containing protein 1	0
Q3U186;A2AT41	-0.305788	-0.563148	-0.048428	27.3326	0.0242059	0.141229		mL62-FLAG / WT	heart_n5	RARS2	Rarsl	Probable arginine--tRNA ligase, mitochondrial	1		Mitoribosome assembly
Q9JIF9	0.449449	0.0705593	0.828339	26.6306	0.0243893	0.141325		mL62-FLAG / WT	heart_n5	MYOT	Myo Ttid	Myotilin	0
Q7TPV4	0.942522	0.142118	1.74293	22.5192	0.0252237	0.144595		mL62-FLAG / WT	heart_n5	MYBBP1A	P160	Myb-binding protein 1A	0
Q8K2F0;A2AKA9	0.496195	0.074556	0.917834	24.3762	0.0252955	0.144595		mL62-FLAG / WT	heart_n5	BRD3	Fsrg2	Bromodomain-containing protein 3	0
V9GXX2;V9GXA0;V9GWW6;V9GXP3	-0.344703	-0.639861	-0.0495461	25.024	0.0261901	0.148704		mL62-FLAG / WT	heart_n5	MLIP		Muscular LMNA-interacting protein	0
Q9Z315	0.412118	0.0578978	0.766339	23.8448	0.0266421	0.149293		mL62-FLAG / WT	heart_n5	SART1	Haf	U4/U6.U5 tri-snRNP-associated protein 1	0
O35295	0.615566	0.0864584	1.14467	23.7146	0.0266469	0.149293		mL62-FLAG / WT	heart_n5	PURB		Transcriptional activator protein Pur-beta	0
Q8K2T8	0.4153	0.0561428	0.774458	22.9547	0.027389	0.150615		mL62-FLAG / WT	heart_n5	PAF1		RNA polymerase II-associated factor 1 homolog	0
Q9D1G3;A0A1L1SR86;A0A1L1SRJ1	1.82184	0.246097	3.39759	24.1941	0.0274038	0.150615		mL62-FLAG / WT	heart_n5	HHATL	Gup1 Kiaa1173	Protein-cysteine N-palmitoyltransferase HHAT-like protein	0
A0A0R4J023;Q9JLZ3;F6RT60;F6R307;A0A0R4J1L8;E9Q6L3;E9QMT1	0.437083	0.0590018	0.815165	25.3417	0.0274168	0.150615		mL62-FLAG / WT	heart_n5	AUH		Methylglutaconyl-CoA hydratase, mitochondrial	1
Q3U422;A0A087WQ40	0.39722	0.051334	0.743106	28.44	0.0282409	0.154141		mL62-FLAG / WT	heart_n5	NDUFV3	1500032D16Rik	NADH dehydrogenase [ubiquinone] flavoprotein 3, mitochondrial	1
Q8R1B4;M0QWV3;A0A0U1RPR0	0.309685	0.0375285	0.581842	25.5101	0.0294153	0.159521		mL62-FLAG / WT	heart_n5	EIF3C	Eif3s8	Eukaryotic translation initiation factor 3 subunit C	0
Q9ERG0;A0A2R8VI67	-0.794816	-1.52106	-0.0685761	22.7663	0.0347972	0.187506		mL62-FLAG / WT	heart_n5	LIMA1	D15Ertd366e Eplin	LIM domain and actin-binding protein 1	0
P49586;D3Z3T5	-0.510188	-0.978227	-0.0421494	25.0954	0.035389	0.189488		mL62-FLAG / WT	heart_n5	PCYT1A	Ctpct Pcyt1	Choline-phosphate cytidylyltransferase A	0
F8WHU5;Q4VA53	0.970883	0.0728884	1.86888	29.091	0.0366227	0.19486		mL62-FLAG / WT	heart_n5	PDS5B	Aprin As3 Kiaa0979	Sister chromatid cohesion protein PDS5 homolog B	0
P97351	1.5225	0.109945	2.93505	23.7392	0.0370961	0.196146		mL62-FLAG / WT	heart_n5	RPS3A	Rps3a1	40S ribosomal protein S3a	0
Q62167;P16381	-0.293516	-0.567204	-0.0198278	27.5196	0.037874	0.199015		mL62-FLAG / WT	heart_n5	DDX3X	D1Pas1-rs2 Ddx3 Dead3 Erh	ATP-dependent RNA helicase DDX3X	0
A0A0N4SUH8;Q9QZ23;D3Z285	-0.285768	-0.553055	-0.0184811	25.6898	0.0383588	0.200318		mL62-FLAG / WT	heart_n5	NFU1	Hirip5	NFU1 iron-sulfur cluster scaffold homolog, mitochondrial	1
P62960;A2BGG7;A0A0A0MQD2;B2RUF0;Q9Z2C8	1.04871	0.0639114	2.0335	23.6632	0.0389906	0.202368		mL62-FLAG / WT	heart_n5	YBX1	Msy-1 Msy1 Nsep1 Yb1	Nuclease-sensitive element-binding protein 1	0
Q8R0F8	-0.306504	-0.598428	-0.0145803	28.3068	0.0412976	0.210703		mL62-FLAG / WT	heart_n5	FAHD1		Acylpyruvase FAHD1, mitochondrial	1
Q6ZWV3;I7HLV2;P86048;A0A1B0GXC3	0.460332	0.0218835	0.89878	23.7783	0.041303	0.210703		mL62-FLAG / WT	heart_n5	RPL10	Qm	60S ribosomal protein L10	0
Q91WD5;D3YXT0;A0A0A6YW30;A0A0A6YXD3	0.271792	0.0128169	0.530767	27.7551	0.0413698	0.210703		mL62-FLAG / WT	heart_n5	NDUFS2		NADH dehydrogenase [ubiquinone] iron-sulfur protein 2, mitochondrial	1
Q8JZQ9;A0A0G2JG48	0.282775	0.0126819	0.552868	25.6625	0.0417748	0.210703		mL62-FLAG / WT	heart_n5	EIF3B	Eif3s9	Eukaryotic translation initiation factor 3 subunit B	0
Q9R112;F6ZKZ3;H3BLH2	-0.307033	-0.600413	-0.013653	28.8617	0.0418417	0.210703		mL62-FLAG / WT	heart_n5	SQOR	Sqrdl	Sulfide:quinone oxidoreductase, mitochondrial	1
Q9CXI0;F6X4L9	-1.93578	-3.79038	-0.0811891	23.6178	0.0422873	0.211687		mL62-FLAG / WT	heart_n5	COQ5	D5Ertd33e	2-methoxy-6-polyprenyl-1,4-benzoquinol methylase, mitochondrial	1
Q9D172;A0A1W2P7B6	-0.406159	-0.798764	-0.0135548	31.1586	0.043815	0.218044		mL62-FLAG / WT	heart_n5	GATD3A	D10Jhu81e	Glutamine amidotransferase-like class 1 domain-containing protein 3A, mitochondrial	1
P14148;F6XI62	0.44502	0.0125597	0.87748	25.2004	0.0447454	0.221372		mL62-FLAG / WT	heart_n5	RPL7		60S ribosomal protein L7	0
Q99JB2;A2AG39;F6WI02;A2AG41	-2.61008	-5.17975	-0.040416	25.0818	0.0470848	0.231591		mL62-FLAG / WT	heart_n5	STOML2	Slp2	Stomatin-like protein 2, mitochondrial	1
Q69ZA1;A0A1Y7VLM0	0.590636	-0.00255436	1.18383	22.3193	0.0508279	0.248557		mL62-FLAG / WT	heart_n5	CDK13	Cdc2l5 Kiaa1791	Cyclin-dependent kinase 13	0
Q7TNG8	-0.424403	-0.854809	0.00600382	26.8028	0.0527298	0.256376		mL62-FLAG / WT	heart_n5	LDHD		Probable D-lactate dehydrogenase, mitochondrial	1
P62270;F6YVP7;A0A1Y7VKY1;S4R1N6	-1.84589	-3.73364	0.0418607	23.7318	0.0544057	0.263013		mL62-FLAG / WT	heart_n5	RPS18		40S ribosomal protein S18	1
A0A0G2JDV8;Q9DAW9;A0A0G2JFI6;A0A0G2JFC8;A0A0G2JFG3	0.792202	-0.0212096	1.60561	22.9308	0.055218	0.265423		mL62-FLAG / WT	heart_n5	CNN3		Calponin-3	0
G5E924;Q8R081;G3UY38	1.01268	-0.0338015	2.05916	23.7154	0.0565386	0.270235		mL62-FLAG / WT	heart_n5	HNRNPL	Hnrpl	Heterogeneous nuclear ribonucleoprotein L	0
Q9QXS1;E9Q3W4;A0A0R4J218;E9PW24;A0A0R4J223;E9Q9J6;A0A0R4J221	-0.701222	-1.44167	0.0392224	22.5523	0.0611427	0.290599		mL62-FLAG / WT	heart_n5	PLEC	Plec1	Plectin	0
E9Q800;E9QAY6;A0A0U1RQ14	-0.254314	-0.523327	0.0146993	31.2892	0.0615297	0.290805		mL62-FLAG / WT	heart_n5	IMMT		MICOS complex subunit MIC60	1
P62858;G3UYV7	-0.745818	-1.54924	0.0576021	24.6595	0.0656181	0.304925		mL62-FLAG / WT	heart_n5	RPS28		40S ribosomal protein S28	0
Q5SSK3;B7ZCA9;F7CPB7	0.310321	-0.0245641	0.645207	28.0654	0.0660281	0.304925		mL62-FLAG / WT	heart_n5	TEFM		Transcription elongation factor, mitochondrial	1
Q9JHI5	0.515337	-0.0408451	1.07152	24.4874	0.0660499	0.304925		mL62-FLAG / WT	heart_n5	IVD		Isovaleryl-CoA dehydrogenase, mitochondrial	1
Q61753;F6ZSB7	-0.26293	-0.547092	0.0212313	24.083	0.0663681	0.304925		mL62-FLAG / WT	heart_n5	PHGDH		D-3-phosphoglycerate dehydrogenase	0
Q64521;A2AQR0	0.270457	-0.0222755	0.56319	24.6793	0.0667135	0.304925		mL62-FLAG / WT	heart_n5	GPD2	Gdm1	Glycerol-3-phosphate dehydrogenase, mitochondrial	1
Q9DC70	0.250896	-0.0209736	0.522766	26.6446	0.0669776	0.304925		mL62-FLAG / WT	heart_n5	NDUFS7		NADH dehydrogenase [ubiquinone] iron-sulfur protein 7, mitochondrial	1
Q8BP67;F6RSK3	1.10985	-0.0931015	2.3128	25.713	0.0670403	0.304925		mL62-FLAG / WT	heart_n5	RPL24		60S ribosomal protein L24	0
P00405	0.273815	-0.0243575	0.571987	29.4558	0.0681314	0.308231		mL62-FLAG / WT	heart_n5	MTCO2	COII COX2 mt-Co2	Cytochrome c oxidase subunit 2	1
P17742;A0A1L1SST0;F8VPN3;V9GXC1;V9GX31;A0A1L1SRX5	-0.933771	-1.95758	0.0900402	24.1079	0.0697509	0.313517		mL62-FLAG / WT	heart_n5	PPIA		Peptidyl-prolyl cis-trans isomerase A	0
A2AMM0	0.294761	-0.0288151	0.618337	27.0881	0.070041	0.313517		mL62-FLAG / WT	heart_n5	CAVIN4	Murc	Caveolae-associated protein 4	0
Q9D009;A0A140LJ31	1.38747	-0.145058	2.92	23.3006	0.0715271	0.318484		mL62-FLAG / WT	heart_n5	LIPT2		Putative lipoyltransferase 2, mitochondrial	1
P70404	-0.225712	-0.475434	0.0240094	29.1765	0.0719278	0.318591		mL62-FLAG / WT	heart_n5	IDH3G		Isocitrate dehydrogenase [NAD] subunit gamma 1, mitochondrial	1
P35486	-0.216435	-0.457052	0.0241814	32.9898	0.0731094	0.322138		mL62-FLAG / WT	heart_n5	PDHA1	Pdha-1	Pyruvate dehydrogenase E1 component subunit alpha, somatic form, mitochondrial	1
A0A1L1SVD8;Q9JHS9	-1.49653	-3.17203	0.17897	23.1045	0.0748568	0.328129		mL62-FLAG / WT	heart_n5	CWC15	Ed1	Spliceosome-associated protein CWC15 homolog	0
Q9D6M3;E9PY45;E9PV90;E9Q6M6;A0A0J9YTY6;Q80X52;E9Q579;A0A0J9YUX4;V9GWS2;A0A0J9YUJ4;A0A0J9YVJ3;Q9DB41;G3UX09;G3UY41;V9GWV4	-0.284711	-0.605231	0.03581	25.5997	0.0762412	0.332475		mL62-FLAG / WT	heart_n5	SLC25A22	Gc1	Mitochondrial glutamate carrier 1	1
Q7TPE5	-0.661678	-1.40943	0.0860701	23.4015	0.0772087	0.334967		mL62-FLAG / WT	heart_n5	SLC7A6OS		Probable RNA polymerase II nuclear localization protein SLC7A6OS	0
A0A0R4J1N9;P40630;D3Z0F3	-0.427784	-0.914239	0.0586713	28.2196	0.0788082	0.339222		mL62-FLAG / WT	heart_n5	TFAM	Hmgts	Transcription factor A, mitochondrial	1
Q8K310;A0A087WSU2;A0A087WSP7;A0A087WQZ1;A0A087WNW7;A0A087WQP4;A0A087WNP3;A0A087WPU5;A0A087WPQ5;A0A087WSF8;A0A087WQ54;A0A087WQD6	0.665437	-0.0923167	1.42319	25.9198	0.0791668	0.339222		mL62-FLAG / WT	heart_n5	MATR3		Matrin-3	0
A0A0R4J1H6;E9QP99;P55937;D3Z0Q8	-0.781989	-1.67324	0.109262	24.4788	0.0793923	0.339222		mL62-FLAG / WT	heart_n5	GOLGA3		Golgin subfamily A member 3	0
Q9Z204;A0A2I3BQH3;A0A2I3BQW7	0.496049	-0.0717007	1.0638	29.1098	0.0804909	0.342188		mL62-FLAG / WT	heart_n5	HNRNPC	Hnrpc	Heterogeneous nuclear ribonucleoproteins C1/C2	0
A0A0R3P9C8;Q9DC69	0.242023	-0.0358151	0.519862	28.225	0.0812775	0.343804		mL62-FLAG / WT	heart_n5	NDUFA9		NADH dehydrogenase [ubiquinone] 1 alpha subcomplex subunit 9, mitochondrial	1
P62911	1.1074	-0.16635	2.38114	24.0321	0.0817901	0.344251		mL62-FLAG / WT	heart_n5	RPL32		60S ribosomal protein L32	0
P05202	0.464897	-0.0718538	1.00165	27.1834	0.0827885	0.344939		mL62-FLAG / WT	heart_n5	GOT2	Got-2	Aspartate aminotransferase, mitochondrial	1
Q9Z2N8;D3YVN1;A0A0A6YWG8;Q99MR0;D3Z4L2;F8WI57	0.472779	-0.0738198	1.01938	25.0747	0.0831532	0.344939		mL62-FLAG / WT	heart_n5	ACTL6A	Actl6 Baf53a	Actin-like protein 6A	0
K3W4L0;B2RRE2;E9QAX2;Q9JMH9	-0.710394	-1.53178	0.110994	24.0921	0.0831769	0.344939		mL62-FLAG / WT	heart_n5	MYO18A	Myspdz	Unconventional myosin-XVIIIa	0
E9Q8I0;P06909;E9Q8H9;D6RGQ0;A0A0A6YVP8;A0A0A6YWP4	-0.188177	-0.407274	0.0309187	25.0683	0.0850437	0.34956		mL62-FLAG / WT	heart_n5	CFH	Hf1	Complement factor H	0
Q8R404	-0.197877	-0.428732	0.0329776	33.8959	0.0855903	0.34956		mL62-FLAG / WT	heart_n5	MIC13	Qil1	MICOS complex subunit MIC13
Q5M8M8;P47915;F6QL70;W4VSN7;A0A1L1SS27;A0A1L1SUN1;A0A1L1STJ3	0.575003	-0.0962658	1.24627	25.9782	0.0857674	0.34956		mL62-FLAG / WT	heart_n5	RPL29	Rpl43	60S ribosomal protein L29	0
Z4YJF5;Q62234	-0.95203	-2.06531	0.161252	22.9165	0.0862239	0.34956		mL62-FLAG / WT	heart_n5	MYOM1		Myomesin-1	0
Q8BG51	-0.219328	-0.475931	0.0372744	27.7387	0.0863571	0.34956		mL62-FLAG / WT	heart_n5	RHOT1	Arht1	Mitochondrial Rho GTPase 1	1
Q9Z2I0	-0.294138	-0.639202	0.0509255	27.8977	0.0871016	0.350895		mL62-FLAG / WT	heart_n5	LETM1		Mitochondrial proton/calcium exchanger protein	1
Q61129;A0A0G2JF07	0.503368	-0.0883141	1.09505	21.9176	0.0876429	0.351402		mL62-FLAG / WT	heart_n5	CFI	If	Complement factor I	0
Q6A0A9	0.25144	-0.0458599	0.548739	23.9674	0.0892742	0.356254		mL62-FLAG / WT	heart_n5	FAM120A	Kiaa0183 Ossa	Constitutive coactivator of PPAR-gamma-like protein 1	0
P0DN34	1.53994	-0.286708	3.36658	25.8616	0.0901688	0.358135		mL62-FLAG / WT	heart_n5	NDUFB1		NADH dehydrogenase [ubiquinone] 1 beta subcomplex subunit 1
Q6P3B9	0.318509	-0.0649341	0.701951	25.2084	0.0943734	0.373084		mL62-FLAG / WT	heart_n5	RBFA		Putative ribosome-binding factor A, mitochondrial	1		Mitoribosome assembly
D3Z4J9;Q05BC3;D6RII3	1.44625	-0.320775	3.21327	23.6853	0.098686	0.388318		mL62-FLAG / WT	heart_n5	EML1		Echinoderm microtubule-associated protein-like 1	0
Q01339;I7HJR3;I7HPW5	-1.32742	-2.95467	0.299836	24.3656	0.0996745	0.390392		mL62-FLAG / WT	heart_n5	APOH	B2gp1	Beta-2-glycoprotein 1	0
Q8BTS0;Q61656;S4R1I6;B1ARC0;B1ARB9;S4R1E3	0.362101	-0.0828952	0.807097	24.8725	0.100415	0.391356		mL62-FLAG / WT	heart_n5	DDX5	Tnz2	Probable ATP-dependent RNA helicase DDX5	0
S4R270;S4R1B8;D3Z6Q9;S4R2J8;S4R171;S4R1Q1;A0A0G2JEG8;Q7TQF7	0.343838	-0.0793244	0.767	21.6593	0.100846	0.391356		mL62-FLAG / WT	heart_n5	BIN2		Bridging integrator 2	0
P62717;A0A1D5RM85;A0A1D5RLW5;A0A1D5RM79;A0A1D5RME4;A0A1D5RMC7	0.733499	-0.1846	1.6516	23.4592	0.105974	0.409083		mL62-FLAG / WT	heart_n5	RPL18A		60S ribosomal protein L18a	0
Q9CQA3	-0.278325	-0.627539	0.0708883	31.9492	0.106719	0.409083		mL62-FLAG / WT	heart_n5	SDHB		Succinate dehydrogenase [ubiquinone] iron-sulfur subunit, mitochondrial	1
Q91VA7;V9GXV0	-0.207872	-0.468811	0.0530669	31.6065	0.106865	0.409083		mL62-FLAG / WT	heart_n5	IDH3B		Isocitrate dehydrogenase [NAD] subunit, mitochondrial	1
P15864;I7HFT9;Q07133	0.590365	-0.160355	1.34108	26.4975	0.110905	0.422638		mL62-FLAG / WT	heart_n5	HIST1H1C	H1f2	Histone H1.2	0
Q02566;A0A2I3BPY4;Q1WNP4;B8JJH3	-0.642359	-1.46162	0.176899	25.1655	0.111842	0.424298		mL62-FLAG / WT	heart_n5	MYH6	Myhca	Myosin-6	0
Q8BFR5;A0A0U1RPC4;A0A0U1RNQ6	-0.250241	-0.57249	0.0720082	34.3923	0.114926	0.434052		mL62-FLAG / WT	heart_n5	TUFM		Elongation factor Tu, mitochondrial	1
Q8C7H1;A0A1B0GSL6	0.249279	-0.072958	0.571516	26.4835	0.116158	0.436754		mL62-FLAG / WT	heart_n5	MMAA		Methylmalonic aciduria type A homolog, mitochondrial	0
P13020;A0A0J9YUQ8;A6PWS5;A0A0J9YUJ8	-0.215142	-0.495685	0.0654014	25.1	0.118999	0.441409		mL62-FLAG / WT	heart_n5	GSN	Gsb	Gelsolin	0
Q9D0D3	0.379328	-0.116236	0.874891	25.5635	0.119612	0.441409		mL62-FLAG / WT	heart_n5	MTPAP	Papd1	Poly(A) RNA polymerase, mitochondrial	1
Q8JZN7;H3BKJ1;H3BKL2;H3BL14	-0.167905	-0.387372	0.0515634	27.1307	0.119782	0.441409		mL62-FLAG / WT	heart_n5	RHOT2	Arht2	Mitochondrial Rho GTPase 2	1
E9QQ25;Q62407;A0A087WSE3;A0A0R4J1J0;D3Z7T0	-0.264632	-0.610772	0.0815082	25.9407	0.12001	0.441409		mL62-FLAG / WT	heart_n5	SPEG	Apeg1 Kiaa1297	Striated muscle-specific serine/threonine-protein kinase	0
Q9CXT8;D3Z1T9	-0.250559	-0.578606	0.0774883	28.065	0.120327	0.441409		mL62-FLAG / WT	heart_n5	PMPCB		Mitochondrial-processing peptidase subunit beta	1
Q9CY27;G3UWE1;Q52L67;A0A1D5RLH3;Q3TAN8	1.03296	-0.321491	2.38742	24.3038	0.120823	0.441409		mL62-FLAG / WT	heart_n5	TECR	Gpsn2	Very-long-chain enoyl-CoA reductase	0
Q9Z2F7;Q91Z78	0.209188	-0.065441	0.483816	25.537	0.121228	0.441409		mL62-FLAG / WT	heart_n5	BNIP3L	Nix	BCL2/adenovirus E1B 19 kDa protein-interacting protein 3-like	1
Q07417	0.241652	-0.0762634	0.559568	26.2968	0.121924	0.441409		mL62-FLAG / WT	heart_n5	ACADS		Short-chain specific acyl-CoA dehydrogenase, mitochondrial	1
Q6PD31;Q80VE1;A0A1B0GS60	-0.160822	-0.372505	0.0508609	31.0386	0.122092	0.441409		mL62-FLAG / WT	heart_n5	TRAK1		Trafficking kinesin-binding protein 1	0
P53702;G3UXK7	-0.215142	-0.504715	0.0744301	28.0213	0.129633	0.466569		mL62-FLAG / WT	heart_n5	HCCS	Cchl	Cytochrome c-type heme lyase	1
A0A0B4J1H7;A0A0B4J1H8	-1.06325	-2.49652	0.370014	24.0529	0.130154	0.466569		mL62-FLAG / WT	heart_n5	IGKV1-135		Immunoglobulin kappa variable 1-135 (Fragment)
Q60930;A0A286YCR8;D3YZT5;D3YUN8	-0.175162	-0.411843	0.0615186	32.6895	0.130973	0.467523		mL62-FLAG / WT	heart_n5	VDAC2	Vdac6	Voltage-dependent anion-selective channel protein 2	1
F6XWD4;Q3UMT1	0.206654	-0.0731134	0.486421	23.337	0.131633	0.467876		mL62-FLAG / WT	heart_n5	PPP1R12C	Mbs85	Protein phosphatase 1 regulatory subunit 12C	0
Q9R0Q7;D3Z7C6	0.261442	-0.0930541	0.615938	26.8349	0.132178	0.467876		mL62-FLAG / WT	heart_n5	PTGES3	Sid3177 Tebp	Prostaglandin E synthase 3	0
Q8BGH2	-0.221571	-0.522799	0.0796561	33.3555	0.133093	0.469152		mL62-FLAG / WT	heart_n5	SAMM50		Sorting and assembly machinery component 50 homolog	1
Q8R1R3;F7BBA2;Q8BXP7	-0.353734	-0.83748	0.130011	25.4289	0.13515	0.474427		mL62-FLAG / WT	heart_n5	STARD7		StAR-related lipid transfer protein 7, mitochondrial	1
O08749	-0.22981	-0.545137	0.0855175	30.6999	0.136325	0.476576		mL62-FLAG / WT	heart_n5	DLD		Dihydrolipoyl dehydrogenase, mitochondrial	1
Q921G7;Q6PF96	0.166345	-0.0630823	0.395772	29.1907	0.138149	0.480963		mL62-FLAG / WT	heart_n5	ETFDH		Electron transfer flavoprotein-ubiquinone oxidoreductase, mitochondrial	1
Q8JZN5;A0A0G2JDY4;A0A0G2JF25	-0.232957	-0.556779	0.0908651	25.9557	0.140933	0.488643		mL62-FLAG / WT	heart_n5	ACAD9		Acyl-CoA dehydrogenase family member 9, mitochondrial	1
P19788	-0.309358	-0.740627	0.12191	24.6262	0.141968	0.490225		mL62-FLAG / WT	heart_n5	MGP	Mglap	Matrix Gla protein	0
Q8K3J1	0.190098	-0.075734	0.455931	26.982	0.143082	0.490767		mL62-FLAG / WT	heart_n5	NDUFS8		NADH dehydrogenase [ubiquinone] iron-sulfur protein 8, mitochondrial	1
A0A0R4J0X2;Q8VC19;A0A1W2P873;D6RGR8;A0A1L1STE9;A0A1L1SUZ0;F6RYA6	-0.461826	-1.10801	0.184354	28.5044	0.143285	0.490767		mL62-FLAG / WT	heart_n5	ALAS1		5-aminolevulinate synthase, nonspecific, mitochondrial	1
P56395;G5E850;E0CY88	-0.240291	-0.577152	0.09657	26.1952	0.143982	0.491165		mL62-FLAG / WT	heart_n5	CYB5A	Cyb5	Cytochrome b5	1
Q921T2;J3QQ40;Q3UE61;D3YXF8;D3YZP0;D3YZJ9;E9PWW2	0.445379	-0.181226	1.07198	24.8482	0.145276	0.491983		mL62-FLAG / WT	heart_n5	TOR1AIP1		Torsin-1A-interacting protein 1	0
Q8K2B3;A0A1Y7VJ55	-0.212045	-0.510461	0.0863712	33.776	0.145385	0.491983		mL62-FLAG / WT	heart_n5	SDHA		Succinate dehydrogenase [ubiquinone] flavoprotein subunit, mitochondrial	1
Q00623;A0A1L1STX7;CON__P15497	0.708517	-0.295043	1.71208	23.9269	0.147735	0.497943		mL62-FLAG / WT	heart_n5	APOA1		Apolipoprotein A-I	0
Q7TQ48	0.706875	-0.300647	1.7144	24.5609	0.150034	0.502898		mL62-FLAG / WT	heart_n5	SRL	Sar	Sarcalumenin	0
Q6XPS7	-0.381285	-0.925268	0.162698	26.4415	0.150394	0.502898		mL62-FLAG / WT	heart_n5	THA1	Gly1	L-threonine aldolase	1
P05125	-0.4537	-1.10662	0.199216	31.8431	0.153599	0.511594		mL62-FLAG / WT	heart_n5	NPPA	Pnd	Natriuretic peptides A	0
Q61425	0.194232	-0.0858995	0.474363	27.5127	0.154418	0.512303		mL62-FLAG / WT	heart_n5	HADH	Hadhsc Mschad Schad	Hydroxyacyl-coenzyme A dehydrogenase, mitochondrial	1
Q9JJI8	-0.636688	-1.56264	0.289263	26.9709	0.157546	0.520235		mL62-FLAG / WT	heart_n5	RPL38		60S ribosomal protein L38	0
O09161;F6QYE1;E9PZ67	-0.231867	-0.569877	0.106142	31.9076	0.15844	0.520235		mL62-FLAG / WT	heart_n5	CASQ2		Calsequestrin-2	0
Q60931;J3QMG3	-0.13899	-0.341719	0.06374	30.565	0.158653	0.520235		mL62-FLAG / WT	heart_n5	VDAC3		Voltage-dependent anion-selective channel protein 3	1
Q8R0Y8	-1.05891	-2.61383	0.496015	24.2309	0.161202	0.524067		mL62-FLAG / WT	heart_n5	SLC25A42		Mitochondrial coenzyme A transporter SLC25A42	1
Q91ZA3;H3BL62;H3BK61;D3YZC0;D3YWM4;H3BJR0;H3BKW6	-0.238189	-0.588227	0.111849	27.3615	0.161502	0.524067		mL62-FLAG / WT	heart_n5	PCCA		Propionyl-CoA carboxylase alpha chain, mitochondrial	1
Q61790	-0.270553	-0.668337	0.127232	25.1871	0.16168	0.524067		mL62-FLAG / WT	heart_n5	LAG3		Lymphocyte activation gene 3 protein	0
P62281;A0A1B0GRR3;A0A1B0GSE8	-0.600515	-1.48661	0.28558	26.4501	0.163053	0.5265		mL62-FLAG / WT	heart_n5	RPS11		40S ribosomal protein S11	0
Q8K4F5;D3YYK0;A0A0J9YU40;A0A0J9YVC2;A0A0J9YV94	-1.08618	-2.69716	0.5248	24.1379	0.165026	0.530844		mL62-FLAG / WT	heart_n5	ABHD11	Wbscr21	Protein ABHD11	1
Q544X6;P22315	-0.329021	-0.820179	0.162137	25.6855	0.167523	0.536834		mL62-FLAG / WT	heart_n5	FECH		Ferrochelatase	1
G5E866;Q99NB9;A0A087WNS2	0.253343	-0.127754	0.63444	22.009	0.170504	0.542447		mL62-FLAG / WT	heart_n5	SF3B1	Sap155	Splicing factor 3B subunit 1	0
P51125;Q8CE80;Q921U7;Q8C281;Q8CE04;A0A1Y7VJN8	0.294528	-0.149012	0.738067	25.9369	0.170934	0.542447		mL62-FLAG / WT	heart_n5	CAST		Calpastatin	0
D3YUM1;Q91YT0;D3Z1U9;D6RG60;D3Z0K1;D3YXX5	0.18482	-0.0936944	0.463334	28.451	0.171198	0.542447		mL62-FLAG / WT	heart_n5	NDUFV1		NADH dehydrogenase [ubiquinone] flavoprotein 1, mitochondrial	1
P17182;Q6PHC1;B0QZL1;B1ARR7;B1ARR6;A0A0N4SUW8	-0.665938	-1.67318	0.341306	23.6236	0.172642	0.544983		mL62-FLAG / WT	heart_n5	ENO1	Eno-1	Alpha-enolase	0
H3BL37;O08784;H3BIX0;F6R3V4;H3BK88	0.4163	-0.222127	1.05473	25.922	0.178101	0.557904		mL62-FLAG / WT	heart_n5	TCOF1		Treacle protein	0
Q3UID0;Q6PDG5;A0A1W2P6N7	0.423347	-0.226838	1.07353	24.3939	0.178683	0.557904		mL62-FLAG / WT	heart_n5	SMARCC2	Baf170	SWI/SNF complex subunit SMARCC2	0
Q8CAQ8	-0.175028	-0.443861	0.0938046	36.5122	0.178714	0.557904		mL62-FLAG / WT	heart_n5	IMMT	Mic60	MICOS complex subunit Mic60	1
Q52KR3;A0A286YDW6	-0.296258	-0.758112	0.165596	24.0862	0.184672	0.572337		mL62-FLAG / WT	heart_n5	PRUNE2	Bmcc1 Kiaa0367	Protein prune homolog 2	0
Q8R2Q4;E9Q7N5;Q8C1C2;E0CY79;E0CXH2	0.53589	-0.299579	1.37136	23.9911	0.18469	0.572337		mL62-FLAG / WT	heart_n5	GFM2	Efg2	Ribosome-releasing factor 2, mitochondrial	1		Mitoribosome assembly
Q99MR8;A0A0G2JF64;A0A0G2JFQ5	-0.154729	-0.398039	0.0885808	35.7671	0.188168	0.580986		mL62-FLAG / WT	heart_n5	MCCC1	Mcca	Methylcrotonoyl-CoA carboxylase subunit alpha, mitochondrial	1
P62830;A2A6F8	-0.557047	-1.44561	0.33152	25.8352	0.194008	0.59684		mL62-FLAG / WT	heart_n5	RPL23		60S ribosomal protein L23	0
[truncated: 571 more rows]

## Sheet: Fig 2,S2,3- M.m.liver mL62 CoIP
Protein IDs (Uniprot)	log2 (fold change)	Confidence interval left	Confidence interval right	Average expression	p-value	Adjusted p-value	Significant	Comparison	Experiment	Gene names (primary)	Gene names (synonym)	Protein name	MitoCarta2_List	New ribosome nomenclature	Category
[truncated: 1,016 more rows]

[truncated: 5 more sheets: Fig 2,S,3-M.m.Kidney mL62 CoIP, Fig4B-M.m.Mterf4 mL62-FLAG CoIP, Fig S4A-GTPBP10-FLAG CoIP quant, Fig 5D - PUSL1-FLAG CoIP quanti, Fig S6-PUSL1 siRNA proteome Qua]
